# Supplementary material for: Bioactive Compounds with Pesticide Activities Derived from Aged Cultures of Green Microalgae
Source: Biology (Basel). 2023 Aug 19;12(8):1149. doi: 10.3390/biology12081149 (PMC10452921; doi:10.3390/biology12081149)
Supplement: Supplementary file 1 [file biology-12-01149-s001.zip]

Archive with 2 entries (2 files):
- Dataset S1.xlsx
- Supplementary materials.pdf
