# Supplementary material for: Bioactive Compounds with Pesticide Activities Derived from Aged Cultures of Green Microalgae
Source: Biology (Basel). 2023 Aug 19;12(8):1149. doi: 10.3390/biology12081149 (PMC10452921; doi:10.3390/biology12081149)
Supplement: Supplementary file 1 [file biology-12-01149-s001.zip › Dataset S1.xlsx]

## Sheet: Index
Sheet #	Sheet Name
1	Overall profile of the metabolome of strain Chlorella sp. EE162 determined through spectral searches against mzCloud MS/MS and additional databases (see Materials and Methods).
2	Overall profile of the metabolome of strain C. sorokiniana UTEX 1230 determined through spectral searches against mzCloud MS/MS and additional databases (see Materials and Methods).
3	Overall profile of the metabolome of strain C. sorokiniana UTEX 1602 determined through spectral searches against mzCloud MS/MS and additional databases (see Materials and Methods).
4	Overall profile of the metabolome of strain C. anitrata UTEX 1798 determined through spectral searches against mzCloud MS/MS and additional databases (see Materials and Methods).
5	Overall profile of the metabolome of strain C. reinhardtii CC3054 determined through spectral searches against mzCloud MS/MS and additional databases (see Materials and Methods).
6	Overall profile of the metabolome of strain C. reinhardtii CC124 determined through spectral searches against mzCloud MS/MS and additional databases (see Materials and Methods).
7	Shared and unique metabolites between the six methanol extracts analyzed.
8	Unique and shared more abundant metabolites in the six methanol extracts analyzed.
9	Pathways_analysis

## Sheet: 1.Metabolomics_162_Total
Name	Formula	Calc. MW	m/z	RT [min]	Area (Max.)	Reference Ion	Norm. Area: 062323_Blank_1.raw (F1)	Norm. Area: 062323_Blank_2.raw (F2)	Norm. Area: 062323_Blank_3.raw (F3)	Norm. Area: 062323_ScreeningChlorellas_EE162_1.raw (F7)	Norm. Area: 062323_ScreeningChlorellas_EE162_2.raw (F8)	Norm. Area: 062323_ScreeningChlorellas_EE162_3.raw (F9)	Norm. Area: 062323_QC_1.raw (F4)	Norm. Area: 062323_QC_2.raw (F5)	Norm. Area: 062323_QC_3.raw (F6)	Group Area: Blank	Group Area: EE162	Group CV [%]: Blank	Group CV [%]: EE162	Ratio: (EE162) / (Blank)	Log2 Fold Change: (EE162) / (Blank)	P-value: (EE162) / (Blank)	Adj. P-value: (EE162) / (Blank)	Peak Rating: 062323_Blank_1.raw (F1)	Peak Rating: 062323_Blank_2.raw (F2)	Peak Rating: 062323_Blank_3.raw (F3)	Peak Rating: 062323_ScreeningChlorellas_EE162_1.raw (F7)	Peak Rating: 062323_ScreeningChlorellas_EE162_2.raw (F8)	Peak Rating: 062323_ScreeningChlorellas_EE162_3.raw (F9)	Peak Rating: 062323_QC_1.raw (F4)	Peak Rating: 062323_QC_2.raw (F5)	Peak Rating: 062323_QC_3.raw (F6)
	C22 H32 N6 O2	412.259	413.266	19.494	3.67894e+10	[M+H]+1	9.25388e+09	3.67121e+10	8.91889e+08	3.46211e+09	5.28522e+09	6.86135e+09	3.50861e+09	3.64663e+09	3.60005e+09	9.25388e+09	5.28522e+09	119.975	32.6956	0.571	-0.81	0.813608	0.842187		3.2	0.9	3.3			4.7	6.6	6.6
	C21 H36 N2 O6	412.258	413.266	22.176	3.67017e+10	[M+H]+1	3.12202e+10	3.59693e+10	7.39587e+09	2.62818e+09	5.26346e+09	1.06472e+10	6.96212e+09	6.82385e+09	6.60396e+09	3.12202e+10	5.26346e+09	61.5852	66.141	0.169	-2.57	0.109659	0.149839	1.7	0.9		2.8	1.3	2.8	5.5	6.2	5.8
	C23 H43 P3	412.259	413.266	22.377	3.67017e+10	[M+H]+1	4.79416e+09	3.69666e+10	1.84303e+10	3.97417e+09	2.48234e+09	3.9823e+09	3.99874e+09	4.32948e+09	4.00838e+09	1.84303e+10	3.97417e+09	80.4853	24.8207	0.216	-2.21	0.125327	0.168582		0.9	0.9	3.8		3.8	5.8	6.2	5.5
Bis(2-ethylhexyl) phthalate	C24 H38 O4	390.277	391.284	20.955	2.48588e+10	[M+H]+1	1.65389e+10	2.34319e+10	2.46509e+10	1.63833e+10	2.24178e+10	2.3157e+10	2.17582e+10	2.17745e+10	2.16028e+10	2.34319e+10	2.24178e+10	20.3071	17.9919	0.957	-0.06	0.828196	0.854768	6.5	7.2	6.8	7	7	7	8.9	8.9	8.9
Tris(hydroxymethyl)aminomethane	C4 H11 N O3	121.074	122.081	1.724	2.20492e+10	[M+H]+1	2.33986e+07	9.71666e+07	1.65106e+08	1.83288e+10	1.9329e+10	1.73372e+10	2.16569e+10	2.12918e+10	2.15842e+10	9.71666e+07	1.83288e+10	74.4285	5.43277	188.633	7.56	0.0107484	0.0204948		6.6	6.2	9.5	9.5	9.1	10	10	10
	C21 H36 N2 O6	412.258	413.266	21.507	1.84191e+10	[M+H]+1	6.86491e+09	1.8076e+10	6.65655e+09	6.75859e+09	4.16317e+09	6.47517e+09	8.71354e+09	9.65401e+09	8.69678e+09	6.86491e+09	6.47517e+09	62.0339	24.5512	0.943	-0.08	0.263405	0.321085	2.8	3.2		4.6	3.1	5.3	5.7	5.3	4.9
	C22 H32 N6 O2	412.259	413.266	21.244	1.5399e+10	[M+H]+1	1.49722e+10	4.12859e+09	8.31427e+09	7.94295e+09	6.68534e+09	8.27379e+09	9.79832e+09	9.40641e+09	1.00067e+10	8.31427e+09	7.94295e+09	59.842	10.9781	0.955	-0.07	0.90204	0.917942	0.9	2		5.6				5.5	5.5
Bicine	C6 H13 N O4	163.084	164.092	2.08	1.15623e+10	[M+H]+1	1.80082e+07	3.73071e+07	6.90767e+07	1.11883e+10	6.56094e+09	1.60641e+08	4.39704e+09	4.44609e+09	4.58083e+09	3.73071e+07	6.56094e+09	62.1908	92.7566	175.863	7.46	0.0797248	0.114428				4.7	2.8	5.5	5.1	5.8	5.1
Bicine	C6 H13 N O4	163.084	164.091	2.241	1.09721e+10	[M+H]+1	2.56118e+07	6.26349e+07	1.1869e+08	4.83839e+09	5.14085e+09	1.1331e+10	4.07923e+09	3.83319e+09	3.7667e+09	6.26349e+07	5.14085e+09	67.9369	51.5856	82.077	6.36	0.00185364	0.00465509				0.9	6.2	4.3	9.2	10	9.2
Bis(2-ethylhexyl) phthalate	C24 H38 O4	390.277	391.284	20.197	9.61017e+09	[M+H]+1	1.30599e+09	1.08842e+09	1.28296e+09	1.28149e+09	1.48062e+09	9.74644e+09	1.17717e+09	1.12242e+09	1.16145e+09	1.28296e+09	1.48062e+09	9.75045	115.859	1.154	0.21	0.358738	0.418065					0.9	0.9	5.5	5.5	7.3
	C35 H36 N4 O6	608.262	609.269	20.297	8.22076e+09	[M+H]+1	4.1839e+07	6.28647e+07	5.11133e+07	1.60311e+09	9.31805e+08	1.21655e+09	7.85828e+09	7.95259e+09	8.0957e+09	5.11133e+07	1.21655e+09	20.2875	26.9443	23.801	4.57	0.000140833	0.000593116	6.5	7.2	7.2	6.8	7.2	7.2	8.5	8.9	8.5
	C37 H43 N2 P3	608.263	609.27	20.454	7.76596e+09	[M+H]+1	2.75841e+07	4.94788e+07	3.80661e+07	2.83725e+09	2.35786e+09	2.73672e+09	7.6121e+09	7.53168e+09	7.66397e+09	3.80661e+07	2.73672e+09	28.5349	9.56143	71.894	6.17	0.000587111	0.0018313	6.6	7.2	7.6	9.5	9.5	8.7	9.6	9.2	9.6
Bis(2-ethylhexyl) phthalate	C24 H38 O4	390.277	391.284	20.345	7.33734e+09	[M+H]+1	2.90547e+09	2.56011e+09	2.84066e+09	1.06142e+09	2.1743e+09	7.31125e+09	1.65795e+09	1.70196e+09	1.64258e+09	2.84066e+09	2.1743e+09	6.63009	94.8284	0.765	-0.39	0.906388	0.921921				2	1.3	1.7	4.3	5.5	7
	C23 H43 P3	412.259	413.266	1.655	6.12392e+09	[M+H]+1	4.56992e+08	6.09906e+09	6.62492e+08	1.52115e+08	1.26279e+08	1.79608e+08	1.66279e+08	1.56326e+08	1.47047e+08	6.62492e+08	1.52115e+08	132.982	17.4685	0.23	-2.12	0.120236	0.162709		0.9	0.9	5.1	4.7	5.1	6.1	6.5	6.1
		115.978	116.986	23.574	5.41841e+09	[M+H]+1	5.22943e+09	5.54472e+09	3.34379e+09	4.98698e+09	4.25884e+09	4.84996e+09	4.70819e+09	4.64404e+09	4.82275e+09	5.22943e+09	4.84996e+09	25.2907	8.23539	0.927	-0.11	0.913285	0.927919	4.6	4.6	3.8	6.5	4.9	6.1	6.2	6.6	7
	C36 H30 N8 O2	606.247	639.281	21.058	5.10655e+09	[M+H+MeOH]+1	9.05927e+07	5.31014e+07	1.24438e+08	3.1176e+08	3.05768e+08	1.97571e+08	4.55796e+09	4.48606e+09	4.77451e+09	9.05927e+07	3.05768e+08	39.9249	23.6538	3.375	1.75	0.024323	0.0410317	1.4	1.4	1.4	7.6	7.6	7.6	3.9	10	9.6
	C16 H35 N O	257.272	258.279	18.5	4.85073e+09	[M+H]+1	4.62933e+09	4.47853e+09	4.54591e+09	4.18361e+09	4.24427e+09	4.10402e+09	3.61928e+09	3.7466e+09	4.01289e+09	4.54591e+09	4.18361e+09	1.65986	1.68386	0.92	-0.12	0.00328688	0.00746277	9.6	9.6	9.6	9.6	9.2	9.6	6.8	9.1	9.1
		83.9523	84.9596	23.583	4.66601e+09	[M+H]+1	4.67192e+09	4.65173e+09	3.83834e+09	4.49171e+09	3.63637e+09	4.35656e+09	4.39688e+09	4.22362e+09	4.34234e+09	4.65173e+09	4.35656e+09	10.8392	11.049	0.937	-0.09	0.597213	0.648456	2.9	6	4.8	5.6	5.2	2.9	3.9	7	3.9
(3alpha,5alpha,11beta,17beta)-11,17-Dihydroxyandrostan-3-yl beta-D-glucopyranosiduronic acid	C25 H40 O9	484.267	507.256	18.508	4.56533e+09	[M+Na]+1	2.9337e+06	1.92114e+06	3.99184e+06	4.55155e+09	4.50672e+09	4.45896e+09	2.41772e+09	2.69167e+09	2.6637e+09	2.9337e+06	4.50672e+09	35.1126	1.02765	1536.19	10.59	0.000818355	0.00239649	0.7	0.7	1	9.6	10	9.6	8.7	9.5	9.5
	C29 H45 N5 O2	495.355	496.363	19.371	4.33836e+09	[M+H]+1	7.74457e+06	3.16913e+06	8.91224e+06	3.33973e+09	4.30029e+09	3.17584e+09	1.74016e+09	1.7292e+09	1.91765e+09	7.74457e+06	3.33973e+09	45.9305	16.8487	431.235	8.75	0.00131497	0.00351828	2	0.2	3.5	8.1	8.5	8.5	8.7	9.1	8.7
	C10 H21 N O5	235.142	236.149	1.913	4.27576e+09	[M+H]+1	85461.6	1.40509e+06	1.48587e+06	3.99034e+09	4.27511e+09	3.65554e+09	1.8372e+09	1.83167e+09	1.83373e+09	1.40509e+06	3.99034e+09	79.2473	7.80445	2839.92	11.47	0.0109941	0.0208595		0.2	3.3	8	9.1	8	9.6	9.6	9.2
	C37 H43 N2 O P3	624.258	625.265	20.462	4.17923e+09	[M+H]+1	1.17301e+07	2.2739e+07	1.7724e+07	1.77225e+08	1.63738e+08	7.72808e+07	4.02285e+09	4.00926e+09	4.08929e+09	1.7724e+07	1.63738e+08	31.6805	38.8986	9.238	3.21	0.00441472	0.00958457	3.8	5.7	5.4	7.5	7.5	6.3	10	10	10
4-[(2S)-2-[(6Z,9Z,12Z)-6,9,12-Octadecatrienoyloxy]-3-(palmitoyloxy)propoxy]-2-(trimethylammonio)butanoate	C44 H79 N O7	733.585	734.592	22.73	4.14808e+09	[M+H]+1	3.35964e+07	1.71844e+07	4.89816e+07	2.19131e+09	1.99562e+09	1.70968e+09	3.33639e+09	3.22145e+09	3.64737e+09	3.35964e+07	1.99562e+09	47.8177	12.3232	59.4	5.89	0.00371187	0.00828924	4.7	1.8	2.8	8.2	7.5	7.1	9.1	8.4	8
(9Z)-9-Octadecenamide	C18 H35 N O	281.272	282.279	20.35	4.0904e+09	[M+H]+1	2.32887e+07	1.68396e+07	1.93396e+07	4.0685e+09	3.30097e+09	2.43598e+09	3.96634e+09	3.96755e+09	3.92091e+09	1.93396e+07	3.30097e+09	16.4033	24.9885	170.684	7.42	3.66721e-05	0.000206323	4.5	7.1	6.4	6.8	8	8	10	10	10
4-ACETAMIDOBUTYRIC ACID	C6 H11 N O3	145.074	146.081	2.241	3.92304e+09	[M+H]+1	5.49348e+07	1.07614e+08	1.86666e+08	3.55553e+09	3.89017e+09	3.75783e+09	3.07562e+09	2.88217e+09	2.98572e+09	1.07614e+08	3.75783e+09	56.9599	4.51279	34.92	5.13	0.00928888	0.0180884				8.1	3.9	8.9	3.9	3.9	3.9
4-[(2S)-2-Hydroxy-3-(palmitoyloxy)propoxy]-2-(trimethylammonio)butanoate	C26 H51 N O6	473.371	474.378	19.9	3.48759e+09	[M+H]+1	1.4413e+07	9.51171e+06	3.04809e+07	3.3122e+09	3.45473e+09	3.21722e+09	1.71683e+09	1.72444e+09	1.80367e+09	1.4413e+07	3.3122e+09	60.4844	3.59203	229.807	7.84	0.00395219	0.00872421	4.8	5	5.1	9.6	9.6	9.6	9.6	9.6	10
	C15 H33 N3 O3	303.254	304.261	20.351	3.47952e+09	[M+H]+1	1.70756e+07	1.07997e+07	1.18556e+07	1.51713e+09	2.57331e+09	3.35531e+09	3.23502e+09	3.33808e+09	3.21494e+09	1.18556e+07	2.57331e+09	25.3733	37.1684	217.055	7.76	0.000179959	0.000722925	1.7	1.7	1.7	6.7	1.4	6.7	3.9	3.9	3.9
	C23 H33 N4 O2 P	428.233	429.24	22.386	3.41748e+09	[M+H]+1	6.67352e+08	3.41026e+09	1.52643e+09	9.04092e+08	5.93829e+08	4.5134e+08	4.1731e+08	4.16056e+08	4.30386e+08	1.52643e+09	5.93829e+08	75.1063	35.6288	0.389	-1.36	0.191293	0.24273	2	0.9	1.3	2.2	1.4	3.3	5.8	5.8	4.3
Ethyl 3-methyl-4-[(N-{[(2-methyl-2-propanyl)oxy]carbonyl}alanyl)amino]butanoate	C15 H28 N2 O5	316.201	317.208	18.588	3.29416e+09	[M+H]+1	2.60473e+06	4.42619e+07	2.43278e+07	1.71951e+08	1.69528e+08	5.87961e+07	2.90857e+09	3.22052e+09	3.14451e+09	2.43278e+07	1.69528e+08	87.7947	48.4481	6.968	2.8	0.116808	0.158521	0.2	0.9	0.7	6.6	7	7	9.1	9.1	8.7
	C40 H40 N4 P2	638.273	639.28	20.495	3.00435e+09	[M+H]+1	6.1559e+06	1.37171e+07	7.2481e+06	3.76903e+08	2.90368e+08	3.23514e+08	2.97289e+09	2.95434e+09	2.98408e+09	7.2481e+06	3.23514e+08	45.2064	13.2199	44.634	5.48	0.00231371	0.00555783	3.1	3.3	2	8.6	7.5	8.6	10	9.6	9.6
	C44 H68 N2 O5 P2	766.462	767.469	21.597	2.94548e+09	[M+H]+1	1.11116e+07	6.83683e+06	2.85303e+07	2.92965e+09	2.37947e+09	2.54281e+09	2.1868e+09	2.31661e+09	2.28849e+09	1.11116e+07	2.54281e+09	74.1709	10.7957	228.842	7.84	0.00538699	0.0113894	5.2	4.2	2.8	6	6.3	2.9	3.9	3.9	3.9
11-Phenylundecanoic acid	C17 H26 O2	262.193	285.182	19.931	2.87441e+09	[M+Na]+1	840387	956187	1.25404e+06	2.669e+09	2.27296e+09	2.87451e+09	3.58175e+08	3.58878e+08	3.6571e+08	956187	2.669e+09	20.9858	11.7354	2791.3	11.45	5.60662e-06	4.96351e-05	1.2	1.2	1.2	9	2.9	9	3.9	3.9	3.9
MFCD00188378	C14 H24 N2 O4	284.175	285.182	19.935	2.87441e+09	[M+H]+1	840387	956187	1.25404e+06	2.669e+09	2.27296e+09	2.87451e+09	3.58175e+08	3.58878e+08	3.6571e+08	956187	2.669e+09	20.9858	11.7354	2791.3	11.45	5.60662e-06	4.96351e-05	1.2	1.2	1.2	2.9	8.6	2.9	9.6	9.6	9.6
	C29 H43 N5 O2	493.34	494.347	19.04	2.66785e+09	[M+H]+1	822191	320193	513890	2.65502e+09	2.64977e+09	2.55545e+09	6.14691e+08	6.4004e+08	6.68774e+08	513890	2.64977e+09	45.8565	2.13853	5156.31	12.33	0.000993936	0.00280351	0.2			9.6	10	9.6	10	10	9.6
	C48 H83 N P2	735.6	736.608	23.257	2.5004e+09	[M+H]+1	1.81238e+07	5.18779e+06	3.26845e+07	5.5519e+08	4.07098e+08	5.98186e+08	2.5003e+09	2.37813e+09	2.53759e+09	1.81238e+07	5.5519e+08	73.7	19.272	30.633	4.94	0.0186325	0.0327838	4.1	0.5	5.5	7.3	8.1	8.5	10	10	10
Umbelliferone	C9 H6 O3	162.032	163.039	20.961	2.41537e+09	[M+H]+1	6.10511e+08	2.65706e+09	2.50482e+09	1.84621e+09	2.18489e+09	2.38039e+09	2.17209e+09	1.93045e+09	2.18111e+09	2.50482e+09	2.18489e+09	59.2564	12.6463	0.872	-0.2	0.612946	0.662636	2.8	5.5	5.1	7.5	7.1	6.7	8	8	8
RG4460000	C19 H41 N	283.324	284.331	19.006	2.41057e+09	[M+H]+1	1.02583e+09	9.31514e+08	8.70181e+08	2.59933e+08	1.67754e+08	8.97493e+08	2.19422e+09	2.41215e+09	2.35973e+09	9.31514e+08	2.59933e+08	8.31887	89.9623	0.279	-1.84	0.178623	0.228581	9.1	9.1	8.4	6.2	6.6	6.2	8.9	8.5	10
xestoaminol C	C14 H31 N O	229.24	230.248	17.632	2.40908e+09	[M+H]+1	2.3979e+09	2.14205e+09	2.16586e+09	2.16045e+09	2.18058e+09	1.77912e+09	1.79248e+09	1.71863e+09	1.62455e+09	2.16586e+09	2.16045e+09	6.32354	11.088	0.998	0	0.297465	0.357637	9.5	9.1	9.1	9	8.6	9	9.6	9.2	8.1
	C27 H46 N5 O3 P	519.332	520.339	19.698	2.27909e+09	[M+H]+1	6.9964e+07	4.03549e+07	7.29471e+06	4.88187e+08	4.42385e+08	4.17091e+08	1.92786e+09	1.90659e+09	2.07792e+09	4.03549e+07	4.42385e+08	79.9664	8.02234	10.962	3.45	0.053921	0.0818481	5.5	5.5	0.5	9.1	7.2	9.5	10	10	10
Traumatin	C12 H20 O3	212.141	235.13	17.243	2.27733e+09	[M+Na]+1	1.07865e+06	1.36803e+06	556278	7.31022e+08	6.92837e+08	6.40495e+08	2.05163e+09	1.92188e+09	1.97782e+09	1.07865e+06	6.92837e+08	41.1004	6.60463	642.317	9.33	0.00137995	0.003655	0.2	0.2	0.2	9.1	9.5	9.5	10	10	10
Dibutyl phthalate	C16 H22 O4	278.152	279.159	20.961	2.23426e+09	[M+H]+1	1.25927e+09	2.39361e+09	2.42081e+09	1.66817e+09	2.03355e+09	1.74547e+09	1.90651e+09	1.70548e+09	1.90638e+09	2.39361e+09	1.74547e+09	32.743	10.6049	0.729	-0.46	0.781945	0.814614	6.3	6.7	5.6	7.5	6.7	7.5	8	5.7	8.4
	C23 H33 N4 O2 P	428.233	429.24	22.088	2.22333e+09	[M+H]+1	2.1794e+09	9.26533e+08	4.70864e+08	6.34265e+08	9.41511e+08	1.02597e+09	1.17391e+09	1.14643e+09	1.17928e+09	9.26533e+08	9.41511e+08	74.2052	23.7696	1.016	0.02	0.778773	0.812113	1.3			3.4	2.3	3.1	5.1	5.8	5.1
	C16 H36 N2 O6	352.259	353.266	20.381	2.06392e+09	[M+H]+1	2.21056e+08	2.59346e+08	2.42469e+08	5.89852e+08	4.90064e+08	6.56492e+08	1.94576e+09	1.99968e+09	1.9368e+09	2.42469e+08	5.89852e+08	7.96411	14.4716	2.433	1.28	0.00262665	0.00620096	3.4	9.1	3.4	8.6	9	2.9	3.9	3.9	3.9
1-(3-Azido-2,3-dideoxypentofuranosyl)-5-methyl-2,4(1H,3H)-pyrimidinedione	C10 H13 N5 O4	267.096	268.104	3.472	2.06067e+09	[M+H]+1	662601	534243	622211	2.8845e+08	3.17979e+08	2.749e+08	2.04194e+09	2.024e+09	2.03839e+09	622211	2.8845e+08	10.8241	7.49811	463.588	8.86	7.79025e-07	1.22493e-05			2.2	6.5	7.6	6.8	6.2	8.5	8.5
	C15 H30 N2 O5	318.217	319.224	18.915	2.03908e+09	[M+H]+1	3.73886e+07	5.81309e+07	8.43777e+06	8.55344e+07	7.8254e+07	6.36981e+07	1.84355e+09	2.0188e+09	2.0073e+09	3.73886e+07	7.8254e+07	72.0276	14.6623	2.093	1.07	0.212216	0.266234	0.9	2.4	2	8.2	7.9	7.9	9.1	9.1	9.5
L-alpha-Glycerylphosphorylcholine	C8 H20 N O6 P	257.103	258.11	1.747	2.00719e+09	[M+H]+1	102535	2.20832e+06	1.67804e+06	9.94255e+08	1.06189e+09	9.31118e+08	2.00685e+09	1.97041e+09	2.00116e+09	1.67804e+06	9.94255e+08	82.3742	6.56792	592.511	9.21	0.0178117	0.0316168		0.2	0.2	9.5	9.1	8	9.6	9.2	9.6
	C26 H38 N4 O5	486.282	509.271	18.789	1.99611e+09	[M+Na]+1	2.28907e+06	1.54539e+06	2.47845e+06	1.6824e+09	1.67645e+09	1.58749e+09	1.79814e+09	1.96803e+09	1.94423e+09	2.28907e+06	1.67645e+09	23.4382	3.22407	732.369	9.52	0.000393486	0.00134809	1.2	1.2	1.2	9.2	9.2	9.2	8.9	9.2	9.2
Ethyl 3-methyl-4-[(N-{[(2-methyl-2-propanyl)oxy]carbonyl}alanyl)amino]butanoate	C15 H28 N2 O5	316.201	317.208	18.863	1.905e+09	[M+H]+1	1.15955e+07	1.10976e+07	1.70436e+07	6.40304e+08	8.23019e+06	6.07323e+06	1.62781e+09	1.79926e+09	1.7917e+09	1.15955e+07	8.23019e+06	24.9035	167.529	0.71	-0.49	0.613325	0.662866	1.7	1.7	2.8	0.9	0.5	2.7	8	8.4	8
Decylubiquinone	C19 H30 O4	322.214	345.203	18.907	1.89455e+09	[M+Na]+1	1.03228e+06	833584	2.95973e+06	1.88709e+09	1.84e+09	1.82953e+09	1.3752e+09	1.50392e+09	1.49047e+09	1.03228e+06	1.84e+09	73.0094	1.65547	1782.46	10.8	0.00292155	0.00674968	0.2	0.2	0.2	10	10	10	8.9	10	10
DL-Glutamic acid	C5 H9 N O4	147.053	148.06	1.793	1.83258e+09	[M+H]+1	2.91651e+06	7.91844e+06	1.06706e+07	1.59323e+09	1.83419e+09	1.71185e+09	8.80006e+08	8.64816e+08	8.81839e+08	7.91844e+06	1.71185e+09	54.838	7.0333	216.185	7.76	0.00450186	0.00976369		0.5	0.7	8.4	8.7	9.1	8.9	8.9	9.6
	C44 H77 N O7	731.569	732.576	22.251	1.6678e+09	[M+H]+1	6.11121e+06	2.38721e+06	5.43708e+06	1.55274e+09	1.65333e+09	1.66579e+09	6.85018e+08	6.86169e+08	6.79231e+08	5.43708e+06	1.65333e+09	42.7172	3.81676	304.083	8.25	0.00236022	0.00564703	3.5	0.2	1.6	9.6	9.2	9.2	9.2	9.2	8.5
(2S)-3-(beta-D-Galactopyranosyloxy)-2-hydroxypropyl (7Z,10Z)-7,10-hexadecadienoate	C25 H44 O9	488.298	511.287	19.195	1.55718e+09	[M+Na]+1	4.16666e+06	3.13437e+06	2.91199e+06	5.66643e+08	4.55451e+08	5.74302e+08	1.48387e+09	1.52716e+09	1.5389e+09	3.13437e+06	5.66643e+08	19.6657	12.5003	180.784	7.5	9.1494e-06	7.04855e-05	2	1.7	1.7	2.9	7.5	2.9	9.6	10	10
	C26 H44 N2 O4 P2	510.28	511.287	19.189	1.55718e+09	[M+H]+1	4.16666e+06	3.13437e+06	2.91199e+06	5.66643e+08	4.55451e+08	5.74302e+08	1.48387e+09	1.52716e+09	1.5389e+09	3.13437e+06	5.66643e+08	19.6657	12.5003	180.784	7.5	9.1494e-06	7.04855e-05	3.9	1.7	1.7	8.6	2.9	8.2	3.9	3.9	3.9
DG(18:2(9Z,12Z)/18:3(9Z,12Z,15Z)/0:0)	C39 H66 O5	614.488	615.496	22.54	1.53305e+09	[M+H]+1	1.18319e+09	1.52556e+09	5.66307e+08	8.7929e+07	9.88009e+08	6.51575e+08	7.65356e+07	7.68324e+07	6.95722e+07	1.18319e+09	6.51575e+08	44.5302	78.9797	0.551	-0.86	0.327358	0.388016		5.8	2.8	0.9	4.7	5.1	8.4	6.5	4.9
2,2'-Vinylenebis[5-methyl-4-(piperidinomethyl)benzoxazole]	C30 H36 N4 O2	484.282	507.271	19.573	1.51387e+09	[M+Na]+1	7.43727e+07	6.32138e+07	5.4298e+07	1.45439e+09	1.43873e+09	1.50423e+09	1.31134e+09	1.36741e+09	1.31285e+09	6.32138e+07	1.45439e+09	15.7255	2.33343	23.007	4.52	0.000665393	0.00202052	2.4	2.4	2.4	9.6	8.9	10	10	9.6	10
	C28 H51 N O6	497.371	498.378	19.659	1.50909e+09	[M+H]+1	5.97353e+06	2.35427e+06	1.07041e+07	1.24602e+09	1.48766e+09	1.2387e+09	9.12572e+08	9.32409e+08	1.01478e+09	5.97353e+06	1.24602e+09	66.0032	10.699	208.59	7.7	0.00562023	0.0118241	3.9	0.2	4.1	8.6	6.7	9	9.5	9.5	9.1
	C33 H41 N2 O6 P	592.268	593.275	21.04	1.48143e+09	[M+H]+1	7.44696e+06	3.24677e+06	3.60692e+07	1.63531e+08	1.34055e+08	4.11312e+07	1.33032e+09	1.2221e+09	1.35839e+09	7.44696e+06	1.34055e+08	114.587	56.5799	18.001	4.17	0.0608174	0.0907523	0.5	0.2	1.7	4.3	5.1	1.7	9.5	8	9.5
spisulosine	C18 H39 N O	285.303	286.31	19.139	1.47477e+09	[M+H]+1	1.39805e+09	1.50266e+09	1.33518e+09	1.15354e+09	1.34737e+09	1.16426e+09	1.11538e+09	1.16184e+09	1.12522e+09	1.39805e+09	1.16426e+09	5.99195	8.91771	0.833	-0.26	0.0830373	0.118496	9.1	9.1	8.7	9.1	8.4	8	8.9	9.6	9.2
Androstane-3,11-diol	C19 H32 O2	292.24	315.229	20.804	1.46521e+09	[M+Na]+1	1.19486e+06	1.08074e+06	1.17647e+06	1.46466e+09	1.43131e+09	1.40695e+09	4.40097e+08	4.38975e+08	4.42717e+08	1.17647e+06	1.43131e+09	5.32454	2.02009	1216.61	10.25	1.7322e-06	2.1036e-05	2.8	2.8	2.8	9.2	9.2	9.6	9.6	10	9.2
	C7 H11 N7 O	209.103	210.11	12.526	1.37392e+09	[M+H]+1	1.43266e+09	6.40677e+08	1.08611e+09	7.18854e+08	9.1186e+08	9.2413e+08	6.48752e+08	6.79185e+08	6.97229e+08	1.08611e+09	9.1186e+08	37.6984	13.5199	0.84	-0.25	0.562833	0.616046	6	1.4	1.4	2.9	2.9	2.9	3.9	3.9	8.5
	C30 H49 N2 O P S	516.329	539.319	19.771	1.34317e+09	[M+Na]+1	5.81952e+06	5.24584e+06	2.49687e+06	8.5918e+08	6.31515e+08	8.02918e+08	1.32653e+09	1.32801e+09	1.29625e+09	5.24584e+06	8.02918e+08	39.2866	15.5108	153.058	7.26	0.00102157	0.00286769	1	1	0.7	7.7	7.7	8.1	10	9.2	8.9
Tributyl citrate acetate	C20 H34 O8	402.225	425.214	19.069	1.32832e+09	[M+Na]+1	1.34211e+09	7.71821e+08	7.38665e+08	7.10101e+08	6.25218e+08	7.51714e+08	6.5694e+08	6.96207e+08	6.8573e+08	7.71821e+08	7.10101e+08	35.6762	9.26717	0.92	-0.12	0.284267	0.343337	7.5	7.1	7.5	9.5	9.5	9.5	10	10	10
		133.989	134.996	23.593	1.27058e+09	[M+H]+1	1.19327e+09	1.29475e+09	1.12562e+09	1.17063e+09	1.02139e+09	1.14039e+09	1.13415e+09	1.10034e+09	1.14431e+09	1.19327e+09	1.14039e+09	7.06712	7.10253	0.956	-0.07	0.236393	0.291701	3.4	3.4	5.3	3.4	5.3	5.7	3.9	3.9	3.9
Cyclopentane	C5 H10	70.0781	71.0854	20.953	1.26314e+09	[M+H]+1	2.79345e+08	1.23859e+09	1.24036e+09	7.12312e+08	6.60565e+08	1.26915e+09	1.12683e+09	1.11252e+09	1.09713e+09	1.23859e+09	7.12312e+08	60.2907	38.3141	0.575	-0.8	0.852341	0.876254	5.8	5.5	4.7	5.6	3.7	6	7.7	8.5	8.1
valinol	C5 H13 N O	103.1	104.107	1.727	1.23602e+09	[M+H]+1	2.69972e+06	7.01107e+06	4.092e+06	1.23801e+09	1.19016e+09	1.17046e+09	1.10931e+09	1.07984e+09	1.08836e+09	4.092e+06	1.19016e+09	47.8223	2.89573	290.85	8.18	0.00231873	0.00556442		0.5	2.7	8.5	8.9	9.6	8.9	10	10
	C44 H72 N2 O5 P2	770.494	771.501	22.288	1.2356e+09	[M+H]+1	3.80744e+06	3.03074e+06	1.8807e+06	8.52047e+08	7.99447e+08	9.25499e+08	1.22559e+09	1.22262e+09	1.21731e+09	3.03074e+06	8.52047e+08	33.3546	7.37051	281.135	8.14	0.000885281	0.00254647	1	0.7	2.2	8.4	5.3	3.4	3.9	3.9	7.7
	C44 H68 N4 O6	748.512	771.501	22.297	1.2356e+09	[M+Na]+1	3.77826e+06	3.00791e+06	1.86628e+06	8.5196e+08	7.99476e+08	9.25532e+08	1.2257e+09	1.22262e+09	1.21743e+09	3.00791e+06	8.5196e+08	33.3539	7.37161	283.24	8.15	0.000882782	0.00254101	1	0.7	0.7	3.4	3.4	7.2	8.1	8.1	3.9
		118.011	119.019	1.541	1.19602e+09	[M+H]+1	1.52855e+07	3.23489e+07	4.38867e+07	8.32084e+08	1.26397e+09	1.17773e+09	7.2357e+08	5.84695e+08	7.05946e+08	3.23489e+07	1.17773e+09	47.1671	20.9443	36.407	5.19	0.00287029	0.00665679		5.1	4.3	4.6	4.9	4.2	6.3	7.9	6
	C29 H49 N5 O2	499.387	500.394	19.976	1.15509e+09	[M+H]+1	2.87477e+06	748824	5.25842e+06	1.1462e+09	1.03248e+09	9.94718e+08	4.82402e+08	5.12615e+08	5.23254e+08	2.87477e+06	1.03248e+09	76.1998	7.45399	359.152	8.49	0.00837802	0.0165985	0.2	0.2	4.6	8.7	8.4	8.7	9.6	9.6	9.6
(E)-parinaric acid	C18 H28 O2	276.209	277.216	18.587	1.11005e+09	[M+H]+1	1.18109e+07	4.69241e+06	6.18974e+06	4.85411e+07	4.84922e+07	4.29676e+07	1.05788e+09	1.10264e+09	1.09616e+09	6.18974e+06	4.84922e+07	49.6149	6.86528	7.834	2.97	0.0184104	0.032488	0.7		0.5	8.7	8.4	8.4	10	9.6	10
	C46 H75 N O7	753.554	754.561	21.459	1.09218e+09	[M+H]+1	670177	717045	3.0869e+06	1.17404e+09	8.05518e+08	1.01746e+09	4.45391e+08	5.05719e+08	5.10781e+08	717045	1.01746e+09	92.6639	18.5135	1418.96	10.47	0.00389649	0.00863031			1.4	7.7	8.1	6.6	9.1	9.1	9.1
	C27 H47 N O4	449.35	450.358	22.117	1.07027e+09	[M+H]+1	1.05904e+09	3.89621e+08	2.91091e+08	1.13837e+08	2.48851e+08	2.67536e+08	3.43891e+08	3.45481e+08	3.38156e+08	3.89621e+08	2.48851e+08	72.0527	39.9223	0.639	-0.65	0.134158	0.179019	1.3	1.7		1.4	2.9	1.4	5.1	5.1	5.5
LysoPC(18:3(9Z,12Z,15Z))	C26 H48 N O7 P	517.317	518.324	19.344	1.05432e+09	[M+H]+1	7.34654e+06	3.3056e+06	649792	1.03594e+09	1.04794e+09	1.00504e+09	8.11675e+08	8.16687e+08	8.56292e+08	3.3056e+06	1.03594e+09	89.5112	2.14964	313.388	8.29	0.0137535	0.0253532	2.7	0.2	0.2	3.9	9.6	3.9	9.6	8.9	10
		1034.63	518.324	19.345	1.05432e+09	[M+2H]+2	6.79538e+06	3.32294e+06	653200	1.04014e+09	1.04789e+09	1.00515e+09	8.20608e+08	8.44272e+08	8.6476e+08	3.32294e+06	1.04014e+09	85.7768	2.2081	313.017	8.29	0.012881	0.0239438	0.5	0.2	0.2	10	3.9	10	3.9	3.9	3.9
	C37 H58 O5	582.428	605.417	22.231	1.0414e+09	[M+Na]+1	681836	645358	482873	4.61734e+08	7.38261e+08	1.04187e+09	2.05357e+08	2.05817e+08	2.06017e+08	645358	7.38261e+08	17.5557	38.8302	1143.95	10.16	0.000178681	0.000719161				6.3	6	4.8	8.1	7.3	9.2
	C17 H35 P3	332.196	333.203	17.812	1.03596e+09	[M+H]+1	136111	249880	224314	3.79374e+07	4.4152e+07	4.26593e+07	9.71295e+08	9.3682e+08	9.18551e+08	224314	4.26593e+07	29.3406	7.80155	190.177	7.57	0.000687435	0.00207362		1	1	7.6	8	8	8.9	8.9	7
	C14 H20 N6 O	288.17	289.177	17.865	1.03564e+09	[M+H]+1	401943	384542	237155	5.6865e+07	4.32669e+07	2.01647e+07	1.01261e+09	1.02694e+09	9.42566e+08	384542	4.32669e+07	26.5336	46.271	112.516	6.81	0.000784678	0.00231071		1		4.7	3.2	1.1	10	9.6	10
10-Methoxy-1,5,9-trimethyl-11,14,15,16-tetraoxatetracyclo[10.3.1.0~4,13~.0~8,13~]hexadecane	C16 H26 O5	298.178	321.167	16.761	1.01819e+09	[M+Na]+1	345388	3.12331e+07	5.95846e+07	6.98662e+07	7.32877e+07	8.60583e+07	7.4084e+08	7.02966e+08	8.28808e+08	3.12331e+07	7.32877e+07	97.5021	11.1696	2.346	1.23	0.311129	0.372259	0		0.9	2.9	2.9	2.9	8.4	9.1	9.5
	C15 H31 O P3	320.16	321.167	16.755	1.01819e+09	[M+H]+1	4.27966e+07	3.83585e+07	1.94488e+07	6.95024e+07	7.29061e+07	8.13036e+07	7.4084e+08	7.01689e+08	8.28808e+08	3.83585e+07	7.29061e+07	36.9733	8.14549	1.901	0.93	0.0698095	0.102109	1.4		1.2	9.1	9.5	9.5	3.4	3.4	3.4
	C29 H45 N5 O2	495.356	496.363	19.215	1.0155e+09	[M+H]+1	742972	499050	1.41544e+06	6.82206e+08	1.0153e+09	7.35899e+08	3.56039e+08	3.52368e+08	3.89345e+08	742972	7.35899e+08	53.5778	22.0482	990.481	9.95	0.000526725	0.00167519	0.2		0.2	6.1	4.9	6.5	6.1	7.6	8
	C16 H35 N O	257.272	258.279	21.466	9.95768e+08	[M+H]+1	3.88043e+08	1.03455e+09	1.99488e+08	1.47423e+08	2.82269e+08	1.4196e+08	2.15864e+08	2.36881e+08	2.32392e+08	3.88043e+08	1.47423e+08	80.9996	41.7094	0.38	-1.4	0.203434	0.256514	1.3	1.3	0.9	2.4	0.9	2	5.5	5.5	4.7
	C17 H37 P3	334.212	335.219	18.156	9.90111e+08	[M+H]+1	2.17218e+06	2.96481e+06	9.64389e+06	4.11624e+07	2.06349e+07	1.37287e+08	9.1411e+08	1.00946e+09	9.82682e+08	2.96481e+06	4.11624e+07	83.3001	93.8422	13.884	3.8	0.0262615	0.0439326	0.2	0.2	0.5	3.9	4.5	3.2	8	9.5	9.1
	C15 H27 P3	300.133	301.141	18.624	9.85849e+08	[M+H]+1	9.89908e+07	6.59373e+07	6.45667e+07	6.74784e+08	6.18001e+08	6.23917e+08	8.84015e+08	9.70124e+08	9.74326e+08	6.59373e+07	6.23917e+08	25.4792	4.886	9.462	3.24	0.00314067	0.00718502	7.6	7.2	6.8	3.9	3.9	3.9	9.5	9.5	3.4
	C40 H68 N2 O12	768.478	769.485	22.013	9.84085e+08	[M+H]+1	5.88641e+06	1.13025e+06	5.46536e+06	6.85209e+08	8.98253e+08	9.79947e+08	9.66837e+08	9.09435e+08	9.5383e+08	5.46536e+06	8.98253e+08	63.2795	17.8086	164.354	7.36	0.00742289	0.0149499	0.5	0.2	0.5	2.4	8.1	7.7	8.5	8.9	9.6
3-BHA	C11 H16 O2	180.115	203.104	15.38	9.70011e+08	[M+Na]+1	1.19504e+07	6.72718e+06	7.87314e+06	4.27408e+08	4.50002e+08	3.53676e+08	9.25818e+08	9.64063e+08	9.56465e+08	7.87314e+06	4.27408e+08	31.0191	12.2757	54.287	5.76	0.00046385	0.00152589	3.5	1	1	8.2	9	9	8.9	10	10
	C30 H47 N2 O P S	514.313	537.303	19.296	9.66129e+08	[M+Na]+1	1.41816e+06	969238	685573	9.66106e+08	7.69579e+08	9.14596e+08	3.41543e+08	3.65246e+08	3.63366e+08	969238	9.14596e+08	36.0618	11.535	943.624	9.88	0.000335629	0.00119859		0.7	0.7	7.9	6.7	7.9	3.9	9.2	3.9
Butylcyclobutane	C8 H16	112.125	113.132	20.955	9.5616e+08	[M+H]+1	1.91298e+08	8.541e+08	9.31491e+08	5.35978e+08	5.45454e+08	5.39697e+08	8.24705e+08	7.01118e+08	8.24254e+08	8.541e+08	5.39697e+08	61.7416	0.883523	0.632	-0.66	0.983464	0.986038	5.8	5.5	4.7	8.1	7.7	7.7	7.6	7.6	7.6
	C50 H79 N P2	755.569	756.577	21.806	9.42317e+08	[M+H]+1	2.25201e+06	878197	5.69657e+06	8.4274e+08	6.95806e+08	5.26029e+08	7.05817e+08	7.28102e+08	8.20301e+08	2.25201e+06	6.95806e+08	84.3651	23.0303	308.971	8.27	0.00614729	0.0127484	1.7	0.2	0.5	4.2	5.3	4.9	9.1	8.7	8.4
Decylubiquinone	C19 H30 O4	322.214	323.221	18.507	9.41503e+08	[M+H]+1	520539	495707	507407	9.12417e+08	9.01342e+08	9.4527e+08	4.11455e+08	4.42715e+08	4.19709e+08	507407	9.12417e+08	2.44602	2.48412	1798.19	10.81	3.08168e-10	8.6039e-07				9.6	10	9.6	10	9.2	9.6
Cinnamic acid	C9 H8 O2	148.052	166.086	7.203	9.08437e+08	[M+NH4]+1	419863	4.19337e+06	6.0176e+06	8.5251e+08	9.04852e+08	5.91035e+08	5.96368e+08	5.89073e+08	5.87522e+08	4.19337e+06	8.5251e+08	80.564	21.4771	203.3	7.67	0.0176425	0.0314202	0	0.5		1.9	6.1	5.7	7.7	7.7	3.9
	C27 H47 N O4	449.351	450.358	20.401	8.90794e+08	[M+H]+1	4.01795e+08	3.50797e+08	8.91254e+08	8.27712e+07	1.00743e+08	1.50261e+08	3.92718e+07	3.9236e+07	3.99593e+07	4.01795e+08	1.00743e+08	54.4581	31.4152	0.251	-2	0.0166012	0.029833	0.9	1.3	0.9	4.1		1.8	5.8	7.3	7
MONOLINOLENIN	C21 H36 O4	352.261	353.268	19.43	8.36135e+08	[M+H]+1	398559	856786	420662	8.34886e+08	5.88469e+08	3.49541e+08	3.53873e+08	3.64274e+08	3.58431e+08	420662	5.88469e+08	46.2552	41.0654	1398.91	10.45	3.91807e-05	0.000216961				6.6	4.7	5.8	8.9	9.2	9.6
Linoleamide	C18 H33 N O	279.256	302.245	19.951	8.277e+08	[M+Na]+1	2.26344e+06	1.33137e+06	1.35352e+06	6.02979e+08	5.20365e+08	6.14229e+08	7.74649e+08	8.00922e+08	7.78631e+08	1.35352e+06	6.02979e+08	32.2444	8.84929	445.49	8.8	0.000351396	0.00124435	2.2	0.7	0.7	8.4	9.1	8.4	9.2	9.6	9.6
	C26 H37 N9 O4	539.298	540.305	19.343	8.16925e+08	[M+H]+1	5.50541e+06	2.28521e+06	734646	8.15906e+08	6.48955e+08	7.21368e+08	6.0497e+08	6.55097e+08	6.44939e+08	2.28521e+06	7.21368e+08	85.6368	11.4882	315.669	8.3	0.00911397	0.0178054	0.5	0.2		7.5	2.9	7.9	3.9	3.9	3.9
L-(+)-Leucine	C6 H13 N O2	131.094	132.102	3.843	8.11473e+08	[M+H]+1	338854	325111	331318	7.70343e+08	7.85972e+08	8.12541e+08	3.64087e+08	4.1722e+08	4.10351e+08	331318	7.85972e+08	2.07459	2.70185	2372.26	11.21	8.1685e-10	8.6039e-07				6.2	6.2	7.3	6.8	6.5	5.7
	C68 H116 N6 O3 S4	1192.8	597.407	20.946	7.95163e+08	[M+2H]+2	7.84176e+08	7.35858e+08	8.00247e+08	7.34056e+08	6.70196e+08	6.70402e+08	6.13367e+08	6.11216e+08	6.18794e+08	7.84176e+08	6.70402e+08	4.33306	5.32289	0.855	-0.23	0.0484256	0.0742867	8.9	9.2	9.2	9.1	8.7	8	9.2	9.6	9.6
L-(+)-Leucine	C6 H13 N O2	131.094	132.102	4.205	7.83905e+08	[M+H]+1	256491	292034	326293	7.7346e+08	7.83911e+08	7.79251e+08	5.86719e+08	5.73597e+08	5.77996e+08	292034	7.79251e+08	11.9692	0.672199	2668.36	11.38	7.3996e-05	0.000355958		2		7.3	7.7	7.7	7	8.1	7.7
	C24 H42 O4 S2	458.252	459.259	21.035	7.75486e+08	[M+H]+1	6.84572e+08	7.01895e+08	7.82404e+08	2.44385e+08	4.71438e+08	4.59514e+08	4.81038e+08	4.88581e+08	5.14795e+08	7.01895e+08	4.59514e+08	7.22116	32.6168	0.655	-0.61	0.0883672	0.125254	5.7	5.7	4.9	3.3	2.9	3.7	3.9	5.8	6.2
UNII:CRT22GFY70	C9 H18 Cl3 O4 P	326.001	348.99	16.898	7.74293e+08	[M+Na]+1	6.9802e+08	7.38436e+08	7.5067e+08	4.30802e+08	7.90268e+08	7.10105e+08	6.88045e+08	6.36675e+08	6.85106e+08	7.38436e+08	7.10105e+08	3.77935	29.3142	0.962	-0.06	0.490574	0.54813	8.9	8.9	10	7.2	8	7.2	9.6	8.1	8.5
	C45 H67 N5 O3	725.522	726.529	21.103	7.5592e+08	[M+H]+1	771586	781762	808706	7.52264e+08	7.29592e+08	6.20613e+08	1.87993e+08	1.88821e+08	1.97879e+08	781762	7.29592e+08	2.43617	10.0429	933.267	9.87	3.37585e-05	0.000192946				7.5	8.6	8.2	9.2	8.9	9.2
MFCD00029649	C11 H16 O3	196.11	219.099	13.062	7.48435e+08	[M+Na]+1	2.48423e+07	7.02371e+06	7.66489e+06	2.13002e+08	2.61167e+08	1.7937e+08	6.827e+08	6.9231e+08	7.14109e+08	7.66489e+06	2.13002e+08	76.7063	18.8727	27.789	4.8	0.0135515	0.0250465	0.7		0.5	7.7	8.5	7.7	8.5	9.2	8.1
Isovaleraldehyde	C5 H10 O	86.073	87.0803	24.019	7.48202e+08	[M+H]+1	6.30312e+08	6.98347e+08	6.96412e+08	8.25935e+08	6.43137e+08	7.80115e+08	6.7777e+08	6.39732e+08	6.05217e+08	6.96412e+08	7.80115e+08	5.73813	12.6862	1.12	0.16	0.318657	0.379649	8.4	8.4	5.7	7.5	8.2	6.3	7.2	8	7.2
	C37 H43 N2 O P3	624.258	625.265	19.333	7.4815e+08	[M+H]+1	4.05362e+06	1.5079e+07	1.5618e+07	6.52373e+07	9.55319e+07	7.89063e+07	5.85413e+08	5.68814e+08	6.46983e+08	1.5079e+07	7.89063e+07	56.3444	18.9898	5.233	2.39	0.0360936	0.0579868	1.2	3.3	0.7	7.3	7.3	7.7	9.1	8.7	8.7
	C34 H43 N2 O7 P	622.279	623.286	20.82	7.44762e+08	[M+H]+1	742477	482656	2.84242e+06	1.92134e+08	1.76516e+08	1.45749e+08	6.65485e+08	6.95483e+08	6.48845e+08	742477	1.76516e+08	95.4341	13.7642	237.739	7.89	0.00938065	0.0181921	0.2	0	0.2				8.5	8.5	8.5
4-[(2S)-2-Hydroxy-3-(palmitoyloxy)propoxy]-2-(trimethylammonio)butanoate	C26 H51 N O6	473.371	474.379	19.744	7.28544e+08	[M+H]+1	719658	1.07602e+06	2.91762e+06	6.14874e+08	7.16144e+08	6.13531e+08	2.41895e+08	2.35073e+08	2.69823e+08	1.07602e+06	6.14874e+08	75.0845	9.08073	571.432	9.16	0.00401377	0.00883239	0.2	0.2	3.6	8.7	7.6	8.7	8.4	9.1	8.7
	C27 H39 N5 O2	465.309	466.316	18.464	7.21654e+08	[M+H]+1	447005	409087	445808	6.99642e+08	7.20124e+08	6.62254e+08	1.57511e+08	1.69532e+08	1.67994e+08	445808	6.99642e+08	4.96692	4.22816	1569.38	10.62	6.75449e-09	1.68412e-06				9.6	10	9.6	9.2	9.2	9.2
L-(+)-Valine	C5 H11 N O2	117.079	118.086	1.797	7.15683e+08	[M+H]+1	219741	1.52989e+06	1.19543e+06	1.74296e+07	1.71954e+07	5.14948e+06	6.96001e+08	6.83805e+08	6.82492e+08	1.19543e+06	1.71954e+07	69.3425	52.9734	14.384	3.85	0.0254653	0.0427193		0.2	0.2	0.7	0.7	0.5	8.5	3.9	8.1
Palmitamide	C16 H33 N O	255.256	256.263	20.228	7.11527e+08	[M+H]+1	2.12268e+08	1.07561e+08	1.3421e+08	6.04431e+08	4.61033e+08	5.68868e+08	6.76241e+08	6.56828e+08	6.84173e+08	1.3421e+08	5.68868e+08	35.9547	13.707	4.239	2.08	0.0126087	0.0234999	7.1	7.1	7.1	9	9	9	10	10	10
	C37 H58 O5	582.428	583.435	21.573	7.09857e+08	[M+H]+1	2.23145e+06	1.11917e+06	3.30662e+06	7.09878e+08	4.96583e+08	6.42787e+08	3.74356e+08	3.72174e+08	3.73995e+08	2.23145e+06	6.42787e+08	49.2897	17.6934	288.057	8.17	0.00131818	0.00352463	0.6		1	8.5	7	8.5	9.6	10	10
Piperidine	C5 H11 N	85.089	86.0963	3.845	6.90134e+08	[M+H]+1	238888	221849	213022	6.11954e+08	2.35217e+08	6.79572e+08	3.49328e+08	3.41167e+08	3.28539e+08	221849	6.11954e+08	5.85448	47.0468	2758.43	11.43	0.0017895	0.00451824				3.2	5.8	4.7	6.6	6.2	6.2
		1223.75	612.885	20.956	6.79286e+08	[M+2H]+2	6.39954e+08	2.29034e+07	4.9296e+08	4.53831e+08	3.77201e+08	1.87923e+08	2.80362e+08	3.36559e+08	3.04122e+08	4.9296e+08	3.77201e+08	83.6583	40.298	0.765	-0.39	0.691401	0.734635	4.3	2.2	3.9	4.7	3.6	6.2	8	6.5	7.2
	C21 H48 N5 O3 P	449.35	450.358	20.877	6.76837e+08	[M+H]+1	5.82417e+08	6.84815e+08	3.49016e+08	2.36682e+08	1.18002e+08	1.21799e+08	2.12483e+08	2.11674e+08	2.1944e+08	5.82417e+08	1.21799e+08	31.9454	42.4679	0.209	-2.26	0.0156948	0.0284955	2.9	2.6	2.6	2.4			5.5	3.9	5.1
3,3',3'',3'''-(3,8,13,18-Tetramethyl-2,7,12,17-porphyrintetrayl)tetrapropanoic acid	C36 H38 N4 O8	654.268	655.275	20.325	6.72465e+08	[M+H]+1	513011	470396	1.05996e+06	1.67024e+08	1.18979e+08	1.34676e+08	6.46296e+08	6.63129e+08	6.62779e+08	513011	1.34676e+08	48.2692	17.4711	262.52	8.04	0.000714471	0.00213834	0.2	0	0.2	8.1	8.5	8.5	10	9.2	3.9
	C37 H43 N2 O P3	624.258	625.265	19.54	6.69267e+08	[M+H]+1	1.16271e+06	3.78869e+06	3.70196e+06	6.99586e+07	9.17947e+07	7.528e+07	5.70363e+08	5.67052e+08	6.14011e+08	3.70196e+06	7.528e+07	51.7153	14.4109	20.335	4.35	0.0101926	0.0195413		0.5	0.5	7.9	8.6	7.9	9.2	9.2	9.2
Propionic acid	C3 H6 O2	74.0366	116.07	1.882	6.68097e+08	[M+ACN+H]+1	5.64208e+06	6.41074e+07	5.27775e+07	4.11591e+08	4.40056e+08	3.98162e+08	6.64734e+08	6.6567e+08	6.509e+08	5.27775e+07	4.11591e+08	75.9168	5.13488	7.799	2.96	0.071836	0.104602		0.9	0.9	3.4	3.4	8.4	3.9	3.9	9.2
L-Proline	C5 H9 N O2	115.063	116.07	1.877	6.68097e+08	[M+H]+1	5.3789e+06	4.16747e+07	2.33833e+07	4.16854e+08	4.39671e+08	3.99074e+08	6.6531e+08	6.64734e+08	6.49984e+08	2.33833e+07	4.16854e+08	77.2951	4.86229	17.827	4.16	0.0345574	0.0558163		0.9	0.7	9.2	8.9	3.9	8.5	3.9	3.9
3-BHA	C11 H16 O2	180.115	181.122	17.244	6.5273e+08	[M+H]+1	4.82759e+06	6.08456e+06	5.30385e+06	1.94606e+08	1.81818e+08	1.78877e+08	5.92247e+08	5.54562e+08	5.60739e+08	5.30385e+06	1.81818e+08	11.7402	4.51789	34.28	5.1	6.67732e-05	0.000327189				10	9.6	10	10	9.2	9.6
	C40 H82 N5 O6 P	759.601	760.608	22.672	6.37348e+08	[M+H]+1	1.57783e+06	617796	4.34299e+06	2.39763e+08	2.63967e+07	2.87939e+08	5.50188e+08	5.83058e+08	6.09997e+08	1.57783e+06	2.39763e+08	88.7397	75.3626	151.957	7.25	0.0127958	0.023817	0.2		0.5			5.1	7.6	8	8
tert-Butyl 2-tert-butyl-5-(2-hydroxyethyl)-3-methyl-4-oxo-1-imidazolidinecarboxylate	C15 H28 N2 O4	300.206	301.213	20.149	6.34093e+08	[M+H]+1	399859	1.89479e+06	1.07506e+06	1.96423e+08	2.26511e+08	1.8429e+08	6.27089e+08	6.23271e+08	6.22473e+08	1.07506e+06	1.96423e+08	66.6493	10.7395	182.708	7.51	0.00632446	0.0130707	0	2.9	1.7	2.9	8.6	7.5	8.1	3.9	3.9
	C28 H40 N4 O5	512.298	535.287	19.1	6.31604e+08	[M+Na]+1	275204	303439	268195	1.82786e+08	5.80383e+08	6.40216e+08	1.3566e+08	1.47091e+08	1.48408e+08	275204	5.80383e+08	6.60946	53.1497	2108.92	11.04	0.00284033	0.00659457				5.1	6.6	6.6	3.9	3.9	9.6
N-[(Benzyloxy)carbonyl]alanylalanylalanylalanyl-N-ethylalaninamide	C25 H38 N6 O7	534.28	535.287	19.112	6.31604e+08	[M+H]+1	383038	393874	358070	1.8279e+08	5.8099e+08	6.41626e+08	1.3566e+08	1.47091e+08	1.48941e+08	383038	5.8099e+08	4.85332	53.2064	1516.79	10.57	0.00318761	0.00727265				0.9	0.9	0.9	7.7	9.6	3.9
		143.056	144.063	1.699	6.28884e+08	[M+H]+1	74495.9	1.75352e+06	2.09732e+06	5.91069e+08	5.50307e+08	5.71673e+08	5.78288e+08	5.53866e+08	5.5614e+08	1.75352e+06	5.71673e+08	82.7218	3.57058	326.014	8.35	0.024595	0.0414242		0.2		3.9	3.9	10	10	3.9	3.9
Pyrrolidine	C4 H9 N	71.0734	72.0807	2.313	6.26154e+08	[M+H]+1	951819	348856	323840	2.70762e+08	5.90079e+08	6.21523e+08	2.98326e+08	2.7958e+08	2.80241e+08	348856	5.90079e+08	65.6619	39.2764	1691.47	10.72	0.000145671	0.000608384	0.2			6	5.2	5.2	7.7	7.3	6.6
	C60 H80 N2 O4 P2	954.559	478.287	23.699	6.25372e+08	[M+2H]+2	7.61067e+06	4.05092e+06	1.26267e+07	1.50869e+08	1.16806e+08	1.24876e+08	5.66773e+08	5.58134e+08	5.94362e+08	7.61067e+06	1.24876e+08	53.2163	13.6031	16.408	4.04	0.00977525	0.0188453	0.8	0.5	0.7	6.7	4.4	4.8	8.9	9.2	8.9
Linolenelaidic acid	C18 H30 O2	278.224	279.232	18.911	6.19835e+08	[M+H]+1	2.07932e+06	3.86483e+06	1.39665e+06	2.25574e+07	2.37393e+07	1.51657e+07	6.10432e+08	6.14407e+08	6.16022e+08	2.07932e+06	2.25574e+07	52.0853	22.6799	10.848	3.44	0.00783696	0.0156646	0.6	0.5	0.2	4.3	5.5	5.1	10	8.5	10
	C27 H46 N5 O3 P	519.332	520.339	19.547	6.18845e+08	[M+H]+1	6.35179e+06	3.37337e+06	5.01543e+06	9.97037e+07	1.12258e+08	9.94695e+07	5.57552e+08	5.64013e+08	5.89027e+08	5.01543e+06	9.97037e+07	30.3615	7.04815	19.879	4.31	0.00251657	0.00596782	4.4	0.7	1	8.4	8.4	8.4	9.6	9.2	9.6
gamma-Aminobutyric acid	C4 H9 N O2	103.063	104.07	2.24	6.17847e+08	[M+H]+1	1.18174e+07	1.90688e+07	3.84674e+07	5.46463e+08	6.12972e+08	5.80952e+08	4.42732e+08	4.00231e+08	4.18731e+08	1.90688e+07	5.80952e+08	59.6018	5.73357	30.466	4.93	0.00984381	0.0189501				8.4	3.4	8	7.2	3.4
	C39 H58 O7 P2	700.364	701.371	19.527	6.02258e+08	[M+H]+1	5.24171e+06	9.52136e+06	2.05339e+06	9.19705e+07	6.77883e+07	7.84316e+07	5.41789e+08	5.71965e+08	5.48665e+08	5.24171e+06	7.84316e+07	66.8497	15.2651	14.963	3.9	0.0207816	0.0359378	0.5	3.5	0.2	8.1	7	7.7	9.2	9.2	3.9
	C46 H79 N O7	757.585	758.592	22.159	5.98956e+08	[M+H]+1	6.49992e+06	978002	1.94546e+06	1.08221e+08	2.10099e+08	2.94831e+08	5.74511e+08	5.84705e+08	5.72942e+08	1.94546e+06	2.10099e+08	93.8754	45.7161	107.994	6.75	0.00564124	0.0118624	0.5	0.2	0.2	5.5	4.7	5.5	8.9	8.1	8.5
	C26 H49 N O6	471.356	472.363	19.502	5.88582e+08	[M+H]+1	439832	264312	703559	3.81249e+08	5.88513e+08	4.03734e+08	1.72958e+08	1.74374e+08	1.91892e+08	439832	4.03734e+08	47.1182	24.8411	917.927	9.84	0.000263025	0.000978278				6.8	5.7	7.2	9.1	8	8.7
	C23 H46 N6 O5	486.353	487.36	20.032	5.86895e+08	[M+H]+1	4.74455e+08	5.69199e+08	3.34286e+08	1.09244e+08	3.54894e+08	1.06451e+08	3.75912e+08	3.23174e+08	3.94095e+08	4.74455e+08	1.09244e+08	25.7311	74.9957	0.23	-2.12	0.108074	0.148202	6.8	5.7	2.7	5.5	2.8	4.7	2.9	5.2	4.1
4,6-Bis(dimethylamino)-1,3,5-triazine-2-carbohydrazide	C8 H15 N7 O	225.134	226.141	12.564	5.85437e+08	[M+H]+1	5.81027e+08	2.78185e+08	4.85564e+08	3.55694e+08	4.99314e+08	3.73653e+08	3.19722e+08	3.28593e+08	3.47773e+08	4.85564e+08	3.73653e+08	34.5401	19.1065	0.77	-0.38	0.835207	0.861372	1.4	1.4	6.7	6.2	7.3	6.6	7	3.9	8.1
	C46 H79 N O7	757.585	758.592	22.282	5.73929e+08	[M+H]+1	1.45498e+06	1.13424e+06	1.10908e+07	3.6007e+08	3.36099e+08	2.76566e+08	5.69639e+08	5.72824e+08	5.72684e+08	1.45498e+06	3.36099e+08	124.081	13.2601	230.999	7.85	0.0207917	0.0359378		0.2	1.8	7.9	7.9	8.2	9.2	8.9	9.6
4-ACETAMIDOBUTYRIC ACID	C6 H11 N O3	145.074	146.081	1.877	5.7325e+08	[M+H]+1	1.9712e+07	3.81861e+07	6.63581e+07	5.33007e+08	5.70508e+08	5.39607e+08	2.71446e+08	2.7782e+08	2.79642e+08	3.81861e+07	5.39607e+08	56.7146	3.65522	14.131	3.82	0.016212	0.0292704				9.2	9.2	9.2	8.5	8.9	9.2
1-(4,6-Dimethyl-2-pyrimidinyl)-3-[3-(2-oxo-1-pyrrolidinyl)propyl]guanidine	C14 H22 N6 O	290.186	291.193	18.268	5.65379e+08	[M+H]+1	483974	1.59848e+07	1.05333e+07	1.47702e+08	1.64378e+07	2.32762e+07	4.83176e+08	5.35483e+08	5.28665e+08	1.05333e+07	2.32762e+07	87.3627	118.278	2.21	1.14	0.181965	0.232153			0.7	0.9	1.8	0.7	8.4	8.4	8
	C29 H43 N5 O2	493.34	494.347	18.87	5.6219e+08	[M+H]+1	837738	293801	227587	4.83667e+08	5.60151e+08	4.71402e+08	1.21453e+08	1.32082e+08	1.31136e+08	293801	4.83667e+08	73.8999	9.52157	1646.24	10.68	0.00265729	0.00625172	0.2	0		8.7	8.7	8.7	3.9	9.2	9.2
	C34 H43 N2 O9 P	654.268	655.276	20.129	5.58995e+08	[M+H]+1	654455	767332	637153	5.82452e+07	5.13784e+07	5.01477e+07	5.25054e+08	5.33505e+08	5.42763e+08	654455	5.13784e+07	10.3007	8.19312	78.506	6.29	8.85e-07	1.34635e-05		2.2		8.7	8	7.6	8.9	8.9	9.2
	C7 H11 N7	193.108	194.115	12.578	5.4129e+08	[M+H]+1	5.17825e+08	3.02963e+08	4.54648e+08	3.60923e+08	4.5165e+08	3.67461e+08	3.25136e+08	3.31144e+08	3.48444e+08	4.54648e+08	3.67461e+08	25.9741	12.8639	0.808	-0.31	0.765289	0.800032	3.8	5.3	7.2	6.7	2.9	2.9	7.3	7.7	3.9
N-Stearoyl-L-alanine	C21 H41 N O3	355.308	356.316	19.151	5.34723e+08	[M+H]+1	438965	435019	399344	5.34708e+08	5.24762e+08	3.11788e+08	5.44973e+07	5.58448e+07	5.57735e+07	435019	5.24762e+08	5.14223	27.5506	1206.3	10.24	0.000469421	0.00153821				6.8	5.7	1.9	3.9	9.2	9.6
MFCD00133435	C26 H52 N O7 P	521.348	522.355	20.069	5.31947e+08	[M+H]+1	1.94932e+06	3.35107e+06	473617	5.29251e+08	5.10866e+08	4.81706e+08	1.53755e+08	1.5623e+08	1.63873e+08	1.94932e+06	5.10866e+08	74.7602	4.72623	262.074	8.03	0.0096668	0.0186691	0.2	1.4		9.6	9.6	10	9.6	9.2	9.6
		149.961	132.958	22.859	5.30559e+08	[M+H-H2O]+1	1.50755e+08	9.6678e+07	4.90025e+08	1.44086e+08	9.78243e+07	1.11501e+08	1.4186e+08	1.39834e+08	1.20988e+08	1.50755e+08	1.11501e+08	86.7343	20.1744	0.74	-0.44	0.407953	0.467914		0.9	0.9		1.9	1.9	5.3	6.1	3.4
3-Oxoestr-4-en-17-yl decanoate	C28 H44 O3	428.329	451.318	21.298	5.25537e+08	[M+Na]+1	787460	809702	728159	3.14163e+07	6.8298e+06	494164	4.83694e+08	4.46828e+08	4.70309e+08	787460	6.8298e+06	5.43815	126.489	8.673	3.12	0.273962	0.332088				0.9	0.5		10	10	10
Piperidine	C5 H11 N	85.089	86.0963	4.21	5.19061e+08	[M+H]+1	244065	292602	214923	5.00691e+08	4.91555e+08	5.15984e+08	3.7936e+08	3.66451e+08	3.63724e+08	244065	5.00691e+08	15.663	2.45511	2051.47	11	9.74158e-05	0.00044236				7.3	7.7	7.7	7	8.1	7.7
	C27 H44 N6 O	468.358	469.365	22.448	5.18367e+08	[M+H]+1	719129	690834	642038	5.18387e+08	4.53002e+08	4.97026e+08	4.72462e+08	4.62993e+08	4.69945e+08	690834	4.97026e+08	5.70131	6.8116	719.458	9.49	3.7295e-08	2.35897e-06				9.5	9.1	3.4	10	10	8.5
	C28 H43 N5	449.35	450.358	22.825	5.13539e+08	[M+H]+1	1.96682e+08	2.20342e+08	1.43128e+08	1.92571e+08	5.10687e+08	1.87058e+08	2.18918e+08	2.2395e+08	2.25644e+08	1.96682e+08	1.92571e+08	21.1868	62.4305	0.979	-0.03	0.392154	0.451883			1.9	3.6	0.9	1.7	5.8	5.1	6.2
	C28 H43 N5	449.35	450.358	20.643	5.06475e+08	[M+H]+1	4.7314e+08	5.02434e+08	2.49638e+08	2.8094e+08	4.22449e+08	3.54711e+08	3.0977e+08	3.07198e+08	3.05525e+08	4.7314e+08	3.54711e+08	33.8571	20.0669	0.75	-0.42	0.681483	0.725194				3.4	1.9	2.7	5.8	5.8	6.2
L-(-)-Threonine	C4 H9 N O3	119.058	120.065	1.792	4.91536e+08	[M+H]+1	1.16133e+07	7.59416e+07	3.62106e+07	3.91193e+08	3.3679e+08	3.92999e+08	4.86894e+08	4.83219e+08	4.88681e+08	3.62106e+07	3.91193e+08	78.6798	8.5488	10.803	3.43	0.0447122	0.069543		0.9	0.9	8	8.4	6.8	8.9	3.9	8.5
Linolenelaidic acid	C18 H30 O2	278.224	279.232	20.149	4.89175e+08	[M+H]+1	318531	648672	1.28748e+06	1.07235e+08	1.04481e+08	7.3634e+07	4.73467e+08	4.64222e+08	4.61562e+08	648672	1.04481e+08	65.5436	19.6133	161.069	7.33	0.00373825	0.00834373		0.2	0.2	6.2	8.1	7	9.2	9.2	8.9
	C19 H38 N6 O3	398.301	399.308	20.021	4.79264e+08	[M+H]+1	2.39444e+08	2.37104e+08	1.65632e+08	7.16987e+07	4.97148e+08	1.90794e+08	2.3007e+08	2.25114e+08	1.97988e+08	2.37104e+08	1.90794e+08	19.6001	86.6801	0.805	-0.31	0.866312	0.888017	5.8	5.1		3.9	0.9		4.2	6.1	6.1
(2-Dodecen-1-yl)succinic anhydride	C16 H26 O3	266.188	289.177	18.142	4.73784e+08	[M+Na]+1	3.94553e+06	2.84708e+06	1.84192e+06	2.48118e+08	1.18484e+06	847853	4.37063e+08	4.73961e+08	4.72589e+08	2.84708e+06	1.18484e+06	36.5561	171.094	0.416	-1.26	0.697095	0.739753	1	0.7	0.7	0.9	0.2	0.2	8.1	9.6	9.6
	C35 H74 N8 O8 P2	796.51	797.517	22.487	4.69354e+08	[M+H]+1	771123	910989	627188	4.67782e+08	4.37639e+08	4.16141e+08	2.56638e+08	2.55406e+08	2.59908e+08	771123	4.37639e+08	18.4349	5.88865	567.535	9.15	8.67459e-05	0.000404814				8.4	7.2	8.7	9.2	9.2	9.2
	C21 H48 N5 O3 P	449.35	450.358	19.629	4.61734e+08	[M+H]+1	1.66014e+08	1.68306e+08	4.62929e+08	9.59399e+07	9.13197e+07	1.03846e+08	5.16924e+07	5.57171e+07	5.64571e+07	1.68306e+08	9.59399e+07	64.2581	6.52811	0.57	-0.81	0.119407	0.161743			0.9	3.8	3.4	4.9	5.5	5.5	5.1
brassicasterol	C28 H42 O	394.323	395.331	21.288	4.5511e+08	[M+H]+1	2.84479e+06	1.29581e+06	1.37537e+06	90944.1	306809	1.10224e+08	4.25834e+08	3.94685e+08	4.09772e+08	1.37537e+06	306809	47.4393	172.271	0.223	-2.16	0.946529	0.955142	0.2			0	0		10	10	9.6
	C33 H50 N6 O5 P2	672.333	673.34	18.918	4.5459e+08	[M+H]+1	1.81825e+06	781792	817419	7.5737e+07	7.17554e+07	6.57812e+07	4.13529e+08	4.48395e+08	4.38936e+08	817419	7.17554e+07	51.6512	7.04869	87.783	6.46	0.00357949	0.00802483	2.9	0.2	0.2	8.7	8.7	8.7	8.1	9.6	3.9
	C23 H45 N2 O3 P3 S	522.238	523.246	19.575	4.47347e+08	[M+H]+1	3.45841e+07	3.13869e+07	2.51386e+07	4.49254e+08	4.08021e+08	4.24227e+08	3.60776e+08	3.84133e+08	3.71312e+08	3.13869e+07	4.24227e+08	15.8189	4.86302	13.516	3.76	0.000558638	0.0017581	7.3	7.7	5.2	3.9	3.9	3.9	3.9	3.9	3.9
	C46 H83 N O7	761.616	762.624	23.335	4.46927e+08	[M+H]+1	3.10605e+06	1.08794e+06	7.59239e+06	9.40546e+07	6.33825e+07	7.57761e+07	4.25676e+08	4.15251e+08	4.34295e+08	3.10605e+06	7.57761e+07	84.7425	19.8486	24.396	4.61	0.0246068	0.0414275	0.2		0.8	7.3	7	5.8	9.2	9.2	8.5
		149.961	132.958	23.869	4.4276e+08	[M+H-H2O]+1	1.85611e+08	2.79612e+08	1.08313e+08	1.26349e+08	1.24369e+08	4.37756e+08	1.76337e+08	1.53517e+08	1.63848e+08	1.85611e+08	1.26349e+08	44.8717	78.5936	0.681	-0.55	0.900234	0.916546	0.9	0.9	0.9	5.5	5.5	0.9	3.4	3.4
	C42 H73 N O7	703.538	704.545	21.782	4.37277e+08	[M+H]+1	529059	533145	529652	4.30951e+08	3.8961e+08	2.81363e+08	1.23685e+08	1.33577e+08	1.44749e+08	529652	3.8961e+08	0.416038	21.0307	735.596	9.52	0.000386976	0.00133529				7.6	7.2	7.6	8.4	8.4	8
Monoelaidin	C21 H40 O4	356.292	379.282	20.484	4.36483e+08	[M+Na]+1	4.39298e+06	5.18713e+06	4.44693e+06	2.22866e+08	1.61641e+08	2.81511e+08	4.11741e+08	4.00779e+08	3.97656e+08	4.44693e+06	2.22866e+08	9.49056	26.9991	50.117	5.65	0.000679954	0.00205842	3	3	3	7.6	7.6	6.8	10	10	10
	C67 H106 N10 O6 P2	1208.78	605.396	20.951	4.33992e+08	[M+2H]+2	4.04208e+08	4.14527e+08	4.34102e+08	4.09316e+08	3.69264e+08	4.03795e+08	3.48081e+08	3.48708e+08	3.47998e+08	4.14527e+08	4.03795e+08	3.63582	5.50753	0.974	-0.04	0.214682	0.268767	7.7	8.5	8.1	9.1	7.6	8	8.5	8.9	8.1
Damascenone	C13 H18 O	190.136	191.143	14.704	4.32577e+08	[M+H]+1	5.07194e+06	7.10028e+06	3.62245e+06	1.63963e+08	2.22094e+08	1.67657e+08	4.18679e+08	3.59986e+08	4.12712e+08	5.07194e+06	1.67657e+08	33.1806	17.6343	33.056	5.05	0.000534405	0.00169363			0.7	7	8.5	7.7	8.7	8	8.7
	C26 H42 N2 O4 P2	508.265	509.272	18.625	4.31248e+08	[M+H]+1	2.18076e+06	1.47226e+06	2.36117e+06	3.61415e+08	3.75313e+08	3.5252e+08	3.97534e+08	4.26658e+08	4.19587e+08	2.18076e+06	3.61415e+08	23.4382	3.16392	165.729	7.37	0.000662662	0.00201767	1.2	1.2	3.1	3.9	9.2	8.9	9.6	3.9	8.9
	C26 H38 N4 O5	486.282	509.272	18.629	4.31248e+08	[M+Na]+1	2.22033e+06	1.49898e+06	313258	3.6116e+08	3.75048e+08	3.52493e+08	3.95922e+08	4.24928e+08	4.19587e+08	1.49898e+06	3.6116e+08	71.6352	3.13519	240.937	7.91	0.0101393	0.0194657	0.2	0.2		8.9	3.9	3.9	3.9	9.2	3.9
Indoline	C8 H9 N	119.073	120.081	7.216	4.22286e+08	[M+H]+1	413567	389760	359058	4.06457e+08	4.22303e+08	4.11464e+08	2.80329e+08	2.7608e+08	2.7399e+08	389760	4.11464e+08	7.05296	1.95934	1055.68	10.04	9.86522e-06	7.50398e-05				3.9	8.5	8.5	3.9	8.1	3.9
Phenylacetylene	C8 H6	102.047	120.081	7.215	4.22286e+08	[M+NH4]+1	366953	345829	318587	4.06455e+08	4.22301e+08	4.11462e+08	2.80329e+08	2.7608e+08	2.7399e+08	345829	4.11462e+08	7.05296	1.95935	1189.79	10.22	9.48669e-06	7.25534e-05				7.7	3.9	3.9	8.1	3.9	8.1
3,3',3'',3'''-(3,8,13,18-Tetramethyl-2,7,12,17-porphyrintetrayl)tetrapropanoic acid	C36 H38 N4 O8	654.268	655.276	19.416	4.2025e+08	[M+H]+1	4.62635e+06	9.37285e+06	3.70664e+07	1.05556e+10	3.58718e+06	1.82564e+06	3.35691e+08	3.38236e+08	3.7566e+08	9.37285e+06	3.58718e+06	102.93	173.072	0.383	-1.39	0.699408	0.741445		0.5		4.7	2.9	4	9.1	8.7	8.4
	C48 H75 N P2	727.538	728.545	21.283	4.1721e+08	[M+H]+1	782339	730604	723424	4.0775e+08	3.06153e+08	4.17218e+08	1.4942e+08	1.51947e+08	1.61101e+08	730604	4.0775e+08	4.31187	16.3305	558.1	9.12	0.000118439	0.000517161				7.3	7.3	7	8.1	8.1	8.1
3-[(2-Methyl-5-nitro-1-oxido-2H-1,2,3-triazol-4-yl)amino]propanenitrile	C6 H8 N6 O3	212.066	213.073	12.7	4.06466e+08	[M+H]+1	3.82797e+08	1.43362e+08	2.22438e+08	1.51915e+08	1.81878e+08	7.16273e+07	1.24123e+08	1.24824e+08	1.37231e+08	2.22438e+08	1.51915e+08	48.8896	42.184	0.683	-0.55	0.206487	0.259975		3.6	4.7	0.9	4.7	3.2	3.4	6.1	6.5
	C37 H41 N2 P3	606.247	607.255	20.39	4.06124e+08	[M+H]+1	727532	1.3822e+06	700323	9.2508e+07	8.13076e+07	8.80443e+07	3.93638e+08	3.84365e+08	3.87482e+08	727532	8.80443e+07	41.2164	6.45976	121.018	6.92	0.00180585	0.00455408	0.2	0.2	0.2	8.7	8	8.7	9.2	9.2	9.6
	C40 H72 N7 O6 P	777.53	778.538	22.293	4.05805e+08	[M+H]+1	672587	663426	586017	4.05814e+08	3.51124e+08	3.64294e+08	9.51386e+07	9.48178e+07	9.34697e+07	663426	3.64294e+08	7.42302	7.63725	549.11	9.1	5.28799e-08	2.78812e-06				8.7	7.2	8.4	7	8.5	7.3
Tetrahydrodeoxycorticosterone	C21 H34 O3	334.251	335.258	21.575	4.05792e+08	[M+H]+1	2.09488e+06	1.82538e+07	6.59417e+06	4.05024e+08	1.36564e+08	3.75043e+08	2.11739e+08	2.10819e+08	2.10745e+08	6.59417e+06	3.75043e+08	92.8597	48.1457	56.875	5.83	0.0118778	0.022355	0.2	0.7	1.6	5.8	0.9	6.2	9.2	9.2	8.9
2-Amino-9-(2-deoxy-5-O-phosphonopentofuranosyl)-1,9-dihydro-6H-purin-6-one	C10 H14 N5 O7 P	347.063	348.07	1.938	3.98984e+08	[M+H]+1	104779	166765	226240	3.6765e+08	3.98884e+08	8.20055e+07	2.16156e+08	2.28778e+08	2.29963e+08	166765	3.6765e+08	36.603	61.7413	2204.6	11.11	0.00155824	0.00402108		0.5	0.5	6.2	6.6	5.5	8.9	9.2	9.6
	C42 H80 N O8 P3	819.509	410.762	23.63	3.97388e+08	[M+2H]+2	4.54253e+06	2.16154e+07	2.30797e+07	3.86398e+08	3.67689e+08	3.69856e+08	2.0774e+08	2.14656e+08	2.25312e+08	2.16154e+07	3.69856e+08	62.792	2.73154	17.111	4.1	0.0241472	0.0408168	0.5	0.7	0.7	8.1	7.7	9.2	8.5	5.5	7
	C23 H33 N4 O2 P	428.233	429.24	1.669	3.97241e+08	[M+H]+1	4.2809e+07	3.20387e+07	2.82892e+07	3.35597e+08	2.78304e+08	4.11648e+08	2.8685e+08	2.71113e+08	2.61289e+08	3.20387e+07	3.35597e+08	21.9248	19.5675	10.475	3.39	0.000167458	0.000683642				7	6.2	7.3	8.5	7.3	8.5
(9Z)-9-Hexadecenamide	C16 H31 N O	253.24	254.248	19.745	3.94403e+08	[M+H]+1	419475	356116	312518	3.38519e+08	3.29376e+08	3.59125e+08	3.7165e+08	3.72535e+08	3.82104e+08	356116	3.38519e+08	14.8282	4.45121	950.585	9.89	4.59583e-05	0.000245772	2	2		10	10	9.6	9.6	10	10
	C22 H40 N2 O11	508.264	509.272	18.939	3.87605e+08	[M+H]+1	2.404e+06	1.62297e+06	842521	1.87561e+08	1.80543e+08	1.73182e+08	3.59664e+08	3.84453e+08	3.83331e+08	1.62297e+06	1.80543e+08	48.0998	3.98497	111.242	6.8	0.00387184	0.00859225	0.2	0.2	0.2	9.2	9.2	9.2	8.9	9.6	9.6
	C31 H39 N2 O4 P	534.263	535.27	21.957	3.82729e+08	[M+H]+1	568622	1.59302e+06	428384	1.00869e+08	1.22429e+08	9.91027e+07	3.39928e+08	3.25069e+08	3.54342e+08	568622	1.00869e+08	73.644	12.0852	177.392	7.47	0.00526967	0.0111646		0.2		8.2	7.1	7.9	9.6	10	9.2
	C42 H79 N O7	709.585	710.592	23.086	3.8252e+08	[M+H]+1	1.24175e+06	752589	3.06603e+06	1.57617e+08	1.66823e+08	2.25082e+08	3.81531e+08	3.66242e+08	3.87662e+08	1.24175e+06	1.66823e+08	72.2819	19.9722	134.346	7.07	0.00460879	0.0099546	0.2		0.2	7.7	7	7	9.6	8.5	9.2
4-[(2S)-2-[(5Z,8Z,11Z,14Z)-5,8,11,14-Icosatetraenoyloxy]-3-(palmitoyloxy)propoxy]-2-(trimethylammonio)butanoate	C46 H81 N O7	759.601	760.608	22.803	3.81168e+08	[M+H]+1	1.9922e+06	917494	3.41858e+06	3.22421e+08	2.86508e+08	8.23418e+07	3.22159e+08	3.15599e+08	3.43993e+08	1.9922e+06	2.86508e+08	59.4785	56.1981	143.814	7.17	0.00139054	0.00367151	0.2		0.2	5.1	4.7	5.8	8.9	8.9	8.9
		101.963	102.97	23.574	3.79482e+08	[M+H]+1	3.43611e+08	3.79736e+08	3.14587e+08	3.59635e+08	2.81107e+08	3.51374e+08	3.41235e+08	3.20174e+08	3.34048e+08	3.43611e+08	3.51374e+08	9.43383	13.0484	1.023	0.03	0.643502	0.689478	6.1	6.5	3.4	6	2.9	5.6	6.6	3.9	6.2
4-Methoxymethoxy-3-nitro-pentan-2-ol	C7 H15 N O5	193.095	194.102	1.817	3.78469e+08	[M+H]+1	206705	697220	1.72484e+06	6.31349e+07	1.80452e+08	1.74947e+08	3.73457e+08	3.65349e+08	3.74091e+08	697220	1.74947e+08	88.415	47.4521	250.92	7.97	0.00412744	0.00905416		0.2	0.2	0.9	4.7	5.1	8.9	8.1	3.9
	C27 H41 N5 O2	467.324	468.332	18.739	3.76305e+08	[M+H]+1	246633	247905	230890	3.42092e+08	3.75208e+08	3.27923e+08	7.86972e+07	8.36242e+07	8.37176e+07	246633	3.42092e+08	3.91958	6.96504	1387.05	10.44	2.48126e-07	6.16902e-06				9.1	8.7	9.1	9.2	8.9	8.9
	C38 H53 N3 O	567.42	568.427	20.769	3.66247e+08	[M+H]+1	2.7981e+06	3.27184e+06	305020	2.48983e+08	1.72702e+08	1.99637e+08	3.47238e+08	3.54389e+08	3.44169e+08	2.7981e+06	1.99637e+08	75.0046	18.6787	71.347	6.16	0.0211764	0.0365428	0.2	0.2	0	7	4.3	7.3	5.5	8.1	7.7
(2S)-3-(beta-D-Galactopyranosyloxy)-2-[(7Z,10Z,13Z)-7,10,13-hexadecatrienoyloxy]propyl (5Z,8Z,11Z,14Z,17Z)-5,8,11,14,17-icosapentaenoate	C45 H70 O10	770.494	771.501	22.627	3.64384e+08	[M+H]+1	738389	771996	670057	3.6436e+08	3.33369e+08	3.54824e+08	1.91677e+08	1.9565e+08	1.95538e+08	738389	3.54824e+08	7.14709	4.52418	480.539	8.91	2.6576e-07	6.3995e-06				9.2	8.9	8.9	7.7	8.1	8.5
	C19 H31 N5 O11	505.2	538.234	1.805	3.53997e+08	[M+H+MeOH]+1	1.41405e+06	3.14541e+06	2.76444e+06	1.4332e+07	1.02736e+07	6.75564e+06	3.11297e+08	3.05986e+08	3.26691e+08	2.76444e+06	1.02736e+07	37.2666	36.2681	3.716	1.89	0.0117601	0.0221632				1.2	1.2	1	9.6	9.6	9.6
	C25 H46 N5 O3 P	495.332	496.34	19.961	3.52687e+08	[M+H]+1	5.97548e+06	6.18782e+06	8.71946e+06	3.4446e+08	3.37032e+08	3.19642e+08	3.2409e+08	3.39199e+08	3.41558e+08	6.18782e+06	3.37032e+08	21.9316	3.817	54.467	5.77	0.000682134	0.00206201	3.4	3	4.9	10	9.2	9.2	9.6	9.6	9.6
	C38 H59 N6 O2 P	662.446	663.453	23.981	3.44093e+08	[M+H]+1	3.54398e+08	3.36207e+08	1.23428e+08	2.66999e+08	1.57431e+08	2.6796e+08	2.36619e+08	2.15474e+08	2.52739e+08	3.36207e+08	2.66999e+08	47.3281	27.5299	0.794	-0.33	0.832667	0.859173			7		7.6		9.5	9.5	8.7
	C28 H50 N2 O4 P2	540.327	541.334	20.133	3.43913e+08	[M+H]+1	362778	365121	343333	3.47377e+08	3.04029e+08	3.44879e+08	1.91284e+08	1.90298e+08	1.97707e+08	362778	3.44879e+08	3.34962	7.32866	950.661	9.89	1.80203e-06	2.16346e-05				8.7	8.4	9.1	9.6	9.6	9.6
	C8 H17 N2 O2 P3 S2	329.995	352.984	16.899	3.438e+08	[M+Na]+1	3.37519e+08	2.22879e+08	2.28511e+08	1.26956e+08	2.27307e+08	2.20425e+08	2.08455e+08	1.92796e+08	2.11765e+08	2.28511e+08	2.20425e+08	24.5743	29.2629	0.965	-0.05	0.233863	0.289173	6.8	6.8	8	6.5	7.6	8	9.6	8.5	8.5
ACPC	C4 H7 N O2	101.048	134.081	1.794	3.4108e+08	[M+H+MeOH]+1	1.70612e+07	3.53679e+07	6.51942e+07	1.18882e+08	2.50391e+08	2.26907e+08	3.04721e+08	3.18336e+08	3.23262e+08	3.53679e+07	2.26907e+08	61.9653	35.2932	6.416	2.68	0.027465	0.0456142		0.9		7.1	6	7.1	8.1	8.1	8.1
	C26 H44 N2 O4 P2	510.28	511.287	19.044	3.38e+08	[M+H]+1	509786	2.77967e+06	2.70745e+06	8.89044e+07	7.43725e+07	8.41505e+07	3.0209e+08	3.24519e+08	3.21175e+08	2.70745e+06	8.41505e+07	64.5421	8.98361	31.081	4.96	0.0187405	0.0329327		0.2	0.2	8.4	8.7	7.6	3.9	8.9	3.9
	C21 H42 N2 O3 P2	432.266	511.287	19.044	3.38e+08	[M+DMSO+H]+1	527638	2.77963e+06	2.70741e+06	8.89045e+07	7.43725e+07	8.41506e+07	3.0209e+08	3.24519e+08	3.21175e+08	2.70741e+06	8.41506e+07	63.8363	8.98361	31.082	4.96	0.0180645	0.0320117		0.2	0.2	3.4	3.4	3.4	8.9	3.9	8.9
	C32 H32 N10 O4	620.263	653.296	20.97	3.32498e+08	[M+H+MeOH]+1	2.47364e+06	2.53214e+06	2.65993e+06	5.63687e+07	5.6677e+07	4.84332e+07	3.08786e+08	3.14561e+08	3.22252e+08	2.53214e+06	5.63687e+07	3.72836	8.68182	22.261	4.48	3.79305e-05	0.000211707				3.4	3.4	3.4	9.2	10	9.6
	C36 H44 O11	652.289	653.296	20.98	3.32498e+08	[M+H]+1	2.28761e+06	2.14086e+06	2.50332e+06	5.6411e+07	5.67195e+07	4.84777e+07	3.08786e+08	3.14561e+08	3.22252e+08	2.28761e+06	5.6411e+07	7.8905	8.67262	24.659	4.62	1.59842e-06	1.99119e-05				7.6	6.8	8	3.9	3.9	3.9
	C11 H15 N5 O4 S	313.084	314.092	2.999	3.32377e+08	[M+H]+1	287717	256435	246769	3.13555e+08	3.32373e+08	3.01872e+08	2.35137e+08	2.32084e+08	2.34593e+08	256435	3.13555e+08	8.1185	4.87092	1222.74	10.26	3.0124e-07	6.84154e-06				8.5	8.9	9.2	8.1	8.5	8.5
	C28 H50 N2 O16	670.317	671.324	18.485	3.28791e+08	[M+H]+1	805278	766862	784964	1.39865e+08	1.38357e+08	1.35642e+08	2.9029e+08	3.23391e+08	3.15298e+08	784964	1.38357e+08	2.44602	1.55129	176.259	7.46	1.15539e-08	1.68412e-06				8.9	8.9	8.9	8	3.4	3.4
4-(2,2-Dimethylhydrazino)-2,6-dimethyl-1,1,3,3-cyclohexanetetracarbonitrile	C14 H18 N6	270.159	271.167	19.315	3.28664e+08	[M+H]+1	232488	232638	442135	2.97547e+08	3.1846e+08	2.9433e+08	3.13924e+08	3.22564e+08	3.18168e+08	232638	2.97547e+08	40.0093	4.31768	1279.01	10.32	0.000825383	0.00241204			0	9.6	9.2	10	9.6	10	10
	C41 H69 N10 P3	794.494	795.501	22.061	3.2765e+08	[M+H]+1	632009	588944	328610	2.22116e+08	2.81882e+08	3.28016e+08	1.05848e+08	1.03874e+08	1.05358e+08	588944	2.81882e+08	31.7807	19.1449	478.622	8.9	9.0745e-05	0.000420681				2.4	2.4	8.1	9.2	9.2	3.9
	C40 H69 N8 O5 P	772.512	795.501	22.052	3.2765e+08	[M+Na]+1	663996	618120	344867	2.22116e+08	2.82064e+08	3.28228e+08	1.05875e+08	1.03901e+08	1.05358e+08	618120	2.82064e+08	31.8143	19.1751	456.325	8.83	9.29941e-05	0.00042875				8.1	8.1	2.4	3.9	3.9	9.6
	C25 H42 N5 O3 P	491.301	492.308	19.094	3.23935e+08	[M+H]+1	1.85447e+06	708248	713802	5.21804e+07	5.57136e+07	5.11415e+07	2.996e+08	3.14173e+08	3.16112e+08	713802	5.21804e+07	60.4458	4.52119	73.102	6.19	0.00608425	0.012661	0.2			9.2	10	8.9	10	9.6	8.5
	C17 H39 O P3	352.222	353.23	16.586	3.23875e+08	[M+H]+1	8.53934e+06	4.03441e+06	1.02595e+07	1.03714e+07	1.06075e+07	1.31628e+07	2.50259e+08	2.41994e+08	2.73687e+08	8.53934e+06	1.06075e+07	42.2368	13.602	1.242	0.31	0.237204	0.292531		0.5	0.7	5.4	5.7	4.6	6.8	8	8.7
2-Hydrazino-4-methoxy-6-(4-morpholinyl)-1,3,5-triazine	C8 H14 N6 O2	226.118	227.125	14.376	3.2169e+08	[M+H]+1	1.29517e+07	2.37785e+06	1.51225e+07	1.00071e+08	1.27588e+08	3.70957e+07	3.13017e+08	3.20043e+08	3.22917e+08	1.29517e+07	1.00071e+08	67.172	52.5651	7.726	2.95	0.0386404	0.0614224	0.7	0.2	0.7	6.6	6.6	0.9	3.9	3.9	10
2-(4,6-Diamino-1H-pyrazolo[3,4-d]pyrimidin-1-yl)ethanol	C7 H10 N6 O	194.092	227.125	14.376	3.2169e+08	[M+H+MeOH]+1	1.29517e+07	2.37785e+06	1.51225e+07	1.00071e+08	1.27588e+08	3.70957e+07	3.13017e+08	3.20043e+08	3.22917e+08	1.29517e+07	1.00071e+08	67.172	52.5651	7.726	2.95	0.0386404	0.0614224	3.3	0.2	0.7	0.9	0.9	4.3	10	10	3.9
	C23 H35 N5	381.288	382.295	18.644	3.20513e+08	[M+H]+1	279991	475502	255673	2.79886e+08	2.66867e+08	2.73536e+08	2.92956e+08	3.16964e+08	3.11524e+08	279991	2.73536e+08	35.7547	2.38105	976.945	9.93	0.000780654	0.00230531		2.4		9.6	10	9.6	9.6	3.9	10
6-Decylubiquinol	C19 H32 O4	324.23	325.237	18.787	3.20409e+08	[M+H]+1	262792	254869	245698	2.65775e+08	2.64003e+08	2.61069e+08	2.96756e+08	3.14886e+08	3.0637e+08	254869	2.64003e+08	3.36194	0.901716	1035.84	10.02	1.92909e-06	2.29638e-05				8.9	9.2	9.2	8.9	9.2	9.2
	C11 H25 O P3	266.113	267.12	13.958	3.19096e+08	[M+H]+1	3.28311e+06	3.84677e+06	4.98321e+06	1.8579e+08	1.72663e+08	4.61271e+07	3.09188e+08	3.12061e+08	3.14882e+08	3.84677e+06	1.72663e+08	21.4474	57.1888	44.885	5.49	0.0130406	0.0241977	1.2	1.5	1.5	6.2	5.1	1.3	8.9	7.7	8.5
	C33 H56 N6 O3	584.444	607.433	22.554	3.1828e+08	[M+Na]+1	493122	541139	460322	3.06015e+08	1.88467e+08	3.18549e+08	2.17429e+08	2.11899e+08	1.79595e+08	493122	3.06015e+08	8.1588	26.4782	620.565	9.28	0.000321092	0.00115549				5.7	4.6	5.3	6.7	7.1	7.9
	C28 H42 N6 O7 P2	636.258	637.265	20.726	3.18246e+08	[M+H]+1	298405	302740	155742	2.21997e+07	1.94472e+07	1.27242e+07	3.17201e+08	3.15429e+08	3.17383e+08	298405	1.94472e+07	33.154	26.8953	65.17	6.03	0.000153852	0.000635619		0.5		6.2	6.6	4.7	10	9.6	10
2-Bornanol, 2-phenyl-	C16 H22 O	230.167	231.174	18.507	3.16843e+08	[M+H]+1	578312	550724	563723	3.06143e+08	3.02649e+08	3.17921e+08	1.40265e+08	1.52239e+08	1.45158e+08	563723	3.06143e+08	2.44602	2.59026	543.073	9.09	7.05252e-10	8.6039e-07				9.6	9.6	9.6	3.9	3.9	9.6
6-Methylhept-5-en-2-one	C8 H14 O	126.104	127.112	13.991	3.15678e+08	[M+H]+1	9.29912e+07	7.65167e+07	5.87907e+07	2.1049e+07	4.46856e+07	3.27402e+08	2.56922e+07	2.30675e+07	2.18077e+07	7.65167e+07	4.46856e+07	22.476	130.077	0.584	-0.78	0.912778	0.927749				4.1	3.2	2.8	7	7.4	7.4
(2R)-1-{[(2-Aminoethoxy)(hydroxy)phosphoryl]oxy}-3-hydroxy-2-propanyl (9Z,12Z,15Z)-9,12,15-octadecatrienoate	C23 H42 N O7 P	475.27	476.277	19.37	3.08756e+08	[M+H]+1	4.41913e+06	509532	6.62566e+06	3.09546e+08	2.59879e+08	3.08452e+08	1.08361e+08	1.11313e+08	1.12559e+08	4.41913e+06	3.08452e+08	80.4201	9.69322	69.799	6.13	0.0261775	0.0438267	1.2	0.2	1.6	9.1	9.5	9.1	7.7	8.9	8.1
	C27 H51 P3	468.321	469.329	22.103	3.08136e+08	[M+H]+1	3.21419e+08	1.70243e+08	1.62705e+08	1.06118e+08	1.20156e+08	1.48593e+08	1.83656e+08	1.75333e+08	1.87624e+08	1.70243e+08	1.20156e+08	41.0489	17.3186	0.706	-0.5	0.129066	0.172881	3.9	4.3		4.7	2.4	5.8	3.9	7	3.9
	C15 H31 P3	304.165	305.172	16.942	3.05383e+08	[M+H]+1	244118	195486	181134	4.86075e+06	6.91325e+07	2.70604e+06	3.0371e+08	2.75126e+08	3.14229e+08	195486	4.86075e+06	15.9538	147.634	24.865	4.64	0.0597627	0.0893683				0.5	1.3	0.2	6.5	3.4	6.8
	C17 H40 N P3	351.239	352.246	19.561	3.05362e+08	[M+H]+1	3.04261e+08	2.25924e+08	1.89725e+08	1.74944e+08	1.58607e+08	1.59742e+08	1.90638e+08	2.09797e+08	2.1396e+08	2.25924e+08	1.59742e+08	24.3971	5.54759	0.707	-0.5	0.114309	0.155487	1.9	6.1	5.3	3.4	3.4	3.4	3.4	3.4	3.4
(6Z,18R)-24-Amino-21-hydroxy-21-oxido-15-oxo-16,20,22-trioxa-21lambda~5~-phosphatetracos-6-en-18-yl (4Z,7Z,10Z,13Z,16Z,19Z)-4,7,10,13,16,19-docosahexaenoate	C42 H70 N O8 P	747.483	748.491	21.453	3.03808e+08	[M+H]+1	617055	666188	584349	3.16114e+08	2.43089e+08	2.81556e+08	8.06509e+07	8.55085e+07	8.93931e+07	617055	2.81556e+08	6.61707	13.0346	456.29	8.83	7.23136e-06	5.90989e-05				8.2	8.6	7.5	8	8.4	8
	C18 H48 N8 O5 P2	518.32	519.327	19.348	3.02675e+08	[M+H]+1	2.43729e+06	2.33987e+06	434249	3.01014e+08	2.96703e+08	2.88885e+08	2.32971e+08	2.41546e+08	2.43232e+08	2.33987e+06	2.96703e+08	65.0141	2.0805	126.803	6.99	0.0109236	0.0207445	0.2	1		10	3.9	8.9	3.9	3.9	3.9
Butyrophenone	C10 H12 O	148.089	181.122	14.698	2.9647e+08	[M+H+MeOH]+1	1.54857e+07	2.11505e+07	1.59975e+07	2.48389e+08	2.43986e+08	1.98674e+08	2.91499e+08	2.89927e+08	2.86609e+08	1.59975e+07	2.43986e+08	17.859	11.9473	15.252	3.93	6.0455e-05	0.000304006				2.9	2.9	2.9	9.6	9.6	9.6
3-BHA	C11 H16 O2	180.115	181.122	14.692	2.9647e+08	[M+H]+1	1.74042e+07	2.4077e+07	1.82186e+07	2.48482e+08	2.44077e+08	1.9876e+08	2.91499e+08	2.89927e+08	2.86609e+08	1.82186e+07	2.44077e+08	18.293	11.9439	13.397	3.74	8.42922e-05	0.000395995				9	9	7.9	3.9	3.9	3.9
	C42 H72 N4 O6 P2	790.49	396.252	23.656	2.96122e+08	[M+2H]+2	1.51653e+06	1.4607e+06	1.4071e+06	2.95821e+08	1.79348e+08	2.45789e+08	1.76431e+08	1.81014e+08	2.05651e+08	1.4607e+06	2.45789e+08	3.74425	24.3129	168.268	7.39	0.000655565	0.00199895				5.3	3.1	4.2	8	6.8	6.8
A-12(13)-EpODE	C18 H30 O3	294.219	317.209	18.965	2.95714e+08	[M+Na]+1	3.31849e+06	1.31282e+07	9.06829e+06	4.09688e+07	3.76592e+07	3.8208e+07	2.62683e+08	2.40667e+08	2.75053e+08	9.06829e+06	3.8208e+07	57.9549	4.55444	4.213	2.07	0.0550951	0.0833049	0.2	0.7	0.5	8.1	7.7	7	6.5	7.2	8
		1030.6	516.309	19.021	2.94736e+08	[M+2H]+2	299722	265395	255501	2.95444e+08	2.76936e+08	1.85825e+08	4.184e+07	3.67824e+07	4.11722e+07	265395	2.76936e+08	8.48437	23.2179	1043.49	10.03	0.000131366	0.000564298				6.5	6.8	5.3	3.4	3.4	3.4
	C42 H73 O7 P3	782.458	783.465	20.162	2.9364e+08	[M+H]+1	669253	657796	616219	9.42344e+07	9.63979e+07	9.02113e+07	2.76944e+08	2.80668e+08	2.86359e+08	657796	9.42344e+07	4.30813	3.3537	143.258	7.16	2.5695e-08	2.08228e-06				8.9	8.1	8.5	9.2	8.5	8.9
22-Acetoxy-4-methyl-6-oxostigmast-7-en-3-yl benzoate	C39 H56 O5	604.41	605.417	22.33	2.93613e+08	[M+H]+1	614017	621403	542672	2.93704e+08	2.01709e+08	2.81142e+08	1.2016e+08	9.62697e+07	1.19697e+08	614017	2.81142e+08	7.33598	19.2712	457.873	8.84	8.35293e-05	0.000393727				8.1	5.8	2.4	6.7	8.2	6.7
	C29 H47 N5 O2	497.371	498.379	19.514	2.90447e+08	[M+H]+1	1.10834e+06	273120	1.67503e+06	9.0228e+07	2.65044e+08	1.79974e+08	2.19812e+08	2.23727e+08	2.44619e+08	1.10834e+06	1.79974e+08	69.2195	48.9971	162.381	7.34	0.00279655	0.00651086	0.2		0.2	5.8	5.1	5.5	8	8.4	7.6
	C41 H74 N5 O4 P3	793.493	397.754	23.547	2.90253e+08	[M+2H]+2	876933	7.15583e+06	794698	2.63436e+08	2.93916e+08	2.13863e+08	1.96697e+08	1.98591e+08	1.89446e+08	876933	2.63436e+08	124.014	15.7171	300.406	8.23	0.0185125	0.0326136		0.5		7.7	8.1	7.7	8.9	8.5	8.5
	C17 H32 S2	300.194	301.201	20.15	2.8585e+08	[M+H]+1	1.92798e+06	2.29377e+06	2.21081e+06	1.84448e+08	1.61773e+08	1.75248e+08	2.78722e+08	2.82407e+08	2.78904e+08	2.21081e+06	1.75248e+08	8.94416	6.56106	79.269	6.31	9.01449e-07	1.36062e-05	2.8	2.8	2.8	9.1	8.4	9.1	8.5	9.2	7.7
2-Acetamido-2,6-dideoxy-alpha-D-galactopyranose	C8 H15 N O5	205.095	206.102	4.574	2.83464e+08	[M+H]+1	424173	647993	362392	1.59168e+08	2.28113e+08	2.22049e+08	2.8059e+08	2.78152e+08	2.79012e+08	424173	2.22049e+08	31.4242	18.7954	523.487	9.03	2.7572e-05	0.000163467				3.9	5.8	5.8	8.1	8.1	8.5
		130.012	131.019	1.547	2.81221e+08	[M+H]+1	5.83693e+06	1.18674e+07	1.39952e+07	2.7876e+08	2.60441e+08	2.46143e+08	1.76227e+08	1.83636e+08	1.79263e+08	1.18674e+07	2.60441e+08	40.0495	6.24558	21.946	4.46	0.00592774	0.0123783		0.7	4.5	6.1	3.4	3.4	3.9	6.6	6.2
	C20 H40 N7 O5 P	489.285	490.293	18.674	2.80285e+08	[M+H]+1	365307	285903	275785	1.02004e+08	1.00313e+08	9.77419e+07	2.64522e+08	2.75641e+08	2.6839e+08	285903	1.00313e+08	15.8663	2.14563	350.865	8.45	0.000179899	0.000722925	1.5			8.9	9.2	8.9	10	9.2	9.2
	C17 H36 N2 O4	332.269	365.302	20.768	2.78799e+08	[M+H+MeOH]+1	1.59186e+06	676136	455396	2.51264e+08	2.78779e+08	2.29009e+08	1.30999e+08	1.27829e+08	1.31201e+08	676136	2.51264e+08	66.3813	9.8535	371.617	8.54	0.00342824	0.00773374				8.4	7.2	8.4	6.6	3.9	7
	C26 H42 N2 O5 P2	524.26	525.267	17.037	2.78284e+08	[M+H]+1	2.28118e+06	2.68765e+06	2.07619e+06	1.8327e+08	2.69817e+08	1.24439e+06	2.46223e+08	2.27053e+08	2.298e+08	2.28118e+06	1.8327e+08	13.2525	90.5192	80.34	6.33	0.244006	0.300392				3.6	0.9	0.2	9.2	9.2	3.9
3,3-Dimethyl-1,5-dioxaspiro(5.5)undecan-9-one	C11 H18 O3	198.125	221.115	16.228	2.77556e+08	[M+Na]+1	1.87204e+07	1.46561e+08	4.16079e+07	3.04546e+07	2.96564e+07	2.92363e+07	2.83527e+08	2.44243e+08	2.74415e+08	4.16079e+07	2.96564e+07	98.8486	2.07799	0.713	-0.49	0.500829	0.557742	0.7	0.9	0.9	8.9	9.2	9.2	9.1	8.7	8.7
Di(6,7,8,9-tetrahydro-5H-[1,2,4]triazolo[4,3-a]azepin-3-yl)methane	C15 H22 N6	286.191	287.198	20.192	2.76875e+08	[M+H]+1	307494	301557	273554	2.76873e+08	2.6705e+08	2.71637e+08	1.37187e+08	1.3931e+08	1.37463e+08	301557	2.71637e+08	6.16119	1.80804	900.781	9.82	6.87633e-06	5.71536e-05				8.9	3.9	9.2	3.9	9.2	3.9
Farnesyl acetate	C17 H28 O2	264.209	287.198	20.194	2.76875e+08	[M+Na]+1	296802	291071	264042	2.76873e+08	2.6705e+08	2.71637e+08	1.37187e+08	1.3931e+08	1.37463e+08	291071	2.71637e+08	6.16119	1.80804	933.232	9.87	6.79401e-06	5.6789e-05				3.9	8.5	3.9	9.6	3.9	8.1
Tetrahydrofuran	C4 H8 O	72.0574	73.0647	24.035	2.76461e+08	[M+H]+1	2.45109e+08	2.503e+08	2.30862e+08	2.78498e+08	2.75487e+08	2.56135e+08	2.42447e+08	2.13866e+08	2.33921e+08	2.45109e+08	2.75487e+08	4.15717	4.49409	1.124	0.17	0.0381947	0.0608515	7.7	7	5.8	7.3	7	7.3	6.8	7.6	6.1
2,3-Dihydroxypropyl stearate	C21 H42 O4	358.308	381.297	21.005	2.73727e+08	[M+Na]+1	2.56415e+08	2.5292e+08	2.55097e+08	1.22168e+08	2.39676e+08	1.81945e+08	2.68049e+08	2.60461e+08	2.66778e+08	2.55097e+08	1.81945e+08	0.692655	32.4154	0.713	-0.49	0.193188	0.244914	8.9	7.7	7.3	6	5.2	1.4	8.9	8.1	8.9
	C42 H79 O8 P S	774.525	775.533	23.657	2.73583e+08	[M+H]+1	1.31159e+06	1.2633e+06	1.21694e+06	2.50356e+08	1.63079e+08	2.73532e+08	1.92631e+08	1.94129e+08	2.15329e+08	1.2633e+06	2.50356e+08	3.74425	25.4353	198.176	7.63	0.000788121	0.00231761				6.1	3.8	4.9	7.2	8	6.5
	C42 H75 N O10	753.539	754.546	20.385	2.70037e+08	[M+H]+1	1.81051e+06	950369	3.87942e+06	1.45798e+07	1.5772e+07	5.3741e+06	2.63647e+08	2.66346e+08	2.63129e+08	1.81051e+06	1.45798e+07	68.0175	47.7837	8.053	3.01	0.0322818	0.0525031	2.5	0.2	3.9	4.5	0.7	2.7	9.2	9.2	9.2
methionine S-oxide	C5 H11 N O3 S	165.046	166.053	1.801	2.69308e+08	[M+H]+1	114138	111851	103229	2.62144e+08	2.70376e+08	2.5069e+08	1.38745e+08	1.33813e+08	1.40184e+08	111851	2.62144e+08	5.24213	3.78689	2343.68	11.19	1.67021e-08	1.68412e-06				10	9.6	9.6	9.6	3.9	9.2
	C41 H71 O5 P S	706.478	707.485	18.88	2.68626e+08	[M+H]+1	735864	322792	40293.3	2.55151e+07	9.19503e+06	1.56911e+06	1.99287e+08	2.25765e+08	1.86339e+08	322792	9.19503e+06	95.4972	101.159	28.486	4.83	0.0416144	0.0653852				0.7	0.8	0.2	8.4	8	8.4
	C26 H47 N O6	469.34	470.347	19.121	2.6785e+08	[M+H]+1	381317	390888	363579	2.03019e+08	2.64635e+08	1.95517e+08	9.02073e+07	8.97044e+07	9.88861e+07	381317	2.03019e+08	3.65991	17.1564	532.416	9.06	0.000117573	0.000513955				8.1	8.1	8.1	8.7	8.7	9.1
Boc-Gly-OH	C7 H13 N O4	175.084	176.092	1.926	2.6636e+08	[M+H]+1	1.63041e+07	2.97152e+07	5.04485e+07	1.49375e+08	1.82484e+08	1.20417e+08	2.55108e+08	2.57781e+08	2.60574e+08	2.97152e+07	1.49375e+08	53.4974	20.6004	5.027	2.33	0.0263763	0.0440896				4.9	5.3	1.9	7.7	8.5	7.3
8-Cyano-2-(diethylamino)-7,8-dihydroimidazo[1,2-a][1,3,5]triazin-4(6H)-one	C10 H14 N6 O	234.123	235.13	14.692	2.65779e+08	[M+H]+1	1.01597e+07	2.71823e+06	1.03821e+07	2.18603e+08	2.17943e+08	1.42706e+08	2.54121e+08	2.59792e+08	2.62348e+08	1.01597e+07	2.17943e+08	56.259	22.5964	21.452	4.42	0.0110454	0.020938	0.7	0.2	0.7	8	8	6.1	10	10	9.6
		85.9853	86.9926	1.555	2.65653e+08	[M+H]+1	2.80999e+06	7.88901e+06	8.27339e+06	2.66227e+08	2.57309e+08	2.61164e+08	1.55423e+08	1.48799e+08	1.48375e+08	7.88901e+06	2.61164e+08	48.2184	1.70982	33.105	5.05	0.00831849	0.0164986		0.5	0.5	8.1	7.7	3.9	3.9	3.9	3.9
Echinenone	C40 H54 O	550.417	551.424	20.789	2.65252e+08	[M+H]+1	1.01401e+07	4.47997e+07	3.27369e+06	1.82686e+08	1.73626e+08	1.43131e+08	2.28718e+08	2.69506e+08	2.61088e+08	1.01401e+07	1.73626e+08	114.712	12.4476	17.123	4.1	0.0703541	0.102728	0.7	0.9		7.9	8.2	8.2	8	7.2	4.9
	C31 H61 N4 O4 P	584.444	585.451	21.816	2.644e+08	[M+H]+1	533052	527668	852246	2.64388e+08	2.21152e+08	2.37583e+08	1.82883e+08	1.85731e+08	1.84523e+08	533052	2.37583e+08	29.1475	9.05416	445.704	8.8	0.000230499	0.000879821			1.2	8	7.2	8.4	8.9	8.9	8.5
	C44 H77 N O7	731.57	732.577	22.07	2.62893e+08	[M+H]+1	950853	2.37511e+06	526923	9.85232e+07	1.51706e+08	1.61735e+08	2.61722e+08	2.61369e+08	2.60627e+08	950853	1.51706e+08	75.3846	24.7392	159.547	7.32	0.00403803	0.00888114		0.2		4.9	4.2	4.9	7	7	6.6
	C20 H43 P3	376.259	377.266	19.989	2.61628e+08	[M+H]+1	2.94285e+06	5.61533e+06	1.23914e+06	1.76522e+07	1.4507e+07	1.58536e+07	2.42168e+08	2.52847e+08	2.4529e+08	2.94285e+06	1.58536e+07	67.5459	9.8599	5.387	2.43	0.0542735	0.0822989	0.2	0.5	0.2	6.6	5.9	7.4	9.2	8.9	8.1
	C36 H61 N5 O4	627.471	628.478	20.084	2.60496e+08	[M+H]+1	1.37766e+07	1.11068e+07	1.74201e+07	3.31608e+07	3.2675e+07	1.85406e+07	2.25358e+08	2.30405e+08	2.41963e+08	1.37766e+07	3.2675e+07	22.4742	29.5259	2.372	1.25	0.0510006	0.0777636	6.6	5.9	7	6.8	6.8	6.6	9.6	9.6	9.6
Halocynthiaxanthin	C40 H54 O4	598.402	599.409	18.233	2.59239e+08	[M+H]+1	216443	231725	480532	2.38133e+08	2.0461e+08	2.85293e+08	1.87588e+08	2.01549e+08	2.11168e+08	231725	2.38133e+08	47.8919	16.7022	1027.65	10.01	0.000415275	0.0014011			0	7.3	7.7	7.7	7.2	8.4	8.7
Diatoxanthin	C40 H54 O2	566.412	567.419	19.828	2.57773e+08	[M+H]+1	1.27549e+07	1.61022e+07	5.97435e+06	1.42731e+08	2.51755e+08	1.66788e+08	1.4505e+08	1.49047e+08	1.62366e+08	1.27549e+07	1.66788e+08	44.4425	30.6147	13.076	3.71	0.00308225	0.00706286	0.7	0.7	0.5	5.2	5.2	5.6	7.6	8.4	6.5
A-12(13)-EpODE	C18 H30 O3	294.219	295.227	18.865	2.57625e+08	[M+H]+1	352433	1.6993e+06	323234	8.01156e+06	1.25335e+07	239109	2.3712e+08	2.51062e+08	2.48941e+08	352433	8.01156e+06	99.3083	89.7567	22.732	4.51	0.331311	0.391625		0.2		4.6	4.1		8.5	8.9	8.5
	C33 H70 N4 O4	586.541	587.548	23.447	2.56204e+08	[M+H]+1	2.49505e+08	2.40313e+08	1.73464e+08	2.04766e+08	1.26436e+08	2.39843e+08	2.20285e+08	2.01633e+08	1.99404e+08	2.40313e+08	2.04766e+08	18.7721	30.5031	0.852	-0.23	0.495214	0.552657	6.6	6.2	2.4	6.3		1.4	3.4	8	8
L-α-PALMITIN	C19 H38 O4	330.277	353.266	20.258	2.55811e+08	[M+Na]+1	2.37252e+07	1.48048e+07	2.18311e+07	5.77563e+07	3.4981e+07	6.95686e+07	2.45661e+08	2.50828e+08	2.46147e+08	2.18311e+07	5.77563e+07	23.3585	32.4961	2.646	1.4	0.0221524	0.0379986	1.7	1.7	1.7	1.4	1.4	1.4	9.2	9.2	9.2
2-Methyl-2-propanyl {1-[(1-hydroxy-3-phenyl-2-propanyl)amino]-1-oxo-2-propanyl}carbamate	C17 H26 N2 O4	322.188	323.196	20.153	2.55769e+08	[M+H]+1	2.95964e+06	4.93291e+06	3.31928e+06	2.14869e+08	1.72561e+08	2.18847e+08	2.54799e+08	2.09017e+08	2.51933e+08	3.31928e+06	2.14869e+08	28.1206	12.6932	64.734	6.02	0.00020963	0.000819711	1.2	1.5	1.2	8.2	2.9	2.9	5.2	4.4	5.6
	C26 H35 N9 O4	537.283	538.29	19.016	2.53566e+08	[M+H]+1	315442	299933	288752	2.53561e+08	2.26838e+08	2.3613e+08	4.21958e+07	4.62348e+07	4.48596e+07	299933	2.3613e+08	4.44741	5.67998	787.278	9.62	2.07448e-08	1.84122e-06				8.7	8.7	3.4	7.3	7.7	9.2
1-Oleoyl-2-hydroxy-sn-glycero-3-PE	C23 H46 N O7 P	479.301	480.308	20.077	2.5171e+08	[M+H]+1	1.40892e+06	545156	1.91932e+06	2.51667e+08	2.15998e+08	2.33723e+08	5.05639e+07	5.25782e+07	5.23754e+07	1.40892e+06	2.33723e+08	53.7987	7.62827	165.887	7.37	0.004571	0.0098882	0.2	0.2	0.2	9.5	8.4	9.5	9.2	9.2	9.2
LysoPC(18:3(9Z,12Z,15Z))	C26 H48 N O7 P	517.317	518.324	19.19	2.51137e+08	[M+H]+1	784062	371213	244273	2.23894e+08	2.5109e+08	2.53611e+08	1.63694e+08	1.63902e+08	1.72586e+08	371213	2.5109e+08	60.4978	6.78466	676.403	9.4	0.00255392	0.00604279	2.1	0		8.4	7.6	8	9.2	9.2	8.9
Pentadecyl N-[(allyloxy)carbonyl]alaninate	C22 H41 N O4	383.303	384.311	18.958	2.49648e+08	[M+H]+1	340891	548136	322544	6.86902e+07	5.70377e+07	6.26805e+07	2.27037e+08	2.4057e+08	2.37e+08	340891	6.26805e+07	31.0222	9.27855	183.872	7.52	0.000417143	0.00140402		0.7		7.6	6.8	7.2	9.6	10	9.6
	C17 H39 O P3	352.222	353.23	16.733	2.48757e+08	[M+H]+1	4.09468e+06	2.02473e+06	802581	2.32034e+07	9.92981e+06	1.40935e+07	1.91614e+08	1.89282e+08	2.12899e+08	2.02473e+06	1.40935e+07	72.1243	43.1237	6.961	2.8	0.0301335	0.0494673			0.2	0.7	1.1	1.1	5.7	6.8	8.4
geroquinol	C16 H22 O2	246.162	269.151	18.49	2.47e+08	[M+Na]+1	1.17698e+06	1.53976e+06	1.15666e+06	1.12244e+08	7.02962e+07	9.85219e+07	2.20333e+08	2.44079e+08	2.45122e+08	1.17698e+06	9.85219e+07	16.695	22.8288	83.708	6.39	4.41993e-05	0.000238484				7.2	8	8	9.1	9.1	9.5
	C17 H40 N P3	351.238	352.246	19.695	2.46483e+08	[M+H]+1	2.48614e+08	2.23496e+08	2.27872e+08	2.63874e+08	2.25578e+08	1.89066e+08	1.25819e+08	1.46794e+08	1.53064e+08	2.27872e+08	2.25578e+08	5.75094	16.5394	0.99	-0.01	0.730299	0.769178	9.5	9.1	8	8.1	7.3	8.1	8.2	7.1	8.6
	C32 H44 O11 S	636.258	637.265	20.024	2.46272e+08	[M+H]+1	2.58757e+06	3.48559e+06	2.43638e+06	5.68083e+07	7.8731e+07	4.53335e+07	1.70833e+08	1.65232e+08	1.97777e+08	2.58757e+06	5.68083e+07	19.9955	28.1451	21.954	4.46	0.000209888	0.000819711				5.7	5.3	7.2	7.2	6.5	7.6
	C25 H42 N6 O7	538.311	539.319	19.643	2.45291e+08	[M+H]+1	5.24631e+06	4.72914e+06	2.25093e+06	1.29209e+08	9.57002e+07	1.24622e+08	2.20476e+08	2.30489e+08	2.20455e+08	4.72914e+06	1.24622e+08	39.2866	15.5929	26.352	4.72	0.00282139	0.00655784	2.1	5.1	2.6	8.1	6.2	7.3	8.5	8.5	8.1
(1Z,5Z)-1,5-Cyclooctadiene	C8 H12	108.094	109.101	14.378	2.42417e+08	[M+H]+1	6.55896e+07	2.39236e+08	3.00263e+07	2.83376e+07	2.42917e+07	3.0703e+07	3.61024e+07	3.51084e+07	3.53383e+07	6.55896e+07	2.83376e+07	100.291	11.672	0.432	-1.21	0.228294	0.283284	0.9	0.9	0.9	3.3	2.7	2.9	7	7.7	8.1
4-CYANOTHIOPHENOL	C7 H5 N S	135.014	136.021	14.404	2.42318e+08	[M+H]+1	2.45731e+08	1.09659e+08	1.21927e+08	1.20076e+08	1.15796e+08	1.27603e+08	1.28045e+08	1.23783e+08	1.23112e+08	1.21927e+08	1.20076e+08	47.3083	4.93368	0.985	-0.02	0.502899	0.559308	3.9	3.9	5.1	8.1	8.5	7	8.1	8.5	8.5
	C45 H71 N5 O3	729.554	730.561	21.65	2.41522e+08	[M+H]+1	643548	656428	1.38852e+06	2.28993e+08	2.38134e+08	1.61868e+08	1.4389e+08	1.64481e+08	1.50117e+08	656428	2.28993e+08	47.5849	19.8624	348.846	8.45	0.000365156	0.00127934				7.3	3.2	5.5	7.6	5.7	5.3
	C30 H54 N10 O4	618.432	619.439	20.031	2.40389e+08	[M+H]+1	8.01033e+07	1.98306e+08	1.49626e+08	2.37778e+08	5.235e+07	2.2952e+08	1.69489e+08	1.69519e+08	1.74616e+08	1.49626e+08	2.2952e+08	41.6369	60.4761	1.534	0.62	0.920419	0.933761	5.8	3.6	3.9	5.5	3.2	4.7	7	6.2	3.9
1,4-Di-O-acetyl-2,6-anhydro-3,5-di-O-methylhexitol	C12 H20 O7	276.121	299.11	14.888	2.39472e+08	[M+Na]+1	7.0036e+07	4.30142e+07	6.49905e+07	2.34566e+08	2.36738e+08	1.62465e+08	1.69841e+08	1.75277e+08	1.78117e+08	6.49905e+07	2.34566e+08	24.2098	20.0082	3.609	1.85	0.003264	0.00741883	7.2	4.6	7.6	8	7.6	6.1	9.6	10	10
xestoaminol C	C14 H31 N O	229.24	230.248	21.694	2.37593e+08	[M+H]+1	1.42186e+08	1.65287e+08	2.1593e+08	2.36912e+08	8.52581e+07	6.99353e+07	8.6386e+07	9.22085e+07	9.20719e+07	1.65287e+08	8.52581e+07	21.6198	70.6182	0.516	-0.96	0.378734	0.437736			1.9	2.8	0.9	1.3	5.5	5.5	3.9
N,N'-1,5-Pentanediylbis(5-hydroxypentanamide)	C15 H30 N2 O4	302.222	303.229	20.498	2.36348e+08	[M+H]+1	1.6564e+06	1.63445e+06	1.78556e+06	1.57066e+07	1.15585e+07	1.57669e+07	2.34892e+08	2.18889e+08	2.3434e+08	1.6564e+06	1.57066e+07	4.82533	16.8189	9.482	3.25	0.00129469	0.00347283	4.4			5.6	7.9	5.2	8.5	8.1	9.2
4-Hydroxy-4,5,5-trimethyl-3-[3-(4-morpholinyl)propyl]-1,3-oxazolidin-2-one	C13 H24 N2 O4	272.175	295.164	19.571	2.34764e+08	[M+Na]+1	875171	615520	676741	4.57942e+07	4.12192e+07	4.48714e+07	2.05963e+08	2.23969e+08	2.16004e+08	676741	4.48714e+07	18.7872	5.50346	66.305	6.05	0.00024037	0.000909481				8.4	8.4	8.7	7.3	3.9	9.6
4-one	C9 H14 O2	154.099	155.107	14.383	2.32986e+08	[M+H]+1	3.83128e+07	2.36612e+08	1.27408e+08	7.56833e+07	6.12366e+07	3.85973e+07	6.57344e+07	6.58811e+07	6.31818e+07	1.27408e+08	6.12366e+07	74.0577	31.951	0.481	-1.06	0.368022	0.42723		0.9	0.9	1.4	1.4	1.4	8.5	8.5	3.9
	C33 H60 N6 O P2	618.432	619.439	20.172	2.32655e+08	[M+H]+1	6.68104e+07	1.6196e+08	1.49192e+08	6.50161e+07	2.32894e+08	1.4534e+08	5.46522e+07	5.48218e+07	5.53012e+07	1.49192e+08	1.4534e+08	40.9922	56.8289	0.974	-0.04	0.83671	0.862499		0.9	0.9	0.9	0.9	0.9	5.8		6.6
Niacin	C6 H5 N O2	123.032	124.039	2.451	2.28766e+08	[M+H]+1	9.03102e+06	7.23375e+06	6.79649e+06	2.08614e+07	2.01705e+07	1.70668e+07	2.22747e+08	2.14428e+08	2.22263e+08	7.23375e+06	2.01705e+07	15.4055	10.4361	2.788	1.48	0.00144802	0.00378533				5	5.4	5	8.5	7.7	8.5
	C49 H77 N2 O P3	802.523	402.269	20.967	2.28526e+08	[M+2H]+2	2.08443e+08	2.75012e+07	2.25236e+08	1.66131e+08	1.5116e+08	1.54974e+08	1.55823e+08	1.61347e+08	1.61726e+08	2.08443e+08	1.54974e+08	71.3191	4.9421	0.743	-0.43	0.64672	0.692573	3.6	3	3.2	6.6	6.6	5.8	5.8	6.2	6.2
UB6600000	C6 H15 N O2	133.11	134.117	1.857	2.26024e+08	[M+H]+1	383064	485974	353026	7.4241e+06	4.72088e+07	244822	2.13559e+08	2.05062e+08	2.0753e+08	383064	7.4241e+06	17.1162	138.297	19.381	4.28	0.260608	0.318227				0.5	0.9	0	3.9	9.2	8.1
Mandenol	C20 H36 O2	308.271	331.261	20.416	2.24883e+08	[M+Na]+1	246323	248704	263827	2.10258e+08	1.63561e+08	2.24881e+08	6.46294e+07	6.65683e+07	6.44657e+07	248704	2.10258e+08	3.75309	16.0485	845.413	9.72	0.000111277	0.000493082				7.7	7.7	7.7	9.2	9.6	9.2
(22E)-3,5-Cycloergosta-6,8(14),22-triene	C28 H42	378.328	379.336	24.061	2.24585e+08	[M+H]+1	1.8598e+06	2.5567e+06	1.5566e+06	1.79789e+06	2.01936e+06	998664	1.87858e+08	2.02286e+08	1.84292e+08	1.8598e+06	1.79789e+06	25.7556	33.4461	0.967	-0.05	0.422069	0.481353							3.9	8.1	8.1
2-linoleoyl-sn-glycero-3-phosphoethanolamine	C23 H44 N O7 P	477.285	478.293	19.718	2.24569e+08	[M+H]+1	5.73737e+06	4.6584e+06	1.00777e+06	2.24274e+08	1.89587e+08	2.15093e+08	1.015e+08	1.02756e+08	1.04982e+08	4.6584e+06	2.15093e+08	65.2058	8.57262	46.173	5.53	0.0156462	0.0284317	5.4	3.5	0.2	8.7	9.1	9.5	9.6	9.6	9.6
	C25 H44 N10 O	500.369	501.376	20.398	2.24511e+08	[M+H]+1	2.20561e+08	2.28988e+08	1.57086e+08	1.23915e+08	1.12507e+08	1.27322e+08	9.52612e+07	1.01335e+08	1.05946e+08	2.20561e+08	1.23915e+08	19.4381	6.39955	0.562	-0.83	0.0428798	0.067148	2.4	7		6.1	3.8	5.3	3.4	4.9	3.4
	C46 H68 N5 P	721.52	722.527	23.92	2.24434e+08	[M+H]+1	2.21081e+08	1.79191e+08	8.2449e+07	1.60537e+08	4.13088e+07	1.83431e+08	1.1302e+08	1.07478e+08	1.25778e+08	1.79191e+08	1.60537e+08	44.188	59.4187	0.896	-0.16	0.595456	0.646881	2.8	2	4.7	4.7	5.5	3.2	5.3	6.5	4.9
	C17 H37 O P3	350.207	351.214	16.17	2.23065e+08	[M+H]+1	173839	84710.2	90193.3	5.91045e+06	1.20068e+07	4.53281e+06	2.18782e+08	1.75707e+08	2.31119e+08	90193.3	5.91045e+06	42.9697	53.1518	65.531	6.03	0.000485878	0.00157137	0	0	0	1.6	3.3		7.5	7.5	7.1
	C10 H21 N O8	283.127	284.134	1.722	2.22942e+08	[M+H]+1	147644	482526	415542	2.82484e+07	2.94001e+07	2.65737e+07	2.13833e+08	2.19188e+08	2.16698e+08	415542	2.82484e+07	50.8366	5.06251	67.98	6.09	0.00649159	0.0133703		0	0	7.6	7.6	3.2	3.9	3.9	8.9
		121.05	284.134	1.718	2.22942e+08	[2M+ACN+H]+1	128218	482548	415561	2.8248e+07	2.93999e+07	2.65737e+07	2.13833e+08	2.19188e+08	2.16698e+08	415561	2.8248e+07	55.0231	5.0621	67.976	6.09	0.00812021	0.0161713		0	0	3.4	3.4	8.1	9.2	8.1	3.9
	C39 H47 N2 O2 P3	668.284	669.291	19.631	2.22848e+08	[M+H]+1	1.56699e+06	2.58489e+06	1.51232e+06	2.42612e+07	3.25998e+07	3.17203e+07	1.81218e+08	1.81389e+08	1.96201e+08	1.56699e+06	3.17203e+07	31.995	15.5164	20.243	4.34	0.000664587	0.00202052				5.6	6.2	6.2	9.6	9.6	9.6
2-Methyl-2-propanyl (4-hydroxy-2-octanyl)carbamate	C13 H27 N O3	245.199	246.206	15.966	2.21147e+08	[M+H]+1	152145	139959	132266	2.14824e+08	2.21151e+08	2.17716e+08	9.56978e+07	8.74519e+07	1.00018e+08	139959	2.17716e+08	7.08603	1.45371	1555.56	10.6	1.49079e-05	0.00010265				9.6	10	10	9.1	8.4	8.4
Homocitrulline	C7 H15 N3 O3	189.111	190.119	1.938	2.20491e+08	[M+H]+1	113972	110490	99985.8	2.09051e+08	2.206e+08	1.68208e+08	4.6755e+07	4.66946e+07	4.63919e+07	110490	2.09051e+08	6.73247	13.8127	1892.03	10.89	6.48592e-06	5.51041e-05				7.9	9	6.7	9.2	5.5	9.6
	C43 H71 N5 O3	705.554	706.561	22.01	2.19872e+08	[M+H]+1	508367	455190	304541	1.62765e+08	2.176e+08	2.18935e+08	1.6285e+08	1.57283e+08	1.62501e+08	455190	2.176e+08	25.0121	16.0444	478.042	8.9	2.26705e-05	0.000139465				7.7	7.7	8.1	8.1	9.2	9.2
	C28 H36 N2 O3 S	480.246	481.253	21.495	2.18542e+08	[M+H]+1	2.18984e+08	1.05978e+08	8.09423e+07	4.09311e+07	2.70111e+07	1.41816e+07	5.26936e+07	5.21558e+07	5.31694e+07	1.05978e+08	2.70111e+07	54.3561	48.8719	0.255	-1.97	0.0204333	0.0355077	0.9		0.9	1.7	0.7	4.5		5.1	5.8
Estra-1,3,5(10)-trien-3-ol	C18 H24 O	256.183	257.19	17.109	2.14798e+08	[M+H]+1	281973	140792	207230	1.00337e+08	1.00132e+08	9.97983e+07	1.85574e+08	1.69466e+08	1.77403e+08	207230	1.00132e+08	33.634	0.27173	483.192	8.92	0.00104579	0.00292045				9.6	9.6	9.6	10	10	8.9
e-Tokoferol	C28 H42 O2	410.318	411.326	20.909	2.13991e+08	[M+H]+1	1.41925e+08	2.04712e+08	1.07656e+08	5.03606e+07	6.55667e+07	7.99784e+07	2.02589e+08	2.1346e+08	2.15608e+08	1.41925e+08	6.55667e+07	32.5043	22.6803	0.462	-1.11	0.0269206	0.0448216				1.9	1.9		8.5	9.6	9.6
L-(+)-Alanine	C3 H7 N O2	89.0476	90.0548	1.772	2.13609e+08	[M+H]+1	3.79554e+06	2.46986e+06	1.45879e+07	2.08888e+08	2.14209e+08	1.78197e+08	1.65347e+08	1.62838e+08	1.63327e+08	3.79554e+06	2.08888e+08	95.6222	9.69825	55.035	5.78	0.0197428	0.0344526		0.2	0.7	8.4	8.4	8.7	8.1	9.6	9.2
13(S)-HpOTrE	C18 H30 O4	310.214	333.204	18.159	2.13587e+08	[M+Na]+1	4.61127e+06	719032	1.34091e+06	3.40873e+07	1.09407e+07	5.79047e+06	1.96249e+08	2.09564e+08	2.1112e+08	1.34091e+06	1.09407e+07	94.0269	88.9758	8.159	3.03	0.0521546	0.0793142	0.5			0.9	0.7	0.5	9.2	9.6	8.9
meprobamate	C9 H18 N2 O4	218.127	219.134	1.735	2.13464e+08	[M+H]+1	108574	108605	102498	2.02483e+08	2.13236e+08	1.97249e+08	3.26428e+07	3.18954e+07	3.19979e+07	108574	2.02483e+08	3.30041	3.98895	1864.93	10.86	2.45556e-09	1.43385e-06				9.6	9.6	3.9	8.9	7.3	3.9
p-Hexadecyloxyaniline	C22 H39 N O	333.303	334.31	18.252	2.13345e+08	[M+H]+1	2.00554e+08	2.1728e+08	2.02273e+08	1.88764e+08	1.99147e+08	1.92242e+08	1.56714e+08	1.54693e+08	1.70575e+08	2.02273e+08	1.92242e+08	4.4512	2.733	0.95	-0.07	0.10442	0.143752	9.6	8.1	9.6	8.9	9.2	9.2	7.6	8.7	8.4
AS3325000	C3 H5 N O	71.037	72.0443	2.241	2.12578e+08	[M+H]+1	4.91597e+07	5.92708e+07	7.91675e+07	1.85161e+08	1.95497e+08	2.12521e+08	2.0097e+08	2.01067e+08	2.00117e+08	5.92708e+07	1.95497e+08	24.4153	6.98734	3.298	1.72	0.00930973	0.0180956				3.4	8.4	3.4	6.2	7.7	3.9
	C20 H41 N O4	359.303	360.311	19.198	2.12442e+08	[M+H]+1	646399	983221	854372	1.18091e+08	9.46732e+07	1.20754e+08	1.9787e+08	2.06831e+08	2.03235e+08	854372	1.18091e+08	20.5257	12.9087	138.22	7.11	2.20692e-05	0.000137168	1.2	1.2	1.2	6.7	6.3	7.5	9.6	9.6	9.6
L-Pyroglutamic acid	C5 H7 N O3	129.042	130.05	2.763	2.12076e+08	[M+H]+1	2.53505e+07	3.24893e+07	4.0507e+07	1.15918e+08	1.99103e+08	1.94859e+08	1.42905e+08	1.32705e+08	1.46038e+08	3.24893e+07	1.94859e+08	23.1299	27.565	5.998	2.58	0.00236119	0.00564703				5.3	5.7	5.3	7	7.3	7.3
	C23 H40 N10	456.342	457.35	20.313	2.0939e+08	[M+H]+1	2.14327e+08	1.30753e+08	1.7059e+08	1.41151e+08	8.48754e+07	1.48361e+08	1.07136e+08	1.08079e+08	1.13566e+08	1.7059e+08	1.41151e+08	24.3191	27.8531	0.827	-0.27	0.225742	0.28053	6.5	6.1	1.9	4.9	1.9	1.9	7	8.1	3.9
(-)-Cholesteryl acetate	C29 H48 O2	428.365	429.373	22.446	2.08468e+08	[M+H]+1	606674	582804	541638	2.08524e+08	1.79674e+08	1.98399e+08	1.88736e+08	1.74334e+08	1.91458e+08	582804	1.98399e+08	5.70131	7.4857	340.421	8.41	1.25903e-07	4.31346e-06				9.1	8.4	8.4	9.2	8.1	9.2
	C27 H34 S	390.238	391.246	18.21	2.06591e+08	[M+H]+1	5.30777e+06	9.59613e+06	7.33024e+06	1.95301e+07	1.29392e+07	1.12665e+07	1.88031e+08	2.04065e+08	2.06118e+08	7.33024e+06	1.29392e+07	28.9464	29.968	1.765	0.82	0.0466321	0.0719808				4.7	5.1	3.6	7	8.5	8.1
	C46 H63 N4 O3 P S	782.437	783.444	21.601	2.06137e+08	[M+H]+1	1.97898e+06	922781	1.60641e+06	2.15322e+08	1.57536e+08	1.82014e+08	1.47577e+08	1.49901e+08	1.53783e+08	1.60641e+06	1.82014e+08	35.6472	15.6821	113.305	6.82	0.000637792	0.00195182	0.7		0.7	6.2	4.7	5.5	3.9	3.9	3.9
methyl 3,5-ditert-butyl-4-hydroxybenzoate	C16 H24 O3	264.172	287.162	17.656	2.05286e+08	[M+Na]+1	117251	118194	104115	1.24446e+07	1.60722e+07	2.01745e+07	1.74836e+08	1.44212e+08	1.67778e+08	117251	1.60722e+07	6.95346	23.8278	137.075	7.1	0.000327847	0.00117478				1.7	1.7	1.7	8.4	6.5	6.8
	C57 H71 P S	818.5	410.257	20.964	2.05197e+08	[M+2H]+2	1.92314e+08	1.95548e+08	2.12471e+08	1.23849e+08	1.12911e+08	1.03684e+08	1.3049e+08	1.16697e+08	1.28858e+08	1.95548e+08	1.12911e+08	5.40976	8.89561	0.577	-0.79	0.00170245	0.00432176	5.3	5.7	6.1	5.3	5.3	4.2	5.3	4.6	5.3
2-Methyl-2-propanyl 3,5-dimethyl-2-(2-methyl-2-propanyl)-5-[2-(2-oxiranyl)ethyl]-4-oxo-1-imidazolidinecarboxylate	C18 H32 N2 O4	340.236	341.243	14.959	2.04845e+08	[M+H]+1	2.07989e+08	1.05617e+08	1.29697e+08	1.34125e+08	1.33125e+08	1.11365e+08	1.22606e+08	1.30115e+08	1.23536e+08	1.29697e+08	1.33125e+08	36.2223	10.1911	1.026	0.04	0.617152	0.666328	7.1	6.3	7.1	8.6	8.6	8.6	9.2	8.9	10
	C29 H52 N10 O3	588.421	589.428	20.274	2.03974e+08	[M+H]+1	1.54944e+08	1.03502e+08	2.03979e+08	8.59311e+07	4.30903e+07	1.70424e+08	8.94409e+07	8.97994e+07	8.97808e+07	1.54944e+08	8.59311e+07	32.5957	64.9122	0.555	-0.85	0.305745	0.366337	4.4	1.4	4.4	4.7	3.2	0.9	6.2	6.6	3.9
	C19 H44 N7 O3 P	449.325	450.332	20.946	2.03823e+08	[M+H]+1	9.45622e+07	2.24013e+08	1.37651e+08	1.98777e+08	1.75688e+08	1.81139e+08	1.38943e+08	1.63507e+08	1.57781e+08	1.37651e+08	1.81139e+08	43.3468	6.51642	1.316	0.4	0.41006	0.469849	3.9	3.6	2.8	5.7	6.1	6.1	3.4	4.9	5.3
N-[2-[4-(2-oxo-3H-benzimidazol-1-yl)-1-piperidinyl]ethyl]-2-naphthalenecarboxamide	C25 H26 N4 O2	414.204	437.193	17.462	2.03173e+08	[M+Na]+1	1.28784e+07	1.11139e+07	8.65261e+06	2.0594e+08	1.99938e+08	1.82675e+08	8.03266e+07	7.83848e+07	7.35369e+07	1.11139e+07	1.99938e+08	19.505	6.15644	17.99	4.17	0.00068083	0.0020596	6.7	5.6	2	9.1	9.1	9.1	9.6	10	9.6
	C24 H42 N O7 P	487.27	488.277	18.381	2.02449e+08	[M+H]+1	214873	210721	199509	2.0231e+08	1.96225e+08	1.95697e+08	3.28634e+07	3.54802e+07	3.459e+07	210721	1.96225e+08	3.8144	1.85546	931.204	9.86	1.84535e-07	5.10546e-06				9.2	9.2	9.2	8.9	9.2	3.9
1-[1-(4-Amino-1,2,5-oxadiazol-3-yl)-5-methyl-1H-1,2,3-triazol-4-yl]ethanol	C7 H10 N6 O2	210.087	211.094	14.28	2.02385e+08	[M+H]+1	6.75018e+07	2.77853e+07	6.47031e+07	2.49789e+07	1.30522e+08	5.29468e+07	1.97e+08	1.95028e+08	1.93221e+08	6.47031e+07	5.29468e+07	41.565	78.6962	0.818	-0.29	0.845808	0.870812	3.9	2.8	5.8	0.7	6.6	3.6	3.9	3.9	9.6
Nonadecanedioic acid	C19 H36 O4	328.261	351.25	19.936	2.01163e+08	[M+Na]+1	657374	3.74227e+06	3.2818e+06	5.32405e+07	4.79925e+07	6.32885e+07	1.90189e+08	1.94781e+08	1.90855e+08	3.2818e+06	5.32405e+07	64.9934	14.1729	16.223	4.02	0.0254983	0.0427575	0.2			2.9	2.9	2.9	8.9	8.9	9.2
	C42 H77 N O7	707.57	708.577	22.463	2.0112e+08	[M+H]+1	1.02114e+06	782775	3.38872e+06	1.39519e+08	1.17365e+08	1.18217e+08	1.7831e+08	1.9972e+08	1.97608e+08	1.02114e+06	1.18217e+08	83.2335	10.0387	115.77	6.86	0.00907924	0.0177579	0.2		0.2	8.2	7.5	9	8.4	8.4	8.4
Dihexyverine	C20 H35 N O2	321.267	344.256	19.556	1.98546e+08	[M+Na]+1	887228	487369	823467	3.9616e+06	1.27321e+08	610376	1.79747e+08	1.89869e+08	1.80477e+08	823467	3.9616e+06	29.321	164.243	4.811	2.27	0.285584	0.344828				3.9	5.5	0.2	9.2	9.6	9.2
Decylubiquinone	C19 H30 O4	322.214	345.203	18.782	1.98199e+08	[M+Na]+1	579123	468558	281120	1.96449e+08	1.9455e+08	1.88207e+08	1.28228e+08	1.43438e+08	1.41213e+08	468558	1.9455e+08	34.0108	2.23543	415.211	8.7	0.00118287	0.00322085				8.5	9.2	8.5	8.4	8.7	8.7
	C15 H33 P3	306.181	307.188	17.376	1.98085e+08	[M+H]+1	428251	672929	919612	6.15012e+06	8.36137e+06	1.29132e+07	1.81057e+08	1.77213e+08	1.70539e+08	672929	8.36137e+06	36.473	37.7218	12.425	3.64	0.00108334	0.00299738	0.5	0.7	0.7	1	1	1.2	8.5	8.5	8.1
trimethadione	C6 H9 N O3	143.058	144.065	2.28	1.95283e+08	[M+H]+1	5.26798e+07	7.78456e+07	1.02585e+08	1.0221e+08	8.66586e+07	1.90148e+08	1.73863e+08	1.80184e+08	1.80244e+08	7.78456e+07	1.0221e+08	32.1129	44.1707	1.313	0.39	0.210245	0.264153				0.9	0.9	0.9	5.8	5.8	3.9
Guanine	C5 H5 N5 O	151.049	152.057	3.796	1.94477e+08	[M+H]+1	213967	203107	192038	2.40325e+07	3.08584e+07	2.9329e+07	1.80342e+08	1.50299e+08	1.86028e+08	203107	2.9329e+07	5.4004	12.7595	144.402	7.17	3.17026e-05	0.000184523				3.8	5.6	2.9	5.2	2.9	6.3
		103.996	105.003	1.551	1.94076e+08	[M+H]+1	1.45498e+06	6.01408e+06	4.2404e+06	1.40572e+08	1.93272e+08	1.93595e+08	1.16705e+08	1.11656e+08	1.12609e+08	4.2404e+06	1.93272e+08	58.8801	17.3595	45.579	5.51	0.00833223	0.0165155		3.9	2.7	8.1	5.8	5.1	7.3	8.1	7.3
	C21 H33 N5 O13	563.206	564.213	1.805	1.93709e+08	[M+H]+1	46786.9	45849.5	37572	1.12549e+07	1.60686e+07	9.43611e+06	1.87598e+08	1.85397e+08	1.81477e+08	45849.5	1.12549e+07	11.6844	27.969	245.475	7.94	0.000114019	0.000503661				6.6	5.9	4.9	9.6	9.6	10
	C41 H50 N4	598.402	599.409	17.754	1.93617e+08	[M+H]+1	247938	159376	239462	1.88705e+08	1.96759e+08	1.85715e+08	1.51303e+08	1.50801e+08	1.36629e+08	239462	1.88705e+08	22.6671	3.00035	788.037	9.62	0.000365222	0.00127934				8.5	8.9	8.1	8.4	8	6.1
	C26 H44 N2 O5 P2	526.275	527.282	17.492	1.92191e+08	[M+H]+1	779346	733494	687268	7.10528e+08	605942	43706.9	1.7826e+08	1.76275e+08	1.67512e+08	733494	605942	6.27776	172.968	0.826	-0.28	0.69957	0.741445				3.6	2.5	0	8.5	8.5	8.5
pantothenic acid	C9 H17 N O5	219.11	220.118	8.811	1.90713e+08	[M+H]+1	182602	158062	155119	1.80788e+08	1.9071e+08	6.243e+07	6.61492e+07	6.60434e+07	6.66136e+07	158062	1.80788e+08	9.13065	49.3429	1143.78	10.16	0.00252719	0.00598296				6.2	6.6	3.6	9.6	9.6	9.6
	C5 H14 N O4 P	183.066	184.073	1.734	1.8932e+08	[M+H]+1	108500	108531	102428	1.81216e+08	1.89011e+08	1.73128e+08	9.71888e+07	9.53532e+07	9.73003e+07	108500	1.81216e+08	3.30041	4.38487	1670.2	10.71	6.55442e-09	1.68412e-06				9.2	10	8.9	9.6	8.5	9.2
	C39 H65 N4 O9 P	764.447	765.454	21.246	1.88269e+08	[M+H]+1	657270	637299	594120	1.88281e+08	1.62481e+08	1.72281e+08	5.59915e+07	5.31154e+07	5.53376e+07	637299	1.72281e+08	5.12704	7.46984	270.33	8.08	2.09613e-07	5.58151e-06				8.7	9.5	9.1	9.2	8.9	9.2
	C28 H56 N2 O3 P2	530.379	531.386	20	1.87201e+08	[M+H]+1	1.86092e+08	1.0379e+08	7.84886e+07	1.6846e+08	1.73881e+08	1.14996e+08	1.50293e+08	1.49331e+08	1.51299e+08	1.0379e+08	1.6846e+08	45.8193	21.3487	1.623	0.7	0.421746	0.481244	0.9	5.5	0.9	5.7	3.8	5.7		7.3	3.9
	C16 H34 N4 O7	394.244	395.251	14.959	1.87157e+08	[M+H]+1	1.84721e+08	1.02124e+08	1.22434e+08	1.34335e+08	1.36633e+08	1.04854e+08	1.25675e+08	1.26397e+08	1.29364e+08	1.22434e+08	1.34335e+08	31.5478	14.1465	1.097	0.13	0.776339	0.810177	7.1	6.3	7.1	8.6	8.6	7.5	8.9	9.2	9.6
	C35 H52 O5	552.381	575.37	21.354	1.86028e+08	[M+Na]+1	779642	705264	719521	1.78221e+08	1.80215e+08	1.86193e+08	4.96613e+07	4.90416e+07	5.06481e+07	719521	1.80215e+08	5.37218	2.28529	250.466	7.97	1.65707e-06	2.03271e-05				8.5	8.1	9.2	3.9	3.9	7.3
4-tert-Octylphenol monoethoxylate	C16 H26 O2	250.193	251.2	19.572	1.8573e+08	[M+H]+1	540277	320244	297508	1.26943e+07	1.36478e+07	1.63015e+07	1.79176e+08	1.81715e+08	1.77622e+08	320244	1.36478e+07	34.7355	13.15	42.617	5.41	0.000822708	0.00240589				4.6	5	5.4	9.6	9.6	9.6
Pyrogallol	C6 H6 O3	126.032	127.039	1.892	1.85404e+08	[M+H]+1	1.72122e+07	2.16253e+07	1.81927e+08	5.14917e+07	5.36587e+07	5.48281e+07	8.32758e+07	8.54027e+07	8.2513e+07	2.16253e+07	5.36587e+07	127.534	3.17462	2.481	1.31	0.754982	0.79122			0.9	8.9	8.9	3.9	9.2	8.9	9.2
PHYLLOQUINONE OXIDE	C31 H46 O3	466.344	489.334	21.717	1.8533e+08	[M+Na]+1	526754	535221	534207	1.7524e+08	1.79123e+08	1.26155e+08	1.06491e+08	1.10342e+08	1.22312e+08	534207	1.7524e+08	0.868982	18.4328	328.038	8.36	0.000386839	0.00133529				8.1	8.1	8.1	9.1	8.7	3.4
Arachidic acid	C20 H40 O2	312.303	335.292	20.735	1.844e+08	[M+Na]+1	354548	343674	204575	1.84667e+08	1.64404e+08	1.44266e+08	7.28921e+07	7.09037e+07	7.25439e+07	343674	1.64404e+08	27.7885	12.2843	478.373	8.9	0.000165256	0.000676763				8.2	8.2	2.9	3.9	3.9	3.9
	C17 H38 N2 O4	334.285	335.292	20.738	1.844e+08	[M+H]+1	374121	362647	217086	1.84668e+08	1.64405e+08	1.44266e+08	7.28921e+07	7.09037e+07	7.25439e+07	362647	1.64405e+08	27.5326	12.2843	453.346	8.82	0.00015968	0.000656481				2.9	2.9	7.9	3.9	8.9	8.9
	C15 H10 N2 S4	345.973	346.98	19.751	1.84273e+08	[M+H]+1	1.90619e+08	1.92678e+08	1.42169e+08	6.10917e+07	7.80684e+07	7.63248e+07	8.26367e+07	7.12929e+07	8.39286e+07	1.90619e+08	7.63248e+07	16.3203	13.0018	0.4	-1.32	0.00266609	0.00626114	7.7	8.1	7.3	6.3	5.2	7.9	7.6	8.4	7.6
	C46 H69 N3 O7	775.515	776.522	21.894	1.82616e+08	[M+H]+1	439133	499347	410102	1.81805e+08	1.70983e+08	1.70071e+08	4.43556e+07	4.3809e+07	4.85428e+07	439133	1.70983e+08	10.1266	3.7451	389.366	8.6	1.33955e-05	9.46543e-05				9.6	9.2	9.2	7.6	8.7	8.7
MFCD00135289	C44 H80 N O8 P	781.562	782.569	23.634	1.82511e+08	[M+H]+1	1.07089e+06	1.2524e+06	993613	1.75499e+08	1.82585e+08	1.27745e+08	7.9189e+07	8.44898e+07	8.04429e+07	1.07089e+06	1.75499e+08	12.0152	18.4184	163.882	7.36	1.90016e-05	0.000122623				7	5.5	6.2	7	7.3	7.3
	C33 H39 N2 O8 P	622.242	623.25	19.492	1.82207e+08	[M+H]+1	919540	7.22871e+06	749128	2.27161e+07	6.50217e+07	2.64602e+07	1.43123e+08	1.35648e+08	1.59149e+08	919540	2.64602e+07	124.512	61.5228	28.775	4.85	0.0372439	0.0595168		1.2		4.5	5.5	4.5	6.8	7.6	7.2
Ethyl 4-[(4-methoxy-2,5-dimethylphenyl)sulfonyl]-1-piperazinecarboxylate	C16 H24 N2 O5 S	356.14	357.147	19.606	1.81365e+08	[M+H]+1	7.57888e+07	1.81633e+08	1.1354e+08	9.59012e+07	8.97291e+07	1.15557e+08	4.91682e+07	5.07284e+07	4.14518e+07	1.1354e+08	9.59012e+07	43.3807	13.4348	0.845	-0.24	0.617379	0.666403	3.6	0.9		6.3	6.3	2.9	5.6	2.9	5.2
	C34 H57 O P3	574.363	575.37	21.373	1.80233e+08	[M+H]+1	629265	595489	628361	1.78138e+08	1.80022e+08	1.53779e+07	4.96613e+07	4.88967e+07	5.04984e+07	628361	1.78138e+08	3.11554	75.9105	283.496	8.15	0.0272394	0.0452987				0.9	0.9	6.7	7.3	7.7	3.9
	C18 H40 N2 O6	380.29	381.297	20.9	1.79852e+08	[M+H]+1	2.97896e+07	6.10727e+07	4.95775e+07	3.91817e+07	6.34695e+07	1.78191e+08	1.07377e+08	1.06421e+08	1.07825e+08	4.95775e+07	6.34695e+07	33.8017	79.3103	1.28	0.36	0.365611	0.424783	1.4	5.6	1.4	0.9	0.9	5.8	8.9	9.2	8.9
	C38 H58 N4 O	586.459	609.449	23.293	1.79742e+08	[M+Na]+1	937376	831313	752156	9.03252e+07	5.90815e+07	8.66863e+07	1.7398e+08	1.64547e+08	1.74715e+08	831313	8.66863e+07	11.06	21.71	104.276	6.7	0.000116734	0.000511526				4.6	3.8	4.2	6.6	7	7.7
	C31 H50 O14	646.32	669.309	18.181	1.79572e+08	[M+Na]+1	205674	200612	193907	1.79535e+08	1.76072e+08	1.70423e+08	2.61213e+07	2.83292e+07	2.81009e+07	200612	1.76072e+08	2.95044	2.62301	877.673	9.78	9.92992e-10	8.6039e-07				9.2	3.9	9.2	3.7	3.9	3.9
	C37 H50 O7 P2	668.302	669.309	18.174	1.79572e+08	[M+H]+1	215652	210345	203314	1.79534e+08	1.76072e+08	1.70423e+08	2.61213e+07	2.83292e+07	2.81009e+07	210345	1.76072e+08	2.95044	2.62301	837.064	9.71	1.02087e-09	8.6039e-07				3.9	9.2	3.9	7.5	8.5	8.9
Hexanal	C6 H12 O	100.089	101.096	24.016	1.79006e+08	[M+H]+1	1.58067e+08	1.5353e+08	1.38049e+08	1.77116e+08	1.62766e+08	1.62429e+08	1.67547e+08	1.63205e+08	1.67025e+08	1.5353e+08	1.62766e+08	7.00272	5.00703	1.06	0.08	0.0979811	0.136622	8.4	8	9.1	8	6.5	7.2	7.7	8.5	8.5
	C36 H79 N5 O7 P2	755.546	756.553	23.542	1.78966e+08	[M+H]+1	872236	4.13699e+06	790442	1.79777e+08	1.6001e+08	1.16791e+08	1.02943e+08	1.09688e+08	1.03722e+08	872236	1.6001e+08	98.7447	21.1655	183.448	7.52	0.00977595	0.0188453		0.5		7.2	6.1	6.1	8.1	9.2	7.3
	C35 H64 N6 O2 P2	662.458	663.465	20.015	1.78605e+08	[M+H]+1	1.91309e+08	1.60364e+08	1.40414e+08	5.71067e+07	5.13433e+07	1.37737e+08	1.21594e+08	9.35677e+07	1.19192e+08	1.60364e+08	5.71067e+07	15.6341	58.8597	0.356	-1.49	0.118438	0.160482	5.8	7	5.1	2.8	0.9	4.7	6	4.4	5.6
	C21 H45 N4 O8 P	512.296	513.303	19.598	1.77881e+08	[M+H]+1	415160	403534	405503	1.77851e+08	1.44302e+08	1.71555e+08	1.39074e+08	1.46971e+08	1.36506e+08	405503	1.71555e+08	1.52484	10.8358	423.067	8.72	8.86711e-05	0.000412428				8.2	8.6	8.2	9.6	9.2	9.2
	C27 H50 N6 O6	554.379	555.386	20.78	1.77128e+08	[M+H]+1	487969	457830	308361	1.77125e+08	1.62645e+08	1.66868e+08	1.10676e+08	1.11558e+08	1.11214e+08	457830	1.66868e+08	23.0076	4.4095	364.475	8.51	0.000401559	0.00136686				9.2	9.2	8.9	8.5	8.1	7.7
Nicotinamide	C6 H6 N2 O	122.048	123.055	2.496	1.76799e+08	[M+H]+1	168987	275907	4.43716e+06	8.98579e+07	9.0696e+07	8.40167e+07	1.73843e+08	1.69716e+08	1.7481e+08	275907	8.98579e+07	149.565	4.12581	325.682	8.35	0.0388778	0.0617298		0	0.5	8.5	8.5	7	10	8.5	8.5
	C32 H55 N8 P	582.426	583.433	23.452	1.76504e+08	[M+H]+1	360554	346980	320995	4.64131e+07	4.18493e+07	5.58365e+07	1.56545e+08	1.49824e+08	1.43718e+08	346980	4.64131e+07	5.86315	14.85	133.763	7.06	4.24892e-05	0.000231032				6.7	2.9	2.9	8.1	3.9	8.5
	C32 H57 N8 O P	600.436	583.433	23.452	1.76504e+08	[M+H-H2O]+1	451955	434209	401655	4.65097e+07	4.19033e+07	5.59442e+07	1.56545e+08	1.49824e+08	1.43718e+08	434209	4.65097e+07	5.94276	14.8745	107.114	6.74	4.63988e-05	0.000247634				2.9	5.6	7.1	3.9	3.9	3.9
	C34 H68 N2 O2	536.528	537.535	21.332	1.7508e+08	[M+H]+1	1.44566e+08	1.54268e+08	1.66976e+08	2.42085e+07	4.72023e+07	6.3053e+07	1.10077e+08	1.06911e+08	9.59195e+07	1.54268e+08	4.72023e+07	7.23803	43.5762	0.306	-1.71	0.0409008	0.0644804	7.2	7.6	6.5	0.7	1.3	4.3	8	7.2	7.2
PALMITOYL PROLINE	C21 H39 N O3	353.293	354.3	18.769	1.74517e+08	[M+H]+1	226460	212139	214151	1.71777e+08	1.73585e+08	1.74687e+08	1.94092e+07	2.00985e+07	2.02806e+07	214151	1.73585e+08	3.56307	0.847426	810.571	9.66	3.06231e-06	3.17846e-05				10	9.6	9.6	8.6	9.4	9
1-Benzyl-3-(tert-butyl)-1H-pyrazole-5-carbohydrazide	C15 H20 N4 O	272.163	273.17	19.578	1.74478e+08	[M+H]+1	677458	627883	576919	2.98809e+07	2.80723e+07	2.78521e+07	1.62878e+08	1.68863e+08	1.63463e+08	627883	2.80723e+07	8.01233	3.89201	44.709	5.48	8.29765e-06	6.49378e-05				8.9	8.5	8.9	8.1	8.5	8.5
D-Sucrose	C12 H22 O11	342.116	365.105	1.896	1.7386e+08	[M+Na]+1	826172	4.09603e+06	4.23241e+06	1.24645e+08	1.24297e+08	1.23211e+08	1.69772e+08	1.65881e+08	1.71201e+08	4.09603e+06	1.24297e+08	63.1953	0.603137	30.346	4.92	0.0182744	0.0323158		0.5	0.5	7.7	8.1	7.7	8.9	9.2	8.1
L-α-PALMITIN	C19 H38 O4	330.277	313.274	20.383	1.72961e+08	[M+H-H2O]+1	7.17189e+07	2.30871e+07	5.19718e+07	7.55428e+07	6.08567e+07	2.82492e+07	1.43845e+08	1.45138e+08	1.56784e+08	5.19718e+07	6.08567e+07	49.991	44.1051	1.171	0.23	0.776046	0.810072	5.5	4.5	6.6	4.3	2.4	6.6	10	10	10
	C36 H36 N4 O7	636.258	637.265	21.245	1.72702e+08	[M+H]+1	2.47601e+06	2.40078e+06	2.23812e+06	1.03284e+07	7.01734e+06	5.89986e+06	1.53777e+08	1.50813e+08	1.61984e+08	2.40078e+06	7.01734e+06	5.12704	29.722	2.923	1.55	0.0173238	0.0309464				4.7	4.1	2.6	9.6	9.6	9.6
	C34 H50 N10 O P2	676.364	677.371	19.788	1.71516e+08	[M+H]+1	1.66265e+06	1.83452e+06	2.17397e+06	5.06119e+07	3.43116e+07	4.36299e+07	1.61536e+08	1.65168e+08	1.60135e+08	1.83452e+06	4.36299e+07	13.7645	19.0847	23.783	4.57	5.67703e-05	0.00029068	4.1	2.2	4.9	7.7	6.6	7	9.2	9.2	9.6
	C41 H73 N3 O5 P2	749.499	750.506	21.67	1.70868e+08	[M+H]+1	594130	569230	540163	1.68367e+08	1.41532e+08	1.04349e+08	3.11985e+07	3.32927e+07	3.70785e+07	569230	1.41532e+08	4.7567	23.2816	248.637	7.96	0.000427019	0.00142829				6.5	6.8	6.8	8	7.2	8
	C10 H17 N3 O4 S	275.094	276.101	2.682	1.70561e+08	[M+H]+1	356022	342062	309448	9.80349e+06	7.53865e+06	8.39895e+06	1.69659e+08	1.68278e+08	1.69753e+08	342062	8.39895e+06	7.11684	13.3242	24.554	4.62	3.26208e-05	0.000188307				4.2	2.5	2.5	6.6	6.2	7.3
	C31 H62 N2 O4 P2	588.421	589.428	20.37	1.70026e+08	[M+H]+1	6.34914e+07	6.83495e+07	6.12143e+07	5.30462e+07	5.5519e+07	1.68372e+08	5.80222e+07	5.88751e+07	5.88748e+07	6.34914e+07	5.5519e+07	5.66349	71.3675	0.874	-0.19	0.637465	0.684925	5.3	6.5		3.9	1.3	0.9	3.9	4.7	6.2
8-hydroxy-deoxyguanosine	C10 H13 N5 O5	283.092	284.099	3.797	1.69879e+08	[M+H]+1	194849	199365	188104	2.16726e+07	2.64175e+07	2.1565e+07	1.65279e+08	1.55471e+08	1.66096e+08	194849	2.16726e+07	2.91941	11.9348	111.228	6.8	8.42016e-05	0.000395995				5.4	4.2	5	7	7.3	7.7
	C30 H64 N6 O P2	586.459	587.467	22.291	1.69447e+08	[M+H]+1	767322	756871	833137	1.37567e+08	1.24244e+08	1.25606e+08	1.64997e+08	1.63987e+08	1.60123e+08	767322	1.25606e+08	5.26187	5.67627	163.694	7.35	3.61492e-08	2.35897e-06			2.8	8.4	7.6	8.7	8.1	8.1	7.7
	C39 H75 N9 O3 P2	779.546	780.553	22.868	1.68875e+08	[M+H]+1	624509	1.07292e+06	578762	1.67675e+08	1.41363e+08	1.53658e+08	5.92014e+07	5.9696e+07	5.75166e+07	624509	1.53658e+08	35.9888	8.53602	246.045	7.94	0.000720351	0.00215288		0.7		7.6	8	8	8.5	8.1	7
	C46 H73 N O7	751.538	752.545	21.179	1.66928e+08	[M+H]+1	699731	702563	707644	1.66911e+08	1.35612e+08	1.41484e+08	4.59961e+07	4.58235e+07	4.7281e+07	702563	1.41484e+08	0.57008	11.2406	201.382	7.65	0.000135188	0.000575516				7.5	7.9	7.9	8.9	9.2	9.2
	C37 H54 N6 O	598.438	599.446	20.769	1.66792e+08	[M+H]+1	249951	1.93814e+06	142766	9.17229e+07	7.57781e+07	5.48145e+07	1.513e+08	1.42238e+08	1.42161e+08	249951	7.57781e+07	129.615	24.9793	303.172	8.24	0.0196917	0.0344032		0.2		1.9	1.9	7.2	8.5	8.1	3.9
	C18 H25 N2 O P	316.171	317.179	20.155	1.66404e+08	[M+H]+1	915122	1.61617e+06	961177	1.05824e+08	9.62188e+07	1.08062e+08	1.58147e+08	1.62304e+08	1.58141e+08	961177	1.05824e+08	33.6838	6.0869	110.098	6.78	0.0011393	0.00311351	0.7	0.7	0.7	8.7	3.4	3.4	7.3	7.3	7
	C18 H27 N2 O2 P	334.182	317.179	20.14	1.66404e+08	[M+H-H2O]+1	915122	1.61617e+06	961177	1.05824e+08	9.62188e+07	1.08062e+08	1.58147e+08	1.62304e+08	1.58141e+08	961177	1.05824e+08	33.6838	6.0869	110.098	6.78	0.0011393	0.00311351	0.7	0.7	0.7	3.4	8	7.6	3.9	3.9	3.9
6-Decylubiquinol	C19 H32 O4	324.23	347.219	19.306	1.65933e+08	[M+Na]+1	3.36067e+06	1.48718e+06	2.82815e+06	3.0989e+07	2.5602e+07	2.71714e+07	1.4928e+08	1.58196e+08	1.54916e+08	2.82815e+06	2.71714e+07	37.7298	9.92291	9.607	3.26	0.00767529	0.0154091	0.7	0.7	0.7	8	3.2	3.2	10	10	9.2
	C18 H37 P3	346.212	347.219	19.307	1.65933e+08	[M+H]+1	3.1117e+06	1.49324e+06	2.83928e+06	3.1086e+07	2.56828e+07	2.72542e+07	1.49663e+08	1.58602e+08	1.54916e+08	2.83928e+06	2.72542e+07	34.9218	9.92331	9.599	3.26	0.00615397	0.0127559	0.7	0.7	1.5	3.4	6.6	7	3.9	3.9	3.9
Nandrolone	C18 H26 O2	274.193	275.2	17.148	1.65675e+08	[M+H]+1	154588	146357	137877	7.16426e+07	7.11372e+07	7.03792e+07	1.46947e+08	1.37158e+08	1.40876e+08	146357	7.11372e+07	5.71256	0.894979	486.051	8.92	1.87016e-05	0.000120872				10	10	8.1	7.3	8.9	6.2
10-Undecen-1-yl N-(cyclohexylcarbonyl)alaninate	C21 H37 N O3	351.277	352.284	18.406	1.65183e+08	[M+H]+1	193721	231389	177107	1.65152e+08	1.58435e+08	1.56932e+08	2.10842e+07	2.26719e+07	2.24844e+07	193721	1.58435e+08	13.8556	2.73258	817.853	9.68	7.90725e-05	0.000375661				10	10	9.6	8.3	3.7	3.7
	C15 H27 P3	300.134	301.141	18.527	1.64974e+08	[M+H]+1	3.68967e+07	2.55541e+07	2.48118e+07	1.65729e+08	1.47308e+08	1.49333e+08	1.18717e+08	1.3237e+08	1.33531e+08	2.55541e+07	1.49333e+08	23.2853	6.55425	5.844	2.55	0.00331767	0.00752053	5.3	4.3	5.1	8.4	8	3.4	6.8	8	8.4
Ortal	C12 H20 N2 O3	240.147	241.155	2.804	1.63769e+08	[M+H]+1	881699	834274	762482	2.15877e+07	2.51349e+07	2.23883e+07	1.55171e+08	1.50994e+08	1.50728e+08	834274	2.23883e+07	7.26526	8.07588	26.836	4.75	7.97259e-07	1.24894e-05				3.2	3.2		5.5	5.5	5.5
dihydralazine	C8 H10 N6	190.097	191.104	14.432	1.63436e+08	[M+H]+1	9.04138e+07	6.1858e+07	1.5689e+08	4.79952e+07	1.63856e+08	1.20294e+08	1.50914e+08	1.36197e+08	1.5117e+08	9.04138e+07	1.20294e+08	47.3158	52.8577	1.33	0.41	0.959102	0.965056	5.8	3.6	0.9	6.6	0.9	5.1	9.1	9.1	3.4
1-tetradecanoyl-2-[(5Z,8Z,11Z,14Z)-eicosatetraenoyl]-sn-glycero-3-phosphocholine	C42 H76 N O8 P	753.531	754.538	22.694	1.6289e+08	[M+H]+1	895217	961164	762749	1.62879e+08	1.38657e+08	1.40176e+08	4.90791e+07	4.94766e+07	4.96333e+07	895217	1.40176e+08	11.5744	9.21465	156.584	7.29	1.05946e-06	1.48934e-05				7.6	7.2	8.4	7.3	6.6	6.6
	C18 H27 N5 O11	489.169	490.176	1.88	1.61884e+08	[M+H]+1	141463	137861	127109	1.37667e+08	1.61269e+08	1.32465e+08	7.33377e+07	7.33018e+07	7.49238e+07	137861	1.37667e+08	5.51222	10.6746	998.592	9.96	1.66418e-06	2.03271e-05				8.6	8.2	7.1	7	5.8	7
octinoxate	C18 H26 O3	290.188	313.177	16.126	1.61429e+08	[M+Na]+1	445837	269940	265554	7.62542e+07	7.56096e+07	7.5926e+07	1.5563e+08	1.36744e+08	1.56124e+08	269940	7.5926e+07	31.4401	0.424489	281.27	8.14	0.000960305	0.00272557				9.2	9.2	9.6	9.1	8.4	8.7
Hydroxyhexanoycarnitine	C13 H25 N O5	275.173	276.18	12.049	1.61271e+08	[M+H]+1	178027	158574	522321	7.89069e+07	1.24622e+08	8.26243e+07	1.4504e+08	1.52408e+08	1.55275e+08	178027	8.26243e+07	71.4706	26.617	464.112	8.86	0.0015144	0.00392237			0.2	6.8	7.2	7.6	10	7.7	9.6
Ethyl 1-piperidineglyoxylate	C9 H15 N O3	185.105	186.112	6.617	1.59477e+08	[M+H]+1	1.04732e+06	8.36403e+06	1.05119e+07	1.27317e+08	1.30262e+08	1.22401e+08	1.58062e+08	1.55159e+08	1.59081e+08	8.36403e+06	1.27317e+08	74.716	3.13588	15.222	3.93	0.0450975	0.0700224	0.2			8.5	8.5	3.9	3.9	7.7	3.9
Acetylcarnitine	C9 H17 N O4	203.116	186.112	6.631	1.59477e+08	[M+H-H2O]+1	1.04727e+06	8.10095e+06	1.02046e+07	1.27314e+08	1.3026e+08	1.22397e+08	1.58062e+08	1.55159e+08	1.59081e+08	8.10095e+06	1.27314e+08	74.353	3.13625	15.716	3.97	0.0434328	0.0679383	0.2			3.9	3.9	7.7	8.1	3.9	8.1
	C10 H19 N O8 S	313.084	314.092	2.046	1.59075e+08	[M+H]+1	140586	134572	124286	1.51309e+08	1.58757e+08	1.35119e+08	9.15429e+07	9.39354e+07	9.22779e+07	134572	1.51309e+08	6.19055	8.1443	1124.37	10.13	8.959e-08	3.60709e-06				8.7	8.7	3.4	9.2	9.6	9.2
Gabapentin	C9 H17 N O2	171.126	194.115	19.693	1.5871e+08	[M+Na]+1	1.66755e+08	1.52955e+08	1.522e+08	2.5569e+07	1.19148e+08	9.65587e+07	8.44136e+07	9.49825e+07	1.01432e+08	1.52955e+08	9.65587e+07	5.20917	60.7161	0.631	-0.66	0.215818	0.269948	9.5	8.7	3.4	6.4	0.9	6.2	8	8.7	9.1
	C7 H11 N7	193.108	194.115	19.696	1.5871e+08	[M+H]+1	1.66755e+08	1.52955e+08	1.522e+08	2.5569e+07	1.19148e+08	9.65587e+07	8.44136e+07	9.49825e+07	1.01432e+08	1.52955e+08	9.65587e+07	5.20917	60.7161	0.631	-0.66	0.215818	0.269948	3.4	3.4	7.2	0.7	5.8	0.9	3.4	3.4	3.4
	C35 H32 N4 O5	588.237	589.244	21.235	1.57903e+08	[M+H]+1	918588	893910	893045	1.44862e+08	1.30727e+08	1.5898e+08	4.74676e+07	4.47592e+07	4.89249e+07	893910	1.44862e+08	1.60825	9.75206	162.054	7.34	8.46023e-05	0.000397009				9.1	8.7	8.4	8.5	9.2	8.9
Methylol Dimethylhydantoin	C6 H10 N2 O3	158.069	159.076	1.939	1.57567e+08	[M+H]+1	121075	117376	106276	1.51222e+08	1.57511e+08	1.18708e+08	3.98365e+07	3.9512e+07	3.98402e+07	117376	1.51222e+08	6.70275	14.6172	1288.36	10.33	1.23712e-05	8.88113e-05				2.9	8.2	6	7.7	3.9	3.9
DL-Citrulline	C6 H13 N3 O3	175.096	159.076	1.941	1.57567e+08	[M+H-NH3]+1	110881	105644	97327.5	1.51275e+08	1.57566e+08	1.18708e+08	3.98365e+07	3.9529e+07	3.98573e+07	105644	1.51275e+08	6.53312	14.6352	1431.94	10.48	1.38757e-05	9.71302e-05				2.9	2.9	2.9	3.9	9.6	8.9
	C26 H45 N5 O2	459.356	460.363	19.636	1.56659e+08	[M+H]+1	313085	323886	302161	1.29482e+08	1.56649e+08	1.31824e+08	2.87373e+07	2.87918e+07	3.09672e+07	313085	1.31824e+08	3.46997	10.8057	421.05	8.72	2.10527e-05	0.000131699				8.6	8.6	8.6	8.9	8.9	8.5
	C36 H44 O11	652.289	653.296	21.839	1.56651e+08	[M+H]+1	506884	442394	409698	4.85235e+07	4.5517e+07	3.08079e+07	1.29943e+08	1.30414e+08	1.43142e+08	442394	4.5517e+07	10.9168	22.78	102.888	6.68	0.00017038	0.000693702				6.8	5.7	4.6	9.1	8.7	8.4
4,7,14,20-Tetraoxa-1,10-diazabicyclo[8.7.5]docosane	C16 H32 N2 O4	316.238	317.245	21.235	1.56592e+08	[M+H]+1	708416	686890	688718	1.12915e+08	1.00551e+08	9.83341e+07	1.47593e+08	1.47117e+08	1.51574e+08	688718	1.00551e+08	1.71814	7.55923	145.998	7.19	3.27504e-05	0.000188538				9.1	3.4	3.4	3.9	3.9	8.1
MFCD00069997	C19 H34 O2	294.256	317.245	21.241	1.56592e+08	[M+Na]+1	610684	592127	552009	1.12921e+08	1.00557e+08	9.83409e+07	1.47593e+08	1.47117e+08	1.51574e+08	592127	1.00557e+08	5.12704	7.55871	169.823	7.41	2.81979e-07	6.67099e-06				3.4	9.1	9.5	9.6	9.2	3.9
4-one	C9 H14 O2	154.099	155.107	12.568	1.56573e+08	[M+H]+1	1.49925e+08	1.30184e+08	1.20878e+08	1.43086e+08	1.41774e+08	4.42675e+07	1.12326e+08	1.19037e+08	1.14989e+08	1.30184e+08	1.41774e+08	11.097	51.6619	1.089	0.12	0.496541	0.553698	5.2	6.3	2.9	5.8	0.9	4.3	7	8.5	3.9
(1Z,5Z)-1,5-Cyclooctadiene	C8 H12	108.094	109.101	12.568	1.55952e+08	[M+H]+1	8.62986e+07	1.48093e+08	8.83934e+07	1.49965e+08	1.2513e+08	8.70667e+07	1.05427e+08	9.48459e+07	8.94207e+07	8.83934e+07	1.2513e+08	32.611	26.2425	1.416	0.5	0.632626	0.680073	2.9	3.7	4.1	4.6	4.9	3.8	5.3	3.4	6.5
5-O-methyl embelin	C18 H28 O4	308.199	331.188	17.783	1.55629e+08	[M+Na]+1	80701.1	81526.6	144062	7.82379e+06	1.17565e+07	1.69656e+07	1.40626e+08	1.3748e+08	1.31219e+08	81526.6	1.17565e+07	35.5991	37.6437	144.204	7.17	9.93082e-05	0.000448537			0.5	1	1.2	1.2	9.6	9.6	8.9
Dibutyl Fumarate	C12 H20 O4	228.136	251.125	13.984	1.55429e+08	[M+Na]+1	1.47617e+06	6.30724e+06	5.76742e+06	1.23679e+08	1.25533e+08	5.7787e+07	1.51306e+08	1.54343e+08	1.52605e+08	5.76742e+06	1.23679e+08	58.6057	37.7094	21.444	4.42	0.008273	0.016429	0.2	0.5	0.5	7.5	7.5	4.1	10	10	10
	C17 H37 O P3	350.207	351.214	16.303	1.54495e+08	[M+H]+1	3.83579e+06	3.77169e+06	1.67505e+06	1.33196e+07	1.14105e+07	7.50271e+06	1.31939e+08	1.16867e+08	1.38222e+08	3.77169e+06	1.14105e+07	39.7333	27.5973	3.025	1.6	0.0229559	0.0390854	1			2.1	2.1		3.4	6.1	8
1,3-Dioxolane, 2-(2,4,6-trimethylcyclohex-3-enyl)-4-(1-piperidylmethyl)-	C18 H31 N O2	293.235	316.225	18.895	1.52522e+08	[M+Na]+1	328514	451061	315902	1.43529e+07	238103	232158	1.32062e+08	1.4641e+08	1.45328e+08	328514	238103	20.446	164.963	0.725	-0.46	0.562728	0.616046				0.7			9.1	9.1	9.1
2-(4,6-Diamino-1H-pyrazolo[3,4-d]pyrimidin-1-yl)ethanol	C7 H10 N6 O	194.092	195.099	13.983	1.51655e+08	[M+H]+1	6.76728e+06	1.3804e+07	1.19439e+07	6.84955e+07	8.60784e+07	3.55231e+07	1.46465e+08	1.46617e+08	1.48588e+08	1.19439e+07	6.84955e+07	33.6424	40.5031	5.735	2.52	0.00778953	0.0155939	1			5.8	6.2	0.9	9.2	9.2	9.6
savapyrin	C14 H18 N6 O	286.154	287.162	17.542	1.5139e+08	[M+H]+1	155399	117720	100766	1.51597e+07	2.17336e+07	1.92218e+07	1.41285e+08	1.4408e+08	1.27951e+08	117720	1.92218e+07	22.4379	17.7347	163.284	7.35	9.33195e-06	7.14997e-05		1		6.4	2.2	7.1	8.7	9.1	8
1-[(9Z)-hexadecenoyl]-sn-glycero-3-phosphocholine	C24 H48 N O7 P	493.317	494.324	19.525	1.50875e+08	[M+H]+1	547986	494549	493253	1.25152e+08	1.50841e+08	1.26816e+08	1.00412e+08	1.01458e+08	1.04813e+08	494549	1.26816e+08	6.10104	10.706	256.428	8	2.17387e-06	2.51395e-05				8.2	7.9	8.6	8.5	7.7	8.1
EN0350000	C13 H20 O	192.151	193.159	18.349	1.50763e+08	[M+H]+1	5.1191e+06	1.81727e+06	2.4689e+06	6.97311e+07	6.93334e+07	7.0801e+07	1.3981e+08	1.45045e+08	1.46276e+08	2.4689e+06	6.97311e+07	55.7823	1.08503	28.244	4.82	0.00904862	0.017727	0.5	0.2	0.2	9.6	9.6	9.6	8.5	9.6	10
	C19 H44 N5 O2 P	405.322	406.329	20.513	1.50627e+08	[M+H]+1	1.34164e+08	1.07642e+08	9.37367e+07	5.62197e+07	1.04211e+08	1.55862e+08	1.3647e+08	1.28502e+08	1.29463e+08	1.07642e+08	1.04211e+08	18.3637	47.2655	0.968	-0.05	0.709684	0.750466	2.4	6.6	2.4	0.9	0.9	0.9	8.5	8.9	8.9
1,4-Bis[(1-methyl-1H-imidazol-2-yl)methyl]piperazine	C14 H22 N6	274.191	297.18	19.933	1.50477e+08	[M+Na]+1	93241.5	3.51718e+06	498261	6.03653e+06	3.36526e+06	2.6679e+06	1.43009e+08	1.49653e+08	1.50663e+08	498261	3.36526e+06	136.605	44.1957	6.754	2.76	0.201861	0.254708				0.5	0.2	0.2	9.2	8.5	8.9
	C23 H43 N10 O P3 S	600.255	601.263	20.174	1.50474e+08	[M+H]+1	888377	877705	829915	9.45383e+07	7.38297e+07	4.71453e+07	1.46211e+08	1.47586e+08	1.44329e+08	877705	7.38297e+07	3.59776	33.0735	84.117	6.39	0.00196626	0.00487774				2.6	1.4			6.2	5.8
	C22 H44 N6 O5	472.337	473.345	19.906	1.5033e+08	[M+H]+1	8.82279e+07	1.34079e+08	1.13404e+08	1.39585e+08	1.16475e+08	1.51453e+08	1.22035e+08	1.38366e+08	1.3763e+08	1.13404e+08	1.39585e+08	20.5196	13.0944	1.231	0.3	0.245006	0.301447	4.9	6.5	4.6	2.9	2.9	2.9	6.5	3.4	8.7
C12E6	C24 H50 O7	450.355	473.345	19.905	1.5033e+08	[M+Na]+1	8.82279e+07	1.34079e+08	1.13404e+08	1.39585e+08	1.16475e+08	1.51453e+08	1.22035e+08	1.38366e+08	1.3763e+08	1.13404e+08	1.39585e+08	20.5196	13.0944	1.231	0.3	0.245006	0.301447	1.9	1.9	1.9	8.6	2.9	8.2	3.4	3.4	3.4
GO7887000	C17 H29 N O	263.225	264.232	15.319	1.49701e+08	[M+H]+1	1.42467e+08	1.06791e+08	1.45441e+08	1.37987e+08	1.52922e+08	1.17475e+08	1.2548e+08	1.30763e+08	1.32911e+08	1.42467e+08	1.37987e+08	16.3474	13.0731	0.969	-0.05	0.779443	0.812491	8.1	7	8.1	7.1	8.2	7.5	7.7	9.6	9.6
	C17 H30 N6 O2	350.243	351.25	20.141	1.49006e+08	[M+H]+1	3.17008e+07	1.47635e+07	2.79431e+07	1.5804e+07	1.19886e+07	1.3358e+07	1.44909e+08	1.49212e+08	1.48576e+08	2.79431e+07	1.3358e+07	35.8621	14.0909	0.478	-1.06	0.135744	0.180621	2.9		1.4	5.4	5	3.8	3.9	9.6	9.2
	C17 H26 N2 O5 S	370.155	371.163	20.104	1.48164e+08	[M+H]+1	1.49153e+08	1.17573e+08	1.19767e+08	8.374e+07	7.30034e+07	8.03192e+07	4.20357e+07	4.09306e+07	4.2968e+07	1.19767e+08	8.03192e+07	13.6872	6.94092	0.671	-0.58	0.0108041	0.0205732	6.3		5.2	6.5	6.1	5.7		3.9	4.3
	C34 H38 O11	622.242	623.25	19.653	1.47985e+08	[M+H]+1	1.98029e+06	2.90124e+06	3.38684e+06	3.30364e+07	6.04753e+07	3.32621e+07	1.30702e+08	1.20927e+08	1.37361e+08	2.90124e+06	3.32621e+07	25.921	37.3352	11.465	3.52	0.000580258	0.00181395	1.2	1.2	1.2	4.8	6	1.4	4.9	7.6	8
	C26 H52 N6 O6	544.395	545.402	20.386	1.47918e+08	[M+H]+1	1.47987e+08	1.0595e+08	1.02884e+08	8.97418e+07	8.03521e+07	8.48691e+07	8.26321e+07	8.46666e+07	8.43151e+07	1.0595e+08	8.48691e+07	21.1885	5.5255	0.801	-0.32	0.100328	0.139028	6.5	4.6		3.4	3.4	4.9	4.3	3.9	5.5
	C40 H86 N2 O2 P2 S4	816.506	409.26	23.858	1.46674e+08	[M+2H]+2	1.50105e+06	1.39368e+06	1.2298e+06	1.13001e+08	4.80824e+07	8.66793e+07	1.35246e+08	1.26405e+08	1.39584e+08	1.39368e+06	8.66793e+07	9.93595	39.5366	62.195	5.96	0.00264114	0.00623167				1.4	2.2	4.4	6.8	6.1	7.2
	C28 H47 N5 O2	485.371	486.379	19.763	1.46367e+08	[M+H]+1	418196	428576	404234	1.33121e+08	1.46354e+08	1.21434e+08	2.18044e+07	2.15359e+07	2.35925e+07	418196	1.33121e+08	2.92929	9.32995	318.321	8.31	2.06794e-05	0.00012987				8	7.6	8	6.2	7.4	7.4
	C40 H60 N4 O	612.475	613.482	22.486	1.46146e+08	[M+H]+1	977608	1.82497e+06	639681	1.41888e+08	1.12197e+08	1.20444e+08	8.34454e+07	8.23422e+07	8.05682e+07	977608	1.20444e+08	53.2168	12.2765	123.203	6.94	0.00277164	0.00646001		0.2		7.5	7.5	8.2	9.2	8.9	8.5
	C23 H33 N9 O4	499.267	500.274	19.716	1.46104e+08	[M+H]+1	4.2508e+06	3.24316e+06	1.02527e+06	1.45823e+08	9.41808e+07	1.30135e+08	6.40194e+07	6.65383e+07	6.64744e+07	3.24316e+06	1.30135e+08	58.11	21.4587	40.126	5.33	0.0078339	0.0156646	0.5	0.2		1.9	1.9	7.2	3.9	9.6	9.6
	C39 H71 N3 O10	741.515	742.522	19.7	1.46063e+08	[M+H]+1	1.35696e+08	1.36458e+08	1.18598e+08	1.5064e+08	1.18555e+08	1.126e+08	7.15069e+07	8.38782e+07	8.55055e+07	1.35696e+08	1.18555e+08	7.75333	16.0775	0.874	-0.19	0.789849	0.821428	9.5	9.5	7.2	7.7	2.4	8.5	8	8	8.7
	C9 H20 N2 O3	204.147	205.155	1.815	1.43992e+08	[M+H]+1	498340	1.72998e+06	611293	1.05143e+07	1.0719e+07	4.10822e+06	1.39396e+08	1.34573e+08	1.39804e+08	611293	1.05143e+07	71.9281	44.5004	17.2	4.1	0.011515	0.0217306				0.7	0.7	0.5	10	9.6	9.6
	C29 H37 N8 O7 P	640.253	641.26	19.341	1.43824e+08	[M+H]+1	5.25623e+06	6.5253e+06	5.17097e+06	2.49037e+07	1.24235e+07	6.76405e+06	1.11337e+08	1.09365e+08	1.23337e+08	5.25623e+06	1.24235e+07	13.423	63.1493	2.364	1.24	0.155974	0.203743				4.5	3	2.3	7.6	8	6.5
N-Boc-DL-2-amino-1-propanol	C8 H17 N O3	175.121	176.128	5.154	1.4371e+08	[M+H]+1	451075	413569	395314	1.39707e+08	1.43018e+08	1.43667e+08	3.06482e+07	3.00037e+07	3.03167e+07	413569	1.43018e+08	6.76906	1.49458	345.815	8.43	1.96307e-05	0.000125702				6.6	6.2	6.6	5.1	5.1	5.8
	C40 H75 O6 P3	744.478	745.486	22.089	1.43545e+08	[M+H]+1	688640	697544	381138	2.33177e+07	3.347e+07	4.36805e+07	1.36818e+08	1.31255e+08	1.3432e+08	688640	3.347e+07	30.5822	30.4018	48.603	5.6	0.000121907	0.000528514				3.5	3.7	4.4	9.6	9.2	8.1
Decylubiquinone	C19 H30 O4	322.214	323.221	18.344	1.43461e+08	[M+H]+1	176629	167989	159591	1.43456e+08	1.33529e+08	1.42799e+08	4.98057e+07	5.34691e+07	5.15806e+07	167989	1.42799e+08	5.06872	3.9674	850.05	9.73	1.30405e-08	1.68412e-06				8.9	8.5	9.2	8.1	8.5	8.9
	C17 H34 N6 O2	354.274	355.282	20.261	1.42366e+08	[M+H]+1	1.38901e+08	1.07441e+08	9.49374e+07	1.27093e+08	6.43149e+07	1.22682e+08	4.13883e+07	4.70859e+07	4.36333e+07	1.07441e+08	1.22682e+08	19.9129	33.4692	1.142	0.19	0.674445	0.718249	5.5	5.1	5.1	2.9		4.1	3.4	4.9	3.4
GV9100000	C8 H12 O	124.089	125.096	12.53	1.42089e+08	[M+H]+1	6.47744e+07	1.42195e+08	4.27151e+07	1.06624e+08	8.38755e+07	1.2027e+08	8.23628e+07	8.08569e+07	7.67754e+07	6.47744e+07	1.06624e+08	62.7723	17.749	1.646	0.72	0.445814	0.504807	1.7	3.2	2	5.1	5.1	4.3	3.9	5.1	5.8
	C21 H33 Cl N4 O	392.233	393.24	20.096	1.41117e+08	[M+H]+1	1.23425e+06	2.41717e+06	587239	1.72817e+07	1.12296e+07	1.50121e+07	1.37867e+08	1.40969e+08	1.40587e+08	1.23425e+06	1.50121e+07	65.6778	21.0743	12.163	3.6	0.0188692	0.0331451	0.2	0.2		5.9	5.5	6.6	3.9	3.9	3.9
	C30 H66 N6 O P2	588.475	589.482	22.906	1.40844e+08	[M+H]+1	1.42764e+06	1.21719e+07	2.78709e+06	1.22435e+08	1.02128e+08	1.14488e+08	1.33296e+08	1.32687e+08	1.27327e+08	2.78709e+06	1.14488e+08	107.107	9.05457	41.078	5.36	0.0316346	0.0515698	0.2	1.1	0.2	6.1	5.3	5.3	7.7	6.2	7.3
	C39 H70 N9 O2 P	727.538	728.546	21.429	1.40782e+08	[M+H]+1	702717	733907	653970	1.51224e+08	1.14029e+08	1.44472e+08	9.60235e+07	1.02366e+08	1.02514e+08	702717	1.44472e+08	5.78142	14.5089	205.591	7.68	4.70814e-05	0.000250191				8.2	7.9	7.5	8.1	8.9	8.9
	C22 H45 N O3	371.34	372.347	19.733	1.40578e+08	[M+H]+1	9.8715e+06	1.35729e+07	5.89357e+06	1.39137e+08	1.33087e+08	7.7579e+07	1.53547e+07	1.47226e+07	1.75662e+07	9.8715e+06	1.33087e+08	39.2714	29.0985	13.482	3.75	0.00160158	0.00411026	3.8	4.6	3.2	8	7.2	7.6	7.4	5.9	7
Acetyl hexamethyl tetralin	C18 H26 O	258.198	259.205	19.911	1.40248e+08	[M+H]+1	439261	451887	385423	7.79404e+07	8.76755e+07	8.07261e+07	1.2862e+08	1.24909e+08	1.3285e+08	439261	8.07261e+07	8.29504	6.10582	183.777	7.52	3.83432e-07	7.74751e-06				8.7	9.1	8.7	10	9.2	10
2-Acetamido-2,6-dideoxy-alpha-D-galactopyranose	C8 H15 N O5	205.095	206.102	2.002	1.40006e+08	[M+H]+1	135975	128685	225942	1.29504e+08	1.40025e+08	8.69441e+07	6.84286e+07	6.85418e+07	6.38163e+07	135975	1.29504e+08	33.1246	23.6533	952.41	9.9	1.25621e-05	8.97692e-05			0.5	6.8	6.5	4.6	8.1	7.7	8.1
	C22 H30 N4	350.245	373.235	19.465	1.3903e+08	[M+Na]+1	281584	287129	331680	1.38533e+08	1.02443e+08	1.39011e+08	8.60857e+07	9.05137e+07	8.63624e+07	287129	1.38533e+08	9.15014	16.5604	482.474	8.91	1.58033e-05	0.000107412				7.3	7	7.7	8.9	9.2	9.2
DL-Histidine	C6 H9 N3 O2	155.069	156.077	1.639	1.38242e+08	[M+H]+1	255557	245001	220169	1.38502e+08	1.37721e+08	1.35505e+08	4.5272e+07	4.40649e+07	4.56407e+07	245001	1.37721e+08	7.56233	1.13269	562.123	9.13	3.42964e-05	0.00019504				8.5	9.2	8.5	6.6	6.6	8.5
Tributyl (1Z)-1-propene-1,2,3-tricarboxylate	C18 H30 O6	342.204	365.193	19.514	1.38136e+08	[M+Na]+1	1.36497e+08	7.12866e+07	5.18938e+07	5.5e+07	4.53844e+07	6.46749e+07	5.04754e+07	5.25855e+07	5.02352e+07	7.12866e+07	5.5e+07	51.2031	17.5305	0.772	-0.37	0.313145	0.374192	7	6.6	4.7	7	7.7	7.3	8.5	8.9	8.5
	C18 H37 O3 P3	394.197	395.204	16.251	1.38118e+08	[M+H]+1	379366	297420	395176	1.37531e+07	1.61691e+07	6.03843e+06	1.27885e+08	1.12466e+08	1.29305e+08	379366	1.37531e+07	14.6855	44.142	36.253	5.18	0.00477189	0.0102491			2	3.7	3.7	3.1	8.4	9.1	9.5
LU3453000	C4 H4 O2	84.021	85.0283	1.89	1.37792e+08	[M+H]+1	4.66884e+07	4.65489e+07	4.23337e+07	6.46223e+07	7.81104e+07	9.44062e+07	1.33821e+08	1.33926e+08	1.27909e+08	4.65489e+07	7.81104e+07	5.47664	18.8674	1.678	0.75	0.0294832	0.04857				7	6.6	6.6	8.5	8.9	9.2
5,5'-(1,5-Pentanediyldiimino)bis(5-oxopentanoic acid)	C15 H26 N2 O6	330.181	331.188	17.177	1.36704e+08	[M+H]+1	1.81325e+06	2.52426e+06	1.07334e+06	1.00518e+08	1.12095e+08	653883	1.17796e+08	1.07523e+08	1.07623e+08	1.81325e+06	1.00518e+08	40.2253	86.1914	55.435	5.79	0.286297	0.345491	0.2			0.9	1.7	0.2	8.7	7.6	6.5
MONOLINOLENIN	C21 H36 O4	352.261	353.268	19.296	1.36432e+08	[M+H]+1	271556	267216	261527	1.35876e+08	1.14623e+08	1.36421e+08	4.94734e+07	5.25826e+07	5.23513e+07	267216	1.35876e+08	1.88543	9.63827	508.488	8.99	5.03012e-05	0.000263644				8.4	8.4	8.4	8.9	8.9	8.9
N-(1-Piperidinylmethyl)-3-[2-(3-pyridinyl)-1-piperidinyl]propanamide	C19 H30 N4 O	330.24	353.23	17.593	1.35822e+08	[M+Na]+1	1.39624e+08	1.21035e+08	1.22805e+08	1.15665e+08	1.15392e+08	3.57167e+07	1.18931e+08	1.0835e+08	1.10614e+08	1.22805e+08	1.15392e+08	8.02653	51.8187	0.94	-0.09	0.336492	0.396526	9.1	8	8.7	6.2	6.2	5.8	8.9	8.9	7
Methyl 3-butyryl-4-(hexylamino)-6,6-dimethyl-2-oxo-3-cyclohexene-1-carboxylate	C20 H33 N O4	351.241	352.248	17.716	1.35641e+08	[M+H]+1	163307	159469	150990	1.37422e+08	1.36833e+08	1.31933e+08	8.42108e+07	8.05691e+07	7.686e+07	159469	1.36833e+08	3.99088	2.22564	858.056	9.74	7.29672e-08	3.20296e-06				9.6	9.6	9.6	9.2	9.6	9.2
Methyl 12-hydroxystearate	C19 H38 O3	314.282	337.271	20.898	1.35636e+08	[M+Na]+1	708058	781690	447158	1.35643e+08	1.20566e+08	1.30748e+08	2.14449e+07	2.06851e+07	2.13569e+07	708058	1.30748e+08	27.2267	5.96286	184.657	7.53	0.000694475	0.00209065				9.1	3.4	8.7	3.7	3.7	3.7
	C17 H32 N6 O	336.264	337.271	20.888	1.35636e+08	[M+H]+1	519807	620700	347981	1.35641e+08	1.20565e+08	1.30747e+08	2.14449e+07	2.06851e+07	2.13569e+07	519807	1.30747e+08	27.7909	5.96286	251.529	7.97	0.000615913	0.00189865				3.4	8.4	3.4	9	9.4	9
	C29 H51 N5 O2	501.403	502.41	20.356	1.35633e+08	[M+H]+1	270459	275032	463580	1.26946e+08	1.14808e+08	1.34627e+08	4.71074e+07	4.98605e+07	4.69009e+07	275032	1.26946e+08	32.7635	7.96488	461.568	8.85	0.00043789	0.00145526			0.5	7.6	8.7	8	8.5	6.6	7.7
	C33 H41 N2 O7 P	608.263	609.27	20.833	1.34274e+08	[M+H]+1	983078	9.20276e+06	2.10251e+06	2.3784e+07	3.02483e+07	1.39829e+07	1.24278e+08	1.31473e+08	1.31002e+08	2.10251e+06	2.3784e+07	108.829	36.1224	11.312	3.5	0.0731116	0.106166		0.5	0.2	1.6	2.6	1.2	8.9	5.5	7
Glutaric anhydride	C5 H6 O3	114.032	115.039	8.453	1.33931e+08	[M+H]+1	1.91536e+07	2.16704e+07	2.06221e+07	4.09019e+07	4.58026e+07	1.33916e+08	5.03206e+07	5.1329e+07	5.04757e+07	2.06221e+07	4.58026e+07	6.1724	71.1781	2.221	1.15	0.0952953	0.133148				4.7	5.5	0.9	8.5	9.2	9.2
Violaxanthin	C40 H56 O4	600.418	601.425	20.792	1.33639e+08	[M+H]+1	433477	414964	286298	8.61898e+07	9.73024e+07	7.68606e+07	1.3237e+08	1.33014e+08	1.32194e+08	414964	8.61898e+07	21.1941	11.7923	207.704	7.7	4.43576e-05	0.000239032				5.2	7.1	6.3	3.9	7	5.5
	C37 H56 N6 O3	632.441	633.449	22.86	1.33382e+08	[M+H]+1	743254	797869	691223	1.2541e+08	1.33334e+08	1.28912e+08	3.4538e+07	3.03434e+07	3.55063e+07	743254	1.28912e+08	7.16668	3.07286	173.443	7.44	4.53594e-06	4.23487e-05				8.1	3.9	6.6	4.6	3.4	4.6
2-Pyrrolidone	C4 H7 N O	85.0527	86.0599	3.559	1.33379e+08	[M+H]+1	1.10727e+07	1.30112e+07	1.35007e+07	2.45221e+07	2.4194e+07	1.81064e+07	1.31661e+08	1.30537e+08	1.30532e+08	1.30112e+07	2.4194e+07	10.2493	16.2212	1.859	0.89	0.0127134	0.023674				2.2	2.6	2.2	7.7	7.7	7.3
MFCD00674434	C20 H37 N O2	323.282	324.289	19.909	1.33179e+08	[M+H]+1	377512	659343	331859	2.88394e+06	6.85567e+06	384737	1.19314e+08	1.17537e+08	1.25532e+08	377512	2.88394e+06	38.8765	96.6957	7.639	2.93	0.214681	0.268767				0.2	0.5		9.2	9.6	9.6
Amide C18	C18 H37 N O	283.287	284.295	20.85	1.32929e+08	[M+H]+1	5.44769e+07	6.00312e+07	4.16843e+07	1.19339e+08	1.05471e+08	1.02603e+08	1.28947e+08	1.27967e+08	1.2619e+08	5.44769e+07	1.05471e+08	18.0708	8.20092	1.936	0.95	0.0108469	0.0206454	5.5	4.3	5.8	8.4	8.4	7.2	8.9	9.6	9.2
	C3 H7 Cl N2 O5 S	217.976	218.983	1.542	1.32162e+08	[M+H]+1	202407	197779	184594	1.32264e+08	1.2594e+08	1.16754e+08	4.97292e+07	4.76944e+07	4.83463e+07	197779	1.2594e+08	4.74163	6.23986	636.769	9.31	4.12312e-08	2.40479e-06				5.7	5.7	5.3	7.3	6.2	8.1
13(S)-HpOTrE	C18 H30 O4	310.214	333.204	17.96	1.31941e+08	[M+Na]+1	2.72804e+06	1.00263e+06	372137	1.84608e+07	155180	1.48913e+07	1.26763e+08	1.27935e+08	1.14577e+08	1.00263e+06	1.48913e+07	89.1795	86.8814	14.852	3.89	0.516899	0.572611	0.2	0.2	0	0.7		0.7	6.8	7.2	6.5
Antioside	C29 H44 O10	552.291	553.298	17.819	1.31608e+08	[M+H]+1	233620	228116	369692	6.29942e+07	6.57811e+07	4.16052e+07	1.31389e+08	1.27809e+08	1.32396e+08	233620	6.29942e+07	28.9372	23.2897	269.644	8.07	1.63131e-05	0.000109814				7.2	7.2	6.8	8.5	8.5	8.1
(-)-L-Carnitine	C7 H15 N O3	161.105	162.112	2.721	1.30857e+08	[M+H]+1	424216	403438	368721	1.15787e+08	1.16015e+08	1.11905e+08	1.21483e+08	1.01056e+08	1.27761e+08	403438	1.15787e+08	7.03068	2.01638	287.001	8.16	1.46205e-05	0.000101002				8.1	8.1	7	7.1	6.3	6.7
	C37 H50 O5 P2 S	668.284	669.291	19.465	1.3074e+08	[M+H]+1	6.47868e+06	1.65559e+06	6.31043e+06	6.69867e+06	8.92538e+06	1.0215e+07	1.00669e+08	1.01225e+08	1.11745e+08	6.31043e+06	8.92538e+06	56.8514	20.6531	1.414	0.5	0.240905	0.296718				4.5	5.6	1.7	9.1	8.7	8.7
	C40 H65 N8 P3 S	782.428	392.221	21.586	1.30572e+08	[M+2H]+2	1.23348e+06	1.19601e+06	1.13499e+06	1.36503e+08	1.00265e+08	1.25855e+08	1.22709e+08	1.24949e+08	1.26603e+08	1.19601e+06	1.25855e+08	4.18356	15.4087	105.229	6.72	0.000178019	0.000717181				4.3	4.3	3.9	7.3	7	7.3
(22E)-Ergosta-5,7,22-trien-3-ol	C28 H44 O	396.339	379.336	23.768	1.2991e+08	[M+H-H2O]+1	789649	938006	703057	1.16596e+06	1.17448e+06	1.58281e+06	1.28366e+08	1.27859e+08	1.27482e+08	789649	1.17448e+06	14.6648	18.2179	1.487	0.57	0.0234464	0.03984							7.7	3.9	8.1
1-hexadecanoyl-2-(5Z,8Z,11Z,14Z-icosatetraenoyl)-sn-glycero-3-phosphoethanolamine	C41 H74 N O8 P	739.515	740.522	23.683	1.29718e+08	[M+H]+1	2.80482e+06	1.68274e+06	1.5577e+06	1.29933e+08	1.16953e+08	9.87339e+07	2.24941e+07	2.21588e+07	2.17109e+07	1.68274e+06	1.16953e+08	34.082	13.604	69.501	6.12	0.000471636	0.00154142	0.7			6.3	4.8	6.3	4.1		4.1
	C32 H43 N8 O7 P	682.3	683.307	19.977	1.29449e+08	[M+H]+1	764388	786778	716408	2.66251e+07	2.5574e+07	2.35247e+07	1.15209e+08	1.16547e+08	1.22033e+08	764388	2.5574e+07	4.75647	6.24687	33.457	5.06	4.18627e-07	8.24343e-06				5.1	4.7	4.3	9.2	8.9	9.2
5-Methyl-3-nitro-2,4-hexanediol	C7 H15 N O4	177.1	178.107	3.401	1.29117e+08	[M+H]+1	481493	841425	404200	5.04207e+07	5.45045e+07	4.86979e+07	1.2757e+08	1.25006e+08	1.27514e+08	481493	5.04207e+07	40.5315	5.82375	104.718	6.71	0.0019548	0.00485557				8.4	7.6	6.8	8.1	7.7	8.1
	C34 H66 O10	634.465	657.454	20.714	1.28842e+08	[M+Na]+1	483672	499357	309659	1.28843e+08	1.098e+08	1.13335e+08	7.85736e+07	7.83476e+07	7.85868e+07	483672	1.13335e+08	24.4345	8.63354	234.323	7.87	0.000267057	0.000988908	1	1.2	1	9.1	7.2	8.7	3.9	9.2	8.5
	C H3 N2 O6 P3	231.921	232.928	23.535	1.28837e+08	[M+H]+1	1.13867e+08	1.30137e+08	1.12563e+08	9.28968e+07	8.25699e+07	3.67241e+07	9.26055e+07	9.18974e+07	9.4303e+07	1.13867e+08	8.25699e+07	8.23805	42.2725	0.725	-0.46	0.176343	0.226213	3.4	3.4	3.4	0.9	0.9	2.4	3.9	5.8	6.2
	C25 H51 N4 O P S	486.353	487.36	20.212	1.28616e+08	[M+H]+1	8.74822e+07	9.74523e+07	6.25992e+07	1.24484e+08	8.4304e+07	7.79846e+07	1.17467e+08	1.23295e+08	1.20195e+08	8.74822e+07	8.4304e+07	21.7551	26.3842	0.964	-0.05	0.509032	0.565532	3.8		1.9	4.6		3.4	6.6	6.6
	C43 H76 O11 S	800.511	401.263	23.789	1.28516e+08	[M+2H]+2	861346	986362	697289	1.28556e+08	9.2736e+07	1.06287e+08	1.99854e+07	1.93648e+07	2.09119e+07	861346	1.06287e+08	17.0894	16.5633	123.396	6.95	4.08751e-06	3.92364e-05				6.6	4.7	7	5.2	4.5	4.8
(2S)-1-(beta-D-Galactopyranosyloxy)-3-[(9Z,12Z)-9,12-octadecadienoyloxy]-2-propanyl (9Z,12Z,15Z)-9,12,15-octadecatrienoate	C45 H76 O10	776.543	799.532	23.094	1.28367e+08	[M+Na]+1	1.00316e+06	864653	611710	7.96381e+07	7.32334e+07	8.16004e+07	1.28635e+08	1.2418e+08	1.28187e+08	864653	7.96381e+07	24.016	5.59847	92.104	6.53	0.000625182	0.00192441				3.4	3.4	3.4	3.9	8.5	9.2
	C14 H29 O P3	306.144	307.151	15.828	1.28086e+08	[M+H]+1	341729	930115	1.50129e+06	1.01836e+07	1.15537e+07	5.55904e+06	1.14299e+08	9.37749e+07	1.16318e+08	930115	1.01836e+07	62.7233	34.5223	10.949	3.45	0.0162301	0.0292907	0	0.2	0.2	3.8	1.2	3.2	8.6	7.5	9
	C17 H37 O6 P	368.233	369.24	20.388	1.27913e+08	[M+H]+1	1.72617e+07	1.80132e+07	1.60221e+07	3.06776e+07	2.47805e+07	3.07249e+07	1.205e+08	1.2424e+08	1.20073e+08	1.72617e+07	3.06776e+07	5.88035	11.8994	1.777	0.83	0.00842051	0.0166592	3.2	3.2	3.2	8.2	8	2.9	10	3.9	3.9
	C28 H53 N O6	499.387	500.394	19.84	1.26858e+08	[M+H]+1	3.30584e+06	1.23495e+06	408566	1.09626e+08	1.26242e+08	1.07372e+08	5.90938e+07	6.20105e+07	6.60315e+07	1.23495e+06	1.09626e+08	90.4674	9.00773	88.769	6.47	0.0164963	0.0297201	0.2	0.2		7.6	8.7	8	8	8.4	7.2
	C33 H56 N6 O3	584.444	585.451	22.006	1.26696e+08	[M+H]+1	694323	623179	410403	1.11805e+08	1.11116e+08	1.19409e+08	1.24339e+08	1.24565e+08	1.21082e+08	623179	1.11805e+08	25.649	4.03324	179.41	7.49	0.000735012	0.00219048				8.5	7.7	8.5	7	7	8.9
Biacetyl	C4 H6 O2	86.0367	87.0439	1.777	1.26633e+08	[M+H]+1	4.85192e+07	5.10544e+07	4.67697e+07	1.21571e+07	1.18315e+07	1.30854e+07	1.12675e+08	1.27086e+08	1.24888e+08	4.85192e+07	1.21571e+07	4.41628	5.26519	0.251	-2	5.29084e-06	4.78803e-05				3.2	3.2	6.2	6.5	6.8	6.1
2,6-di-tert-butyl-4-ethylphenol	C16 H26 O	234.198	235.205	19.192	1.26177e+08	[M+H]+1	2.51398e+06	2.61926e+06	1.96977e+06	4.17727e+07	3.58153e+07	4.54341e+07	1.21856e+08	1.23988e+08	1.2484e+08	2.51398e+06	4.17727e+07	14.7227	11.8389	16.616	4.05	2.33339e-05	0.00014292		2.2		7.9	7.9	7.9	3.9	9.6	9.2
	C36 H30 N8 O	590.252	591.26	20.924	1.26098e+08	[M+H]+1	3.61609e+06	3.5787e+06	5.56448e+06	2.35903e+07	2.71983e+07	2.18235e+07	1.12545e+08	1.24634e+08	1.2286e+08	3.61609e+06	2.35903e+07	26.7066	11.3182	6.524	2.71	0.00231284	0.00555783				6.1	6.5	5.7	8.4	9.1	9.1
	C16 H29 O5 P	332.175	333.182	18.591	1.24351e+08	[M+H]+1	339209	1.19583e+06	2.42976e+06	9.84296e+06	3.4206e+06	2.77837e+06	1.08627e+08	1.21503e+08	1.24386e+08	1.19583e+06	3.4206e+06	79.52	73.0567	2.86	1.52	0.103979	0.143359				3	0.2	0.2	9.5	9.1	9.1
9,10-Dihydroxystearic acid	C18 H36 O4	316.261	339.25	18.727	1.24267e+08	[M+Na]+1	1.20565e+08	1.07413e+08	1.04782e+08	1.06967e+08	1.08532e+08	1.11215e+08	8.48924e+07	9.16821e+07	9.19308e+07	1.07413e+08	1.08532e+08	7.62343	1.97247	1.01	0.01	0.742484	0.780256	9.1	3.4	9.1	3.9	9.6	3.9	9.2	3.9	9.6
	C14 H35 N4 O3 P	338.243	339.25	18.731	1.24267e+08	[M+H]+1	1.20565e+08	1.07413e+08	1.04782e+08	1.06967e+08	1.08532e+08	1.11215e+08	8.48924e+07	9.16821e+07	9.19308e+07	1.07413e+08	1.08532e+08	7.62343	1.97247	1.01	0.01	0.742484	0.780256	3.4	9.1	3.4	9.6	3.9	9.6	3.9	9.6	3.9
	C27 H43 N O13 P2	651.222	652.229	1.814	1.23612e+08	[M+H]+1	129004	129234	119278	1.11059e+08	1.14515e+08	1.23591e+08	2.55844e+07	2.56724e+07	2.51493e+07	129004	1.14515e+08	4.5161	5.56127	887.683	9.79	1.3545e-08	1.68412e-06				8.4	8.7	8.7	5.6	6	6.7
Hypoxanthin	C5 H4 N4 O	136.038	137.046	2.495	1.23363e+08	[M+H]+1	468648	523434	402162	1.49537e+06	2.39581e+06	204264	1.18589e+08	1.15223e+08	1.16325e+08	468648	1.49537e+06	13.0673	80.6917	3.191	1.67	0.469719	0.527698					0.2		6.2	5.8	6.2
	C32 H64 N6 O9	676.473	677.481	20.247	1.2253e+08	[M+H]+1	1.2385e+08	4.51429e+07	3.74101e+07	7.70722e+07	5.89699e+07	9.95445e+07	8.52847e+07	8.5629e+07	7.74434e+07	4.51429e+07	7.70722e+07	69.52	25.8841	1.707	0.77	0.572762	0.625776	3.6	4.3	0.9	3.4	3.8	3.8	5.7	6.5	3.4
4-one	C9 H14 O2	154.099	172.133	19.693	1.22431e+08	[M+NH4]+1	1.11565e+08	1.0584e+08	9.99575e+07	1.11616e+08	1.19026e+08	7.59838e+07	7.02541e+07	7.4278e+07	8.44412e+07	1.0584e+08	1.11616e+08	5.48621	22.5144	1.055	0.08	0.748666	0.785773	3.4	3.4	9.5	1.9	7.6	1.9	3.4	3.4	3.4
	C46 H83 N O7	761.616	762.624	23.715	1.2234e+08	[M+H]+1	670460	702532	1.18748e+06	5.36892e+07	5.53653e+07	2.66316e+07	1.11235e+08	1.14531e+08	9.28894e+07	702532	5.36892e+07	33.9416	35.6573	76.422	6.26	0.000286124	0.00105028			0.7	4.4	4.4	3.5	6.7	6.7	6.3
(5Z,9alpha,11alpha,13E,15S)-9,11,15-Trihydroxy-N,N-dimethylprosta-5,13-dien-1-amide	C22 H39 N O4	381.288	404.277	19.426	1.22151e+08	[M+Na]+1	325986	403098	283428	1.2213e+08	8.19992e+07	1.16548e+08	6.67639e+07	6.98686e+07	6.69804e+07	325986	1.16548e+08	17.9734	20.3363	357.524	8.48	5.58094e-06	4.96351e-05				8	1.9	6.8	7.7	8.1	8.9
	C10 H19 P3	232.071	233.078	14.219	1.19703e+08	[M+H]+1	1.68103e+07	7.55209e+07	1.11954e+08	1.19224e+08	9.86639e+07	5.52915e+07	1.07536e+08	1.07759e+08	1.08346e+08	7.55209e+07	9.86639e+07	70.4964	35.8419	1.306	0.39	0.482574	0.540554	6	3.6	6.6	7.1	6	4.4	9.6	9.6	9.6
	C24 H53 O5 P3	514.312	515.319	20.033	1.19636e+08	[M+H]+1	305074	307972	288356	6.29297e+07	4.64035e+07	5.6712e+07	1.10079e+08	1.13214e+08	1.06862e+08	305074	5.6712e+07	3.52401	15.081	185.896	7.54	0.000152985	0.000633279				7.3	6.6	7.3	8.9	9.2	8.9
	C15 H20 N6 O	300.17	301.177	18.634	1.19411e+08	[M+H]+1	254016	236988	231953	1.12018e+08	1.194e+08	1.13568e+08	3.15583e+07	3.33946e+07	3.37716e+07	236988	1.13568e+08	4.79774	3.38479	479.217	8.9	2.77863e-08	2.12894e-06				9.6	9.6	9.6	8.1	8.1	8.5
2-Amino-3-O-(1-carboxyethyl)-2-deoxyhexopyranose	C9 H17 N O7	251.1	252.108	1.843	1.18961e+08	[M+H]+1	181373	179785	167817	9.20954e+07	9.57165e+07	9.07678e+07	1.1906e+08	1.16745e+08	1.18585e+08	179785	9.20954e+07	4.20293	2.75834	512.254	9	3.52093e-08	2.35511e-06				9.2	9.2	8.1	8.5	8.1	8.1
		148.022	149.029	1.544	1.18686e+08	[M+H]+1	284958	1.34129e+06	681321	1.18431e+08	1.08064e+08	1.01581e+08	7.14276e+07	7.47403e+07	7.34155e+07	681321	1.08064e+08	69.3741	7.77209	158.609	7.31	0.00707468	0.0143745		4		5.7	6.5	6.8	6.2	4.7	5.1
DL-Arginine	C6 H14 N4 O2	174.112	175.119	1.704	1.18512e+08	[M+H]+1	146049	146190	137999	1.19361e+08	1.16218e+08	3.78855e+07	8.7489e+07	8.55843e+07	8.765e+07	146049	1.16218e+08	3.26977	50.6384	795.745	9.64	0.00347796	0.00782076				7	6.2	5.1	9.2	8.9	8.9
1-(Ethoxycarbonyl)proline	C8 H13 N O4	187.084	188.092	4.694	1.18468e+08	[M+H]+1	2.33032e+07	4.5617e+07	6.52332e+07	7.88374e+07	1.03234e+08	6.76148e+07	9.30781e+07	1.02119e+08	1.03611e+08	4.5617e+07	7.88374e+07	46.9153	21.8807	1.728	0.79	0.136227	0.181092				1.9	1.9	5.3	7.2	6.8	7.2
monisuron	C9 H15 N3 O2	197.116	236.079	1.693	1.18446e+08	[M+K]+1	109705	109789	103476	4.74818e+07	4.91988e+07	4.42662e+07	1.17123e+08	1.15775e+08	1.1655e+08	109705	4.74818e+07	3.36318	5.32954	432.815	8.76	1.0093e-07	3.72881e-06				8	7.6	7.6	8.5	7.7	5.8
DL-Lysine	C6 H14 N2 O2	146.105	147.113	1.618	1.18282e+08	[M+H]+1	126079	120383	109891	1.08534e+08	1.18491e+08	1.1259e+08	4.4411e+07	4.16148e+07	4.3097e+07	120383	1.1259e+08	6.91321	4.42278	935.262	9.87	1.65676e-07	4.79474e-06				8.9	8.9	9.2	9.2	3.9	8.9
Glycocholic acid	C26 H43 N O6	465.309	466.316	18.262	1.17915e+08	[M+H]+1	207807	199866	193784	1.15669e+08	1.17775e+08	1.09918e+08	2.78041e+07	2.98279e+07	2.89383e+07	199866	1.15669e+08	3.50735	3.55363	578.733	9.18	2.60622e-09	1.43385e-06				8.9	9.2	9.6	8.9	8.5	8.5
	C29 H36 N10 O6 S	652.253	653.26	20.023	1.17812e+08	[M+H]+1	605357	608762	650310	1.14351e+07	1.33267e+07	8.45133e+06	1.10028e+08	1.09599e+08	1.13332e+08	608762	1.14351e+07	4.02733	22.2021	18.784	4.23	0.00169208	0.00429804				2.8	4	3.7	8.5	8.5	7.7
	C41 H75 N3 O5 P2	751.515	752.522	22.112	1.17561e+08	[M+H]+1	700468	677999	389728	8.67026e+07	1.0726e+08	1.17721e+08	4.40777e+07	4.42081e+07	4.44109e+07	677999	1.0726e+08	29.4002	15.189	158.2	7.31	0.000201208	0.000792419				7	6.6	7.7	8.5	9.2	9.2
	C36 H72 N2 O2	564.559	565.566	23.453	1.17546e+08	[M+H]+1	8.8447e+07	1.02179e+08	1.09795e+08	7.96858e+07	6.51886e+07	6.86173e+07	9.90437e+07	9.81717e+07	8.89332e+07	1.02179e+08	6.86173e+07	10.804	10.6468	0.672	-0.57	0.0176863	0.0314473	6	5.2	6.3	7.1	6	6	7.6	7.2	3.4
	C20 H40 N6 O4	428.311	429.318	19.787	1.1752e+08	[M+H]+1	6.1687e+07	1.1776e+08	9.56079e+07	1.08652e+08	4.82423e+07	5.5489e+07	8.69133e+07	8.90087e+07	8.84096e+07	9.56079e+07	5.5489e+07	30.8029	46.5932	0.58	-0.78	0.412333	0.471654	4.8	3.3	2.2	3.6	3.2	3.2	4.7	6.6	5.1
	C37 H69 N3 S3	651.468	652.475	20.112	1.17462e+08	[M+H]+1	467237	2.14596e+06	1.13667e+06	9.87525e+06	3.08471e+06	2.40157e+06	1.09826e+08	1.10879e+08	1.146e+08	1.13667e+06	3.08471e+06	67.6085	80.6925	2.714	1.44	0.0891145	0.126059				0.7	0.2	0.2	9.6	8.5	9.2
	C14 H32 N5 O6 P	397.207	398.215	18.748	1.17443e+08	[M+H]+1	7.40132e+07	1.06179e+08	8.92191e+07	9.47264e+07	7.57454e+07	1.20327e+08	9.37952e+07	1.00367e+08	9.47277e+07	8.92191e+07	9.47264e+07	17.9176	23.0802	1.062	0.09	0.704407	0.745634	8.1	2.4	7	5.7	7.2	7.6	9.2	8.1	9.2
	C47 H79 N P2	719.57	720.577	22.342	1.16964e+08	[M+H]+1	1.24836e+06	1.20491e+06	1.09522e+06	1.16387e+08	1.1337e+08	6.76961e+07	5.42217e+07	5.86334e+07	5.58181e+07	1.20491e+06	1.1337e+08	6.67193	27.5161	94.09	6.56	0.00102812	0.00287875				6.5	4.9	5.3	7.3	6.2	7
N-[(Benzyloxy)carbonyl]alanylalanylalanylalanyl-N-ethylalaninamide	C25 H38 N6 O7	534.28	535.287	18.968	1.16874e+08	[M+H]+1	262720	261848	264789	1.16584e+08	1.10759e+08	1.0743e+08	2.43334e+07	2.67579e+07	2.63973e+07	262720	1.10759e+08	0.574198	4.15202	421.586	8.72	1.09005e-05	8.04458e-05				8.9	8.9	8.5	6.2	7.8	8.1
DILAURYLMETHYLAMINE	C25 H53 N	367.418	368.425	20.245	1.16136e+08	[M+H]+1	1.07863e+08	9.01934e+07	9.3273e+07	1.12812e+08	7.91701e+07	1.04258e+08	9.68631e+07	1.04559e+08	1.03865e+08	9.3273e+07	1.04258e+08	9.72011	17.7069	1.118	0.16	0.947587	0.95598	9.1	9.1	8.7	8.1	7.7		9.2	9.6	9.6
Linoleamide	C18 H33 N O	279.256	280.263	20.024	1.15763e+08	[M+H]+1	335307	592634	800819	8.74693e+07	7.84678e+07	8.55394e+07	1.13154e+08	1.13399e+08	1.14807e+08	592634	8.55394e+07	40.4662	5.65362	144.338	7.17	0.00222325	0.00538745		0.2	0.2	8.4		8.4	3.9		3.9
brassicasterol	C28 H42 O	394.323	395.331	20.561	1.15717e+08	[M+H]+1	1.13136e+06	124014	1.42458e+06	1.61817e+07	7.51261e+06	1.67593e+06	1.02535e+08	9.24958e+07	9.46658e+07	1.13136e+06	7.51261e+06	76.3645	86.3078	6.64	2.73	0.0888161	0.125796			0.2	2.2	0.5	0.2	9.1	8.4	9.1
Butyryl-L-homoserine lactone	C8 H13 N O3	171.089	172.097	2.735	1.15583e+08	[M+H]+1	5.78212e+06	7.51249e+06	9.28392e+06	4.89536e+07	4.61756e+07	4.49183e+07	1.12988e+08	1.14524e+08	1.14839e+08	7.51249e+06	4.61756e+07	23.2647	4.42321	6.147	2.62	0.00435498	0.00948417				3.9	3.9	3.9	5.8	3.9	6.6
	C16 H23 N2 O2 P	306.151	289.147	19.573	1.15513e+08	[M+H-H2O]+1	529968	477226	491882	2.05502e+07	1.76795e+07	2.06466e+07	1.03083e+08	1.09213e+08	1.03165e+08	491882	2.05502e+07	5.44831	8.59038	41.779	5.38	3.52657e-06	3.5593e-05				8.1	7.8	7.8	8.9	9.2	8.5
Gly-Leu	C8 H16 N2 O3	188.116	189.123	2.037	1.15497e+08	[M+H]+1	156374	150267	140600	1.11023e+08	1.15192e+08	6.03326e+07	4.12628e+07	4.1081e+07	4.20842e+07	150267	1.11023e+08	5.33488	31.9745	738.836	9.53	0.000855351	0.00247899				4.4	4.8	5.2	5.5	8.5	6.2
boc-ala-ala	C11 H20 N2 O5	260.137	261.144	10.915	1.15451e+08	[M+H]+1	4.09709e+06	3.49743e+06	4.11012e+06	5.02954e+06	5.48469e+06	4.80545e+06	8.35452e+07	9.26863e+07	7.47327e+07	4.09709e+06	5.02954e+06	8.97178	6.77769	1.228	0.3	0.0177826	0.0315786				6	3	6	7.5	7.9	5.2
	C30 H37 N2 O5 P	536.242	537.249	21.33	1.15431e+08	[M+H]+1	1.1844e+06	3.74239e+06	622649	1.61194e+07	1.71073e+07	1.65961e+07	1.0023e+08	9.88244e+07	1.05862e+08	1.1844e+06	1.65961e+07	89.8963	2.97482	14.012	3.81	0.0421002	0.0660499	0.2	0.5		3.7	7.9	6.4	9.2	8.5	8.9
	C37 H78 N9 O2 P	711.601	712.608	23.924	1.15017e+08	[M+H]+1	641948	714701	2.15691e+06	2.18067e+07	3.07217e+06	1.42075e+07	1.12345e+08	1.13704e+08	1.12697e+08	714701	1.42075e+07	72.9548	72.3223	19.879	4.31	0.0398918	0.0631021			0.2	4.5	2.5	3.7	6.6	8.1	8.5
4-tert-Octylphenol monoethoxylate	C16 H26 O2	250.193	251.2	18.271	1.14997e+08	[M+H]+1	391132	1.33924e+06	1.03784e+06	3.61975e+07	4.69639e+07	280163	1.00794e+08	1.06774e+08	1.01781e+08	1.03784e+06	3.61975e+07	52.4982	87.8878	34.878	5.12	0.30649	0.367126	0	0.2	0.2	0.9	0.9	0	7.7	8.9	8.9
MFCD00029649	C11 H16 O3	196.11	197.117	12.528	1.1469e+08	[M+H]+1	2.25558e+07	3.99759e+07	4.26633e+07	6.09767e+07	7.50962e+07	6.32304e+07	1.02863e+08	1.09768e+08	1.10438e+08	3.99759e+07	6.32304e+07	31.1316	11.418	1.582	0.66	0.068488	0.100421				7.9	7.9	8.2	8.5	9.6	9.6
3-BHA	C11 H16 O2	180.115	181.122	17.446	1.14558e+08	[M+H]+1	6.22189e+06	7.86717e+06	6.77138e+06	2.56841e+07	2.68814e+07	2.41386e+07	1.122e+08	1.1202e+08	1.08502e+08	6.77138e+06	2.56841e+07	12.0461	5.37806	3.793	1.92	0.000630131	0.0019354							8.9	8.5	8.9
	C32 H58 N2 O6 S	598.402	599.409	18.61	1.13774e+08	[M+H]+1	705725	658416	644481	9.95644e+07	1.11256e+08	9.21602e+07	7.28902e+07	9.00098e+07	8.69067e+07	658416	9.95644e+07	4.79461	9.53329	151.218	7.24	4.83249e-06	4.45604e-05				6.8	6.8	5.3	4.8	5.2	6
2-Ethoxybenzoic acid	C13 H20 O3	224.141	247.13	12.685	1.12394e+08	[M+Na]+1	1.01739e+06	204481	2.88368e+06	3.82962e+07	9.52906e+07	5.69754e+07	1.11613e+08	8.6255e+07	1.08984e+08	1.01739e+06	5.69754e+07	100.377	45.7417	56.002	5.81	0.0218875	0.0376464	0.2	0	0.2	5.1	6.2	6.2	7.9	6.7	6.7
	C18 H36 N6 O3	384.285	385.292	19.783	1.12298e+08	[M+H]+1	1.13526e+08	1.10673e+08	8.53386e+07	9.31185e+07	4.14474e+07	9.80858e+07	7.27286e+07	7.23659e+07	7.43489e+07	1.10673e+08	9.31185e+07	15.0382	40.4443	0.841	-0.25	0.339916	0.39989	4.7	5.1	3.2	0.9	0.9	3.6	5.8	7.7	5.5
	C14 H10 N6 O	278.092	279.099	17.284	1.11813e+08	[M+H]+1	2.28846e+06	1.37436e+06	1.18105e+06	1.0757e+08	1.12043e+08	1.10881e+08	3.93703e+07	3.48027e+07	3.60742e+07	1.37436e+06	1.10881e+08	36.6348	2.10654	80.678	6.33	0.00212451	0.00519598	2.2	1.9	0.7	9.6	10	10	9.1	8.7	7.6
Parthenolide	C15 H20 O3	248.141	249.148	16.753	1.11295e+08	[M+H]+1	1.43959e+06	1.4037e+06	1.28883e+06	6.78933e+06	5.71802e+06	5.82819e+06	9.3122e+07	8.99582e+07	1.00369e+08	1.4037e+06	5.82819e+06	5.71744	9.64188	4.152	2.05	8.39185e-05	0.00039512				8.3	6.8	6.8	7.6	3.4	3.4
	C20 H41 N O3	343.309	344.316	18.931	1.10994e+08	[M+H]+1	440537	1.0549e+06	513218	1.20938e+06	1.11609e+08	1.13095e+08	1.71618e+07	1.83221e+07	1.88433e+07	513218	1.11609e+08	50.1374	85.2174	217.469	7.76	0.130555	0.174654	0	0.2	0.2	4.8	6.2	5.8	7.5	7.9	9
	C16 H34 N O3 P	319.227	320.235	20.352	1.1067e+08	[M+H]+1	310329	229916	462493	1.01782e+08	8.86882e+07	1.10653e+08	1.00701e+08	1.03101e+08	1.00538e+08	310329	1.01782e+08	35.3388	11.0087	327.982	8.36	0.000483211	0.00156635			0.5	8.2	2.9	7.1	3.9	8.9	3.9
2-Amino-8-morpholino-1H-purin-6(9H)-one	C9 H12 N6 O2	236.102	237.11	15.284	1.10349e+08	[M+H]+1	1.58365e+07	1.64378e+07	2.02543e+07	7.9131e+07	8.94435e+07	6.39469e+07	9.6995e+07	1.0301e+08	1.0405e+08	1.64378e+07	7.9131e+07	13.6838	16.5477	4.814	2.27	0.000388729	0.00133832	6.1			7	8.1	2.4	8.1	9.6	9.6
DIETHYL 3-BUTENYLMALONATE	C11 H18 O4	214.12	237.11	15.307	1.10349e+08	[M+Na]+1	1.57894e+07	1.43154e+07	2.19467e+07	7.88763e+07	8.91556e+07	6.3743e+07	9.6995e+07	1.0301e+08	1.0405e+08	1.57894e+07	7.88763e+07	23.3313	16.5463	4.996	2.32	0.00104904	0.00292757	1.7	4	5.5	2.4	2.4	7.7	3.9	3.9	3.9
Methyl 3-butyryl-4-(hexylamino)-6,6-dimethyl-2-oxo-3-cyclohexene-1-carboxylate	C20 H33 N O4	351.241	374.23	18.494	1.10265e+08	[M+Na]+1	616440	587033	600889	1.10214e+08	1.07826e+08	1.08618e+08	3.23563e+07	3.68005e+07	3.61585e+07	600889	1.08618e+08	2.44602	1.11739	180.762	7.5	1.58486e-07	4.79474e-06				9.2	9.6	9.6	4.9	7.6	8.4
	C6 H13 Cl2 O4 P	249.993	251	16.897	1.1015e+08	[M+H]+1	1.18246e+08	5.98603e+07	5.82986e+07	6.2215e+07	9.62454e+07	7.43387e+07	6.29943e+07	5.94563e+07	6.49825e+07	5.98603e+07	7.43387e+07	43.3605	22.2269	1.242	0.31	0.929592	0.942028	1.3	2.8	2	2.3	7.6	3.8	3.9	3.9	7.3
	C31 H41 N2 O P S2	552.242	553.249	18.513	1.08924e+08	[M+H]+1	815788	776871	795208	1.08867e+08	1.06344e+08	1.02605e+08	5.89108e+07	6.50035e+07	6.49195e+07	795208	1.06344e+08	2.44602	2.97404	133.731	7.06	4.90167e-09	1.68412e-06				7.3	6.6	7	5.7	7.6	7.2
2,3-Dihydroxypropyl stearate	C21 H42 O4	358.308	381.297	20.859	1.08819e+08	[M+Na]+1	2.96742e+07	6.07923e+07	4.91591e+07	4.01448e+07	6.5656e+07	3.75533e+07	1.07377e+08	1.06621e+08	1.08027e+08	4.91591e+07	4.01448e+07	33.7831	32.5023	0.817	-0.29	0.901105	0.917212	6	1.4	6.3	6.7	5.2	1.4	3.9	3.9	3.9
PALGLY	C18 H35 N O3	313.262	336.251	19.627	1.08521e+08	[M+Na]+1	9.46963e+07	8.85348e+07	7.20252e+07	9.92939e+07	7.98623e+07	1.04509e+08	8.03301e+07	7.93213e+07	8.30526e+07	8.85348e+07	9.92939e+07	13.7774	13.7366	1.122	0.17	0.416362	0.475874	8.6	8.2	7.5	8.6	6.3	8.6	3.9	8.5	9.2
	C20 H41 N O4	359.303	360.311	20.037	1.08364e+08	[M+H]+1	419162	433900	1.05176e+06	8.49052e+07	1.08154e+08	7.40694e+07	6.42432e+07	6.06389e+07	6.91383e+07	433900	8.49052e+07	56.8639	19.5577	195.679	7.61	0.00137813	0.00365249			0.2	8.1	8.1	7.7	8.7	8.4	8.7
Adenine	C5 H5 N5	135.054	136.062	3.485	1.08332e+08	[M+H]+1	990485	2.21408e+06	1.79702e+06	1.88876e+07	2.68177e+07	1.77491e+07	1.05927e+08	1.04305e+08	1.04311e+08	1.79702e+06	1.88876e+07	37.3106	23.3554	10.51	3.39	0.00234977	0.0056293				1.7	3.6	1.7	7.3	7.3	7.3
	C30 H50 P2	472.337	473.345	19.767	1.08282e+08	[M+H]+1	7.06031e+07	7.29314e+07	9.44646e+07	1.07824e+08	9.25818e+07	1.08053e+08	8.72956e+07	8.95809e+07	8.94449e+07	7.29314e+07	1.07824e+08	16.5832	8.62384	1.478	0.56	0.0828353	0.118408	5.8	5.5	4.3	3.4	5.3	4.9	5.1	5.8	6.2
	C23 H39 N5 O15	625.242	626.25	1.815	1.08278e+08	[M+H]+1	118757	118977	111215	8.78879e+07	1.07141e+08	6.47152e+07	2.96726e+07	2.87072e+07	3.22931e+07	118757	8.78879e+07	3.79956	24.5355	740.065	9.53	0.000379929	0.00131696				1.9	7.2	6.8	6.1	5.7	7.6
Nandrolone	C18 H26 O2	274.193	297.182	17.524	1.0774e+08	[M+Na]+1	153954	178849	133559	5.79234e+07	5.8327e+07	5.5629e+07	9.95757e+07	9.71012e+07	9.20895e+07	153954	5.79234e+07	14.591	2.54	376.238	8.56	0.000135146	0.000575516				3.9	8.9	3.9	9.2	3.9	3.9
3-[2-(Diethylamino)ethyl]-5-(ethoxycarbonyl)-4-methyl-1H-pyrrole-2-carboxylic acid	C15 H24 N2 O4	296.175	297.182	17.521	1.0774e+08	[M+H]+1	153936	178849	133543	5.79234e+07	5.8327e+07	5.5629e+07	9.95757e+07	9.71012e+07	9.20895e+07	153936	5.79234e+07	14.5973	2.54	376.282	8.56	0.000135301	0.000575516				8.9	3.9	8.9	3.9	8.9	9.2
	C31 H64 N2 O7 S	608.441	609.449	23.609	1.0726e+08	[M+H]+1	923101	1.10553e+06	877093	7.92322e+07	6.00539e+07	9.43888e+07	1.03533e+08	9.95248e+07	1.03219e+08	923101	7.92322e+07	12.4736	22.0905	85.833	6.42	7.64804e-05	0.000366653				4.6	1.9	6.1	5.8	8.1	7
	C34 H43 N2 O8 P	638.274	639.281	20.619	1.06719e+08	[M+H]+1	227881	2.12119e+06	189653	2.00839e+06	1.51607e+06	479254	9.50811e+07	9.20718e+07	9.90616e+07	227881	1.51607e+06	130.495	58.4876	6.653	2.73	0.373319	0.432664				0.2	0.2	1.9	7.3	7.3	7.7
1-heptadecanoyl-2-lauroyl-sn-glycero-3-phosphate	C32 H63 O8 P	606.426	607.433	22.72	1.06633e+08	[M+H]+1	612634	607799	521981	1.06283e+08	1.00942e+08	8.7005e+07	7.98615e+07	7.96536e+07	8.15944e+07	607799	1.00942e+08	8.78098	10.1484	166.078	7.38	4.3803e-07	8.46724e-06					4.1		7	7.3	6.6
	C34 H43 N2 O8 P	638.274	639.281	19.794	1.06624e+08	[M+H]+1	2.35896e+06	1.50345e+06	988903	7.39867e+06	1.30067e+07	2.40553e+06	8.57588e+07	8.52935e+07	9.42725e+07	1.50345e+06	7.39867e+06	42.7963	69.7504	4.921	2.3	0.0878741	0.124597				0.5	0.7	0.2	7.6	8	8
DG(16:1(9Z)/18:3(9Z,12Z,15Z)/0:0)	C37 H64 O5	588.474	589.481	22.25	1.06551e+08	[M+H]+1	4.09179e+07	6.95254e+07	1.063e+08	4.77706e+07	8.72541e+07	8.83651e+07	7.00753e+07	7.29424e+07	6.88299e+07	6.95254e+07	8.72541e+07	45.3658	31.0531	1.255	0.33	0.858033	0.88095	1.3	3.6	2.4	4.4	2.9	2.6	8.5	7.7	6.2
Safingol	C18 H39 N O2	301.298	302.305	19.079	1.06543e+08	[M+H]+1	3.38637e+06	4.29807e+06	2.30328e+06	4.03184e+06	5.89489e+06	7.92814e+06	9.28583e+07	1.00128e+08	9.47346e+07	3.38637e+06	5.89489e+06	29.9954	32.7435	1.741	0.8	0.0978288	0.136462	1.2		1.2	1		1.7	9.6	8.5	10
THPN	C15 H22 O4	266.152	267.159	16.761	1.06402e+08	[M+H]+1	173554	166709	155379	7.5365e+06	7.08575e+06	5.97764e+06	8.77908e+07	8.86216e+07	9.53792e+07	166709	7.08575e+06	5.55601	11.6826	42.504	5.41	3.16102e-05	0.00018424				6.3	5.9	6.6	8.9	8.9	8.9
12-Crown-4	C8 H16 O4	176.105	199.094	14.224	1.06202e+08	[M+Na]+1	1.05403e+08	6.21561e+07	9.17249e+07	8.95091e+07	9.11531e+07	4.55731e+07	8.64774e+07	8.6452e+07	8.71421e+07	9.17249e+07	8.95091e+07	25.5759	34.284	0.976	-0.04	0.598679	0.649211	1.9	1.9	7.2	7.1	7.1	3.7	8.9	3.9	9.6
	C38 H36 Cl N2 O P S2	666.169	689.158	23.455	1.06082e+08	[M+Na]+1	6.51887e+06	7.32477e+06	1.35488e+06	1.02341e+08	5.98271e+07	1.05439e+08	4.91028e+07	4.56842e+07	4.97035e+07	6.51887e+06	1.02341e+08	63.9385	28.5718	15.699	3.97	0.0210267	0.0363142	0.5	0.5	0.2	7.2	4.9	7.2	8.5	8.1	7.3
	C22 H40 N8 O P2 S	526.254	527.261	19.192	1.05635e+08	[M+H]+1	496945	538636	533389	3.83774e+07	3.13245e+07	3.71641e+07	9.98288e+07	1.0546e+08	1.0474e+08	533389	3.71641e+07	4.34194	10.5857	69.676	6.12	3.05431e-05	0.00017901				7.5	2.9	7.9	3.9	3.9	3.9
2,4,6-Tri-tert-butylphenol	C18 H30 O	262.229	263.237	20.101	1.04718e+08	[M+H]+1	1.77724e+06	2.33519e+06	2.33515e+06	2.5961e+07	2.69847e+07	1.74323e+07	1.07537e+08	8.18536e+07	1.03664e+08	2.33515e+06	2.5961e+07	14.9881	22.3561	11.117	3.47	0.000349857	0.00123995	2.2	2.2	2.2	5.5	3.6	3.6	9	9	8.6
	C35 H71 N2 O8 P	678.491	701.481	20.703	1.04696e+08	[M+Na]+1	377404	358487	186930	1.04708e+08	8.81863e+07	9.58054e+07	6.54176e+07	6.53776e+07	6.60533e+07	358487	9.58054e+07	34.1137	8.59281	267.25	8.06	0.000979582	0.00276858				8.7	6.5	7.6	3.9	9.2	8.9
	C10 H18 N O P S	231.085	232.092	12.536	1.04556e+08	[M+H]+1	1.08369e+08	2.43949e+07	5.76646e+07	3.00355e+07	5.12103e+06	4.41239e+07	2.66446e+07	2.74703e+07	2.87402e+07	5.76646e+07	3.00355e+07	66.6197	74.7357	0.521	-0.94	0.270688	0.328537	0.9	2.6	4.7	3.2	2.7	5.5	6	6.4	3.9
	C40 H36 N4 O P2	650.237	651.244	20.227	1.0437e+08	[M+H]+1	5.10573e+06	4.93315e+06	4.53821e+06	3.54297e+06	2.00207e+06	2.56877e+06	7.43734e+07	6.81089e+07	8.38409e+07	4.93315e+06	2.56877e+06	5.98748	28.8169	0.521	-0.94	0.0600875	0.0897903				1.2	1.2	1.2	7.1	7.9	2.9
	C15 H35 N4 O3 P	350.245	351.253	19.106	1.0381e+08	[M+H]+1	373047	382409	350549	9.9693e+07	9.41913e+07	1.03806e+08	2.20545e+07	2.26471e+07	2.26133e+07	373047	9.9693e+07	4.44177	4.86157	267.24	8.06	1.46958e-08	1.68412e-06				8.5	9.6	9.2	7.1	6.7	6.4
	C34 H55 N8 O2 P3	700.365	701.372	19.393	1.01729e+08	[M+H]+1	2.93627e+06	1.45094e+06	1.21251e+06	1.0393e+07	7.50517e+06	7.105e+06	9.03682e+07	9.62931e+07	9.37291e+07	1.45094e+06	7.50517e+06	50.0394	21.5253	5.173	2.37	0.0164598	0.0296671	0.2	0.2	0.2	6.2	3.4	5.6	3.9	3.9	8.9
	C11 H19 N3 O6	289.127	290.135	2.685	1.01599e+08	[M+H]+1	360192	342550	313072	1.01222e+08	5.6774e+07	9.97689e+07	1.46267e+07	1.51785e+07	1.39222e+07	342550	9.97689e+07	7.03068	29.3909	291.254	8.19	0.000763206	0.00226012				4.2	6.5	6.1	5.2	4.5	6
	C15 H35 N4 O4 P	366.238	367.245	17.417	1.01512e+08	[M+H]+1	489430	219624	483732	7.99482e+06	1.19229e+07	1.40884e+07	8.95318e+07	8.71008e+07	8.20574e+07	483732	1.19229e+07	38.7716	27.2508	24.648	4.62	0.000975296	0.00276203	0.5	0.5	0.5	1.5	1.7	3.2	8.5	6.6	5.1
1-(4,6-Dimethyl-2-pyrimidinyl)-3-[3-(2-oxo-1-pyrrolidinyl)propyl]guanidine	C14 H22 N6 O	290.186	291.193	17.401	1.01368e+08	[M+H]+1	9.79376e+07	7.20441e+07	6.74779e+07	6.63173e+07	6.32725e+07	7.07201e+07	6.39065e+07	6.35721e+07	5.50203e+07	7.20441e+07	6.63173e+07	20.7536	5.60785	0.921	-0.12	0.301898	0.362552	7.6	7.6	7.6	8.7	8.7	8.7	3.4	3.4	3.4
	C19 H32 N6 O3	392.254	393.261	18.553	1.00919e+08	[M+H]+1	1.31251e+06	493610	712828	6.18483e+06	4.57309e+06	2.46319e+06	9.23467e+07	9.81248e+07	9.98165e+07	712828	4.57309e+06	50.4885	42.3497	6.415	2.68	0.0132269	0.0245002				0.5	0.5	0.6	7.3	8.1	7.7
	C27 H44 N6 O2 P2 S	578.273	579.281	20.105	1.00464e+08	[M+H]+1	789196	771015	757695	1.07806e+07	4.49653e+07	3.93613e+07	9.92232e+07	9.91778e+07	9.76872e+07	771015	3.93613e+07	2.0466	57.8323	51.051	5.67	0.0160729	0.0290692				3	3.2	0.9	5.8	7.3	5.5
	C19 H36 N2 O7	404.254	405.261	18.966	1.00214e+08	[M+H]+1	3.71508e+06	432987	1.03949e+07	5.25986e+06	3.6079e+06	1.8624e+06	8.98774e+07	9.69727e+07	9.60845e+07	3.71508e+06	3.6079e+06	104.723	47.5001	0.971	-0.04	0.819897	0.847241	0.5			0.8	0.2	1	8.5	8.1	9.2
(2S)-1-Hydroxy-3-[(9Z)-9-tetradecenoyloxy]-2-propanyl (5Z,8Z,11Z,14Z,17Z)-5,8,11,14,17-icosapentaenoate	C37 H60 O5	584.444	585.451	21.38	1.00206e+08	[M+H]+1	739596	721031	739698	1.00235e+08	7.83816e+07	9.89245e+07	8.94264e+07	8.71402e+07	8.89016e+07	739596	9.89245e+07	1.46542	13.2481	133.755	7.06	0.000236505	0.000899489				7.1	7.9	6	8.9	8.9	8.1
Butyryl-L-homoserine lactone	C8 H13 N O3	171.089	172.097	4.203	1.00086e+08	[M+H]+1	3.23272e+06	4.80847e+06	6.55182e+06	5.53335e+07	5.9997e+07	5.39236e+07	9.62904e+07	8.18692e+07	9.87811e+07	4.80847e+06	5.53335e+07	34.1311	5.63413	11.508	3.52	0.00570338	0.0119751				6.8	6.5	6.5	6.8	5.3	7.2
	C60 H120 Cl N2 O15 P S	1206.78	604.399	23.876	1.00014e+08	[M+2H]+2	8.84661e+07	2.40364e+07	1.02976e+08	3.11262e+07	3.06625e+07	1.99474e+07	3.82194e+07	3.43145e+07	3.87376e+07	8.84661e+07	3.06625e+07	58.4999	23.213	0.347	-1.53	0.213752	0.267975	0.9	0.7	0.9	3.4	1.9	2.1	4.9	6.5	6.5
2,4-dihydroxyheptadec-16-ynyl acetate	C19 H34 O4	326.245	327.253	19.191	9.96612e+07	[M+H]+1	321280	312617	276004	8.32841e+06	2.42252e+07	2.46263e+07	9.45096e+07	9.47128e+07	9.77325e+07	312617	2.42252e+07	7.92382	48.7722	77.492	6.28	0.00705528	0.0143446	2.5			5.4	0.7	0.7	8.9	9.6	9.6
CYCLOMETHICONE 7	C14 H42 O7 Si7	518.131	541.121	22.088	9.95376e+07	[M+Na]+1	9.69651e+07	9.6541e+07	3.82998e+07	2.74605e+07	3.98891e+07	6.041e+07	7.54871e+07	7.33609e+07	7.37676e+07	9.6541e+07	3.98891e+07	43.677	39.0724	0.413	-1.28	0.222079	0.276794	6.2	6.2	5.8	6.5	7.1	6	8.9	9.6	9.2
	C16 H36 N2 P2 S	350.207	351.214	16.425	9.93955e+07	[M+H]+1	1.85658e+06	1.77058e+06	806052	9.53851e+06	1.65858e+07	3.95634e+07	7.93823e+07	7.8295e+07	8.69211e+07	1.77058e+06	1.65858e+07	39.4714	71.7075	9.367	3.23	0.00951677	0.01843	0.7	0.7	0.7	0.8	1.4	2.8	3.4	5.3	7.6
	C26 H44 Cl O5 P3	564.207	565.215	18.505	9.93003e+07	[M+H]+1	589875	565834	566418	5.2957e+07	7.10296e+07	1.03075e+08	4.21592e+07	4.73273e+07	4.74549e+07	566418	7.10296e+07	2.38917	33.535	125.401	6.97	0.00150609	0.00390804				6	5.6	3.3	5.7	6.8	6.1
	C43 H70 N3 O4 P	723.507	724.514	20.862	9.89643e+07	[M+H]+1	356691	358573	285492	9.79711e+07	9.9089e+07	8.15571e+07	2.14231e+07	2.09207e+07	2.16474e+07	356691	9.79711e+07	12.4888	10.5685	274.667	8.1	7.78241e-07	1.22493e-05				8.2	7.9	8.2	8.6	8.3	7.1
	C20 H38 N2 O7	418.269	419.277	19.606	9.89096e+07	[M+H]+1	9.59603e+07	9.72086e+07	6.60247e+07	8.49681e+07	7.979e+07	9.34673e+07	8.28159e+07	8.73218e+07	8.6236e+07	9.59603e+07	8.49681e+07	20.4342	8.02271	0.885	-0.18	0.949143	0.957321	6.5	6.1	4.9	8.4	6.1	8.4	7.3	8.1	7.7
	C7 H11 N7	193.108	194.115	19.558	9.89033e+07	[M+H]+1	9.95945e+07	7.28066e+07	6.02336e+07	5.44494e+07	5.10281e+07	5.06273e+07	5.90593e+07	6.52607e+07	6.58969e+07	7.28066e+07	5.10281e+07	25.9253	4.03682	0.701	-0.51	0.120115	0.162596	7.2	1.9	4.6	8.9	9.2	8.9	8.7	8.4	8.4
(+)-Nootkatone	C15 H22 O	218.167	219.174	15.319	9.86657e+07	[M+H]+1	1.00707e+08	7.50208e+07	9.95912e+07	9.28502e+07	9.81228e+07	7.72882e+07	8.58647e+07	8.89419e+07	8.89631e+07	9.95912e+07	9.28502e+07	15.8202	12.1141	0.932	-0.1	0.863895	0.885971	7.3	6.6	8.1	6.7	8.2	7.5	7.7	9.6	9.2
	C76 H122 N4 O10 P2 S	1344.84	673.425	23.707	9.85636e+07	[M+2H]+2	1.53769e+06	1.56965e+06	1.43284e+06	2.94528e+07	2.27905e+07	2.14126e+07	9.83153e+07	9.65933e+07	9.87301e+07	1.53769e+06	2.27905e+07	4.72903	17.5131	14.821	3.89	0.000578966	0.00181126				2.4	2.2	2.2	4.7	6.2	5.8
Ethyl 2-oxocyclohexanecarboxylate	C9 H14 O3	170.094	193.083	11.524	9.80428e+07	[M+Na]+1	8.24374e+06	5.7716e+06	7.60959e+06	2.53556e+07	6.40376e+07	1.1174e+08	9.69744e+07	8.02853e+07	9.61524e+07	7.60959e+06	6.40376e+07	17.8126	64.5404	8.415	3.07	0.0344565	0.0556747		2		3.7	5.8	6.6	6	5.2	5.6
Glutaric anhydride	C5 H6 O3	114.032	115.039	3.236	9.8023e+07	[M+H]+1	4.23016e+07	4.38203e+07	4.30889e+07	7.91893e+07	7.72449e+07	8.34217e+07	9.71017e+07	9.5922e+07	9.69344e+07	4.30889e+07	7.91893e+07	1.7634	3.9502	1.838	0.88	0.000240053	0.000909481				7.3	7.3	7.7	8.1	8.1	7
	C43 H64 N8 O4 S	788.475	395.245	22.904	9.75903e+07	[M+2H]+2	1.4242e+06	1.33631e+06	1.1818e+06	7.9399e+07	6.52526e+07	7.72783e+07	9.03292e+07	8.78065e+07	9.34386e+07	1.33631e+06	7.72783e+07	9.33857	10.3131	57.83	5.85	1.20022e-06	1.61074e-05				6	3.7	3.7	7	6.2	6.6
4-one	C9 H14 O2	154.099	172.133	19.559	9.75077e+07	[M+NH4]+1	9.69737e+07	6.09893e+07	5.05165e+07	6.87292e+07	6.83708e+07	6.07476e+07	5.98804e+07	6.18883e+07	6.5719e+07	6.09893e+07	6.83708e+07	35.0654	6.83598	1.121	0.16	0.945286	0.954116	6.7	1.4	6	8.7	8.4	8.7	9.2	9.2	8.5
Valerophenone	C11 H14 O	162.104	163.112	19.574	9.71425e+07	[M+H]+1	8.7569e+06	5.79174e+06	4.35906e+06	9.27287e+07	9.71082e+07	9.4558e+07	4.11341e+07	4.1771e+07	4.16099e+07	5.79174e+06	9.4558e+07	35.5883	2.32033	16.326	4.03	0.00521381	0.0110685	1	1	1	9.2	8.5	9.2	8.9	9.2	8.9
	C12 H23 O2 P3	292.091	293.098	1.857	9.70734e+07	[M+H]+1	121498	123483	116119	8.40402e+07	9.63586e+07	8.2148e+07	8.03633e+07	7.68343e+07	7.85982e+07	121498	8.40402e+07	3.16533	8.81725	691.703	9.43	7.28158e-06	5.92367e-05				7.6	9.1	8.7	3.9	10	9.2
Decyl pentyl phthalate	C23 H36 O4	376.261	399.25	20.644	9.66507e+07	[M+Na]+1	9.68865e+07	9.96611e+07	4.04112e+07	9.01777e+07	7.46482e+07	7.94032e+07	8.1313e+07	7.8062e+07	7.87245e+07	9.68865e+07	7.94032e+07	42.3311	9.77375	0.82	-0.29	0.759145	0.794232	6.6	6.6	5.8	8.4	7.6	8.4	9.6	8.9	9.6
Methyl (2,2-diethoxyethyl)carbamate	C8 H17 N O4	191.116	192.123	3.251	9.64463e+07	[M+H]+1	534212	481223	450194	9.32027e+07	9.50539e+07	9.62505e+07	5.58602e+07	5.3643e+07	5.50983e+07	481223	9.50539e+07	8.6961	1.61914	197.526	7.63	5.27353e-05	0.000274354				6.6	5.8	6.2	5.5	5.5	5.8
	C24 H48 N6 O6	516.363	517.371	19.888	9.57443e+07	[M+H]+1	9.47932e+07	9.02941e+07	7.49899e+07	9.60142e+07	8.41608e+07	9.94293e+07	8.63776e+07	9.08482e+07	9.18803e+07	9.02941e+07	9.60142e+07	11.9749	8.59802	1.063	0.09	0.445869	0.504807	2.9	2.9	2.9	8.4	6.5	8	3.9	3.9	3.9
1,5,9-Triacetyl-1,5,9,13-tetraazacyclopentacosan-14-one	C27 H50 N4 O4	494.381	517.371	19.89	9.57443e+07	[M+Na]+1	9.47932e+07	9.02941e+07	7.49899e+07	9.60142e+07	8.41608e+07	9.94293e+07	8.63776e+07	9.08482e+07	9.18803e+07	9.02941e+07	9.60142e+07	11.9749	8.59802	1.063	0.09	0.445869	0.504807	8.2	6.3	2.9	3.4	3.4	3.4	8.1	8.5	8.9
	C37 H79 N2 P S	614.572	615.58	22.338	9.56943e+07	[M+H]+1	5.21194e+07	1.01435e+08	8.101e+07	7.6462e+07	7.304e+07	7.86191e+07	8.06431e+07	8.13571e+07	8.48894e+07	8.101e+07	7.6462e+07	31.6911	3.69976	0.944	-0.08	0.970119	0.97521	1.4	2.6	1.4	7.7	6.6	3.9	6.2	3.9	3.9
(2S)-3-(beta-D-Galactopyranosyloxy)-2-[(7Z,10Z,13Z)-7,10,13-hexadecatrienoyloxy]propyl (5Z,8Z,11Z,14Z,17Z)-5,8,11,14,17-icosapentaenoate	C45 H70 O10	770.494	771.501	22.516	9.50764e+07	[M+H]+1	768259	730124	653140	2.46544e+07	2.33691e+07	2.86418e+07	9.50451e+07	9.11647e+07	9.65671e+07	730124	2.46544e+07	8.17681	10.7585	33.767	5.08	2.36118e-06	2.6479e-05				4.2	2.7	2.9	7.3	6.6	5.5
N-(1-Piperidinylmethyl)-3-[2-(3-pyridinyl)-1-piperidinyl]propanamide	C19 H30 N4 O	330.241	353.23	17.026	9.49947e+07	[M+Na]+1	9.3955e+07	8.45561e+07	8.35924e+07	8.5903e+07	8.95402e+07	8.32539e+07	5.85373e+07	5.2635e+07	5.84892e+07	8.45561e+07	8.5903e+07	6.55273	3.65996	1.016	0.02	0.794219	0.824751	8.7	8.4	8.7	9.2	8.9	9.2	6.5	7.2	4.6
	C26 H39 N6 P3	528.246	529.253	19.471	9.47997e+07	[M+H]+1	869909	484739	1.30281e+06	9.49342e+07	6.0915e+07	4.56485e+07	2.08842e+07	2.10459e+07	2.06645e+07	869909	6.0915e+07	46.202	37.5644	70.025	6.13	0.000407652	0.00137979		0		7.1	4.4			7.5	9
	C2 H3 N2 O P	101.999	103.006	1.539	9.43627e+07	[M+H]+1	1.29099e+06	1.81077e+06	1.91584e+06	1.98902e+07	8.92182e+07	4.91284e+07	5.65372e+07	5.31377e+07	5.38903e+07	1.81077e+06	4.91284e+07	20.0041	65.987	27.131	4.76	0.0121563	0.0227876		1.2	1.2	0.7	3.2	2	3.9	6.2	6.6
	C21 H43 N4 O5 P	462.296	463.303	19.609	9.40907e+07	[M+H]+1	3.15449e+07	9.55406e+07	7.61386e+07	8.63443e+07	7.53535e+07	8.9351e+07	7.80594e+07	8.14104e+07	7.9781e+07	7.61386e+07	8.63443e+07	48.4399	8.80523	1.134	0.18	0.456744	0.515458	5.8	4.7	3.9	7.6	3.4	7.6	7	7.7	7.3
	C26 H38 N6 O	450.311	451.318	20.545	9.40009e+07	[M+H]+1	558272	521535	527332	3.52696e+06	7.73445e+06	500965	8.21999e+07	7.79063e+07	7.65751e+07	527332	3.52696e+06	3.68675	92.6544	6.688	2.74	0.207231	0.260756				0.2	0.5		8.9	8.5	8.9
Glutaric anhydride	C5 H6 O3	114.032	97.0283	1.925	9.32123e+07	[M+H-H2O]+1	2.21583e+07	2.17408e+07	1.89207e+07	4.70414e+07	5.30863e+07	5.2065e+07	8.56586e+07	8.85904e+07	8.46743e+07	2.17408e+07	5.2065e+07	8.4103	6.3783	2.395	1.26	0.000224566	0.000862646				3.4	6.8	3.4	8.1	3.9	8.9
Furfural	C5 H4 O2	96.021	97.0283	1.89	9.32123e+07	[M+H]+1	1.90134e+07	2.05193e+07	1.77554e+07	4.81277e+07	5.42997e+07	5.32673e+07	8.56586e+07	8.85904e+07	8.51905e+07	1.90134e+07	5.32673e+07	7.2467	6.37005	2.802	1.49	6.33873e-05	0.000314546				7.6	3.4	8.4	3.9	9.2	3.9
	C26 H53 N4 O P S	500.369	501.376	20.528	9.32069e+07	[M+H]+1	6.21289e+07	6.65615e+07	3.50074e+06	8.00836e+07	6.08127e+07	9.21589e+07	8.52873e+07	8.37922e+07	8.55432e+07	6.21289e+07	8.00836e+07	79.8807	20.3516	1.289	0.37	0.359289	0.418475		0.9	0.2	6.5	1.9	6.8	7	3.9	7.3
AC 45594	C13 H20 O2	208.146	209.153	14.763	9.3108e+07	[M+H]+1	5.44947e+06	3.11972e+07	2.95545e+07	4.6283e+07	4.22771e+07	3.29916e+07	8.81998e+07	9.0742e+07	8.96113e+07	2.95545e+07	4.22771e+07	65.3221	16.828	1.43	0.52	0.274008	0.332088		0.9	0.9	8.5	8.5	7.7	10	9.6	9.2
	C7 H4 O2	120.021	121.028	20.957	9.28562e+07	[M+H]+1	3.47679e+07	8.16898e+07	9.13759e+07	8.63522e+07	8.42074e+07	9.37277e+07	8.1132e+07	7.5872e+07	7.67479e+07	8.16898e+07	8.63522e+07	43.7028	5.66872	1.057	0.08	0.402236	0.461859	2.8	0.9	4.7	6.8	6.5	3.4	3.9	3.9	3.9
	C40 H70 N2 O11 S	786.468	787.475	22.302	9.27724e+07	[M+H]+1	939004	929268	818393	6.8928e+07	6.26759e+07	7.33738e+07	9.21154e+07	9.23548e+07	9.25726e+07	929268	6.8928e+07	7.48154	7.8657	74.175	6.21	2.8327e-07	6.67099e-06				8.4	6.1	3.4	3.9	3.9	8.1
	C37 H58 N2 O10	690.41	691.418	18.624	9.25378e+07	[M+H]+1	8.47113e+06	4.98741e+06	4.82982e+06	5.57456e+07	5.29944e+07	5.74738e+07	8.34316e+07	9.23944e+07	9.5514e+07	4.98741e+06	5.57456e+07	33.7646	4.07742	11.177	3.48	0.00587098	0.0122781	4	3.6	5.1	8.1	8.9	9.2	9.1	9.1	9.1
	C36 H55 N4 O3 P	622.399	623.407	19.833	9.24052e+07	[M+H]+1	521416	521881	474979	9.23897e+07	7.89422e+07	9.15781e+07	6.4303e+07	6.61017e+07	6.45358e+07	521416	9.15781e+07	5.3243	8.60434	175.633	7.46	1.14108e-06	1.54615e-05				5.3	3.4	5.7	7	8.1	5.5
	C38 H53 N3 O	567.42	568.427	22.174	9.2403e+07	[M+H]+1	478941	521811	310585	8.10076e+07	7.89144e+07	7.95709e+07	8.46273e+07	8.01191e+07	8.05148e+07	478941	7.95709e+07	25.5433	1.34105	166.139	7.38	0.000918522	0.00263131				8.1	3.9	7.3	7.3	8.1	8.9
L-Leucyl-D-valine	C11 H22 N2 O3	230.163	231.17	1.921	9.23052e+07	[M+H]+1	52558	50952.2	46562.3	542256	2.19476e+06	7.57813e+06	8.90138e+07	8.75322e+07	8.74907e+07	50952.2	2.19476e+06	6.20451	107.001	43.075	5.43	0.039005	0.0619085					0.2		9.2	9.2	3.9
Echinenone	C40 H54 O	550.417	551.425	20.192	9.19788e+07	[M+H]+1	8.16086e+06	1.89203e+06	1.88741e+07	8.97893e+07	9.04823e+07	9.2286e+07	3.84689e+07	3.85167e+07	4.05696e+07	8.16086e+06	9.04823e+07	89.0595	1.41866	11.087	3.47	0.0600253	0.0897292	0.5	0.2	1.4	9.2	8.1	9.2	8.1	7	8.5
	C23 H45 N4 P	408.339	409.346	21.696	9.16611e+07	[M+H]+1	1.59265e+06	2.99556e+06	2.39187e+06	1.97958e+07	4.88033e+06	3.51048e+06	7.65714e+07	7.77405e+07	8.59237e+07	2.39187e+06	4.88033e+06	30.2457	96.1403	2.04	1.03	0.156493	0.204231							7.6	9.1	8
	C40 H72 N2 O11 S	788.484	789.491	22.907	9.15185e+07	[M+H]+1	1.00216e+06	945251	827094	3.7554e+07	6.63629e+07	7.20087e+07	7.66127e+07	7.49377e+07	8.31432e+07	945251	6.63629e+07	9.65592	31.5125	70.207	6.13	0.00132704	0.00353932				2.6	3.3	2.2	5.3	6.5	3.4
10,12-Hexadecadienal	C16 H28 O	236.214	300.229	19.603	9.12473e+07	[M+ACN+Na]+1	541616	526448	499196	6.86428e+07	5.67629e+07	7.07147e+07	7.91891e+07	8.38202e+07	7.77588e+07	526448	6.86428e+07	4.11449	11.5163	130.389	7.03	4.38201e-05	0.000237384				7.9	6.3	7.5	3.9	9.6	3.9
	C7 H18 N O8 P	275.077	276.084	1.745	9.11614e+07	[M+H]+1	72009.7	69523.1	67980	4.09585e+06	6.18789e+06	2.5923e+06	8.81799e+07	8.76934e+07	8.94438e+07	69523.1	4.09585e+06	2.91135	42.0735	58.914	5.88	0.00368868	0.00824183				3.5	2	1.7	9.2	8.9	8.1
	C38 H47 N2 P3	624.294	625.302	19.61	9.09743e+07	[M+H]+1	424828	471630	368443	1.65296e+08	331223	21840.6	8.12041e+07	8.40347e+07	8.81992e+07	424828	331223	12.2542	172.652	0.78	-0.36	0.759032	0.794232				2.8	0		7.3	9.2	9.6
Laurophenone	C18 H28 O	260.214	261.221	19.429	9.07011e+07	[M+H]+1	376311	184757	339723	6.19443e+07	9.12636e+07	5.29298e+07	5.70932e+07	5.7994e+07	5.81871e+07	339723	6.19443e+07	33.8672	29.1695	182.337	7.51	7.39735e-05	0.000355958				6.5	5.3	6.8	7.7	9.2	8.9
Halocynthiaxanthin	C40 H54 O4	598.402	599.409	20.51	9.0238e+07	[M+H]+1	499054	429427	469131	9.09346e+07	7.01319e+07	6.61799e+07	4.91871e+07	4.60878e+07	4.95358e+07	469131	7.01319e+07	7.49736	17.5566	149.493	7.22	4.11647e-05	0.00022606				2.4	2.4	2.8	9.2	5.5	7.7
	C34 H58 N2 O6 S	622.399	623.406	20.309	9.00596e+07	[M+H]+1	564912	557151	598544	5.40203e+07	3.32388e+07	8.99929e+07	3.45132e+07	3.45622e+07	3.52534e+07	564912	5.40203e+07	3.83628	48.5984	95.626	6.58	0.00379513	0.00845278				4.7	3.9	2.4	6.2	8.5	7.3
C6E2	C10 H22 O3	190.157	213.146	16.194	8.9957e+07	[M+Na]+1	9.35919e+07	5.26609e+07	5.68504e+07	4.91541e+07	4.58044e+07	4.66355e+07	4.3703e+07	3.68703e+07	4.32978e+07	5.68504e+07	4.66355e+07	33.2635	3.69553	0.82	-0.29	0.209881	0.263775	7.1	1.4	1.4	3.9	3.9	9.6	3.4	3.4	3.4
3-Amino-3-[4-amino-6-(dimethylamino)-1,3,5-triazin-2-yl]-1-propanol	C8 H16 N6 O	212.139	213.146	16.207	8.9957e+07	[M+H]+1	9.4792e+07	5.33362e+07	5.79696e+07	4.80872e+07	4.84788e+07	2.5625e+06	4.3703e+07	3.68703e+07	4.32978e+07	5.79696e+07	4.80872e+07	33.065	79.8886	0.83	-0.27	0.315049	0.375776	1.4	7.1	7.1	6.2	6.2	1	8	8	8.4
	C39 H62 N6 O8	742.463	743.47	21.644	8.99448e+07	[M+H]+1	2.43371e+06	2.46573e+06	2.30622e+06	7.73258e+06	5.30945e+06	4.37837e+06	7.80748e+07	7.75099e+07	8.45251e+07	2.43371e+06	5.30945e+06	3.51316	29.819	2.182	1.13	0.0344522	0.0556747				4.9	2.2	4.1	9.2	8.9	9.2
2-Bornanol, 2-phenyl-	C16 H22 O	230.167	231.174	19.931	8.99148e+07	[M+H]+1	319491	332869	280332	7.61868e+07	8.95858e+07	8.54295e+07	1.40406e+07	1.26142e+07	1.40395e+07	319491	8.54295e+07	8.7818	8.19084	267.393	8.06	1.63821e-07	4.79474e-06				9.5	8.4	9.1	8.1	6.6	8.1
MFCD00024813	C5 H11 N O4	149.069	150.076	1.928	8.97035e+07	[M+H]+1	4.77171e+06	3.36582e+06	1.40767e+07	5.10503e+07	4.52572e+07	4.42508e+07	8.5739e+07	8.33478e+07	8.72921e+07	4.77171e+06	4.52572e+07	78.6077	7.83265	9.484	3.25	0.0406101	0.0641662		0.2		6.1	5.3	5.3	8.9	8.1	9.2
	C35 H59 O7 P	622.399	623.407	19.721	8.94346e+07	[M+H]+1	404257	397069	387086	8.91694e+07	6.15389e+07	8.79291e+07	5.61976e+07	5.60494e+07	5.60488e+07	397069	8.79291e+07	2.17683	19.6198	221.446	7.79	0.000465177	0.00152906				7	5.5	7	8.9	8.1	8.5
13(S)-HpOTrE	C18 H30 O4	310.214	333.204	18.388	8.94067e+07	[M+Na]+1	1.13458e+06	919909	1.69e+06	1.04892e+07	2.27076e+06	6.48947e+06	8.25216e+07	8.84322e+07	8.99846e+07	1.13458e+06	6.48947e+06	31.8397	64.0494	5.72	2.52	0.065509	0.0969294		0.7		0.7	0.2	0.5	7.7	8.1	9.2
Decanophenone	C16 H24 O	232.183	233.19	18.788	8.93971e+07	[M+H]+1	262137	289058	245086	7.25559e+07	7.30182e+07	7.26154e+07	8.22969e+07	8.78793e+07	8.55481e+07	262137	7.26154e+07	8.35243	0.345753	277.013	8.11	7.08523e-05	0.000344373				8.9	9.2	9.2	9.2	9.2	8.9
	C44 H71 N O8	741.515	742.523	19.558	8.93539e+07	[M+H]+1	8.98554e+07	6.82011e+07	5.11517e+07	4.47871e+07	3.7665e+07	3.80894e+07	4.15204e+07	4.67814e+07	4.80311e+07	6.82011e+07	3.80894e+07	27.8155	9.94282	0.558	-0.84	0.0703164	0.102708	1.9	7.2	6.8	8	7.2	8.7	3.4	3.4	3.4
	C24 H46 N2 O12	554.306	555.314	18.204	8.92751e+07	[M+H]+1	802624	1.35647e+06	158973	1.12635e+07	9.72857e+06	4.01815e+06	8.08068e+07	8.68829e+07	8.66916e+07	802624	9.72857e+06	77.5615	45.7964	12.121	3.6	0.0373875	0.0597236				1.8	1.4	0.5	8.9	9.2	9.2
	C42 H70 N6 O S2	738.505	739.512	19.562	8.91892e+07	[M+H]+1	9.40037e+07	7.35818e+07	5.3079e+07	1.68321e+06	3.35527e+07	2.22554e+06	4.22239e+07	4.65429e+07	4.70672e+07	7.35818e+07	2.22554e+06	27.8192	146.113	0.03	-5.05	0.104152	0.143431	1.9	1.9	1.9	1	0.9	1.4	8	8	8
3-O-beta-D-galactosyl-sn-glycerol	C9 H18 O8	254.1	255.107	1.855	8.89998e+07	[M+H]+1	60949.4	142199	107417	2.89918e+06	8.7423e+06	7.421e+06	8.68198e+07	8.7555e+07	8.38017e+07	107417	7.421e+06	39.378	48.2231	69.086	6.11	0.00102497	0.00287374			3.9	2.9	5.8	4.6	8.9	8.9	7.3
	C33 H55 N O3	513.418	514.425	20.508	8.89944e+07	[M+H]+1	433496	369275	405582	8.7762e+07	7.1372e+07	7.7282e+07	9.85228e+06	9.72753e+06	8.48074e+06	405582	7.7282e+07	7.99485	10.5329	190.546	7.57	5.54787e-07	9.82299e-06				7.9	7.5		7	4.3	4.9
	C17 H37 P3	334.212	335.219	18.039	8.89044e+07	[M+H]+1	2.49823e+06	2.07399e+06	7.31827e+06	4.80029e+06	3.0902e+06	2.5953e+07	7.41503e+07	8.13662e+07	7.46602e+07	2.49823e+06	4.80029e+06	73.4972	112.887	1.921	0.94	0.37717	0.436288			0.5		0.2	0.7	5.7	7.6	6.8
	C38 H54 N4 O	582.428	583.435	21.175	8.88797e+07	[M+H]+1	750957	753996	767011	8.75028e+07	7.39343e+07	8.88973e+07	3.1174e+07	2.97536e+07	3.1328e+07	753996	8.75028e+07	1.12609	9.90572	116.052	6.86	0.00013323	0.000569806				6.5	6.8	8.7	7.3	7	7.3
Ethyl {4-[(tetrahydro-2-furanylmethyl)carbamoyl]phenyl}carbamate	C15 H20 N2 O4	292.141	293.149	19.315	8.83925e+07	[M+H]+1	273467	273644	259442	7.51142e+07	6.30084e+07	7.14865e+07	7.68978e+07	8.49401e+07	8.4292e+07	273467	7.14865e+07	3.03104	8.89184	261.408	8.03	1.71448e-05	0.000114317				3.4	3.4	3.4	8.7	3.4	9.1
	C20 H41 N O3	343.308	344.316	19.291	8.82206e+07	[M+H]+1	2.57791e+06	3.5454e+06	2.81402e+06	8.84673e+07	8.71199e+07	4.26271e+07	2.54664e+07	2.63097e+07	2.55706e+07	2.81402e+06	8.71199e+07	16.9323	35.8623	30.959	4.95	0.00227764	0.00549083	2.9	2.5	3.6	6	6.3	4.8	6.7	8.6	7.5
MBP	C12 H14 O4	222.089	245.078	16.118	8.81699e+07	[M+Na]+1	2.47697e+07	1.44874e+07	1.4222e+07	5.60846e+07	8.18548e+07	8.80799e+07	5.72249e+07	5.92437e+07	6.40633e+07	1.44874e+07	8.18548e+07	33.7398	22.516	5.65	2.5	0.00390203	0.00863158	1.2	1.2	1.2	6.8	1.9	7.2	8.4	3.4	8
Isopropyl 10-hydroxy-11-(4-morpholinyl)undecanoate	C18 H35 N O4	329.257	330.264	17.547	8.81611e+07	[M+H]+1	8.40607e+07	4.85665e+07	4.33083e+07	4.81897e+07	4.11608e+07	5.40293e+07	4.79115e+07	4.54997e+07	4.0618e+07	4.85665e+07	4.81897e+07	37.7984	13.4818	0.992	-0.01	0.510144	0.566617	7.5	7.5	7.1	8.6	8.6	8.6	9.1	9.1	9.1
	C40 H67 N8 P3 S	784.443	393.229	21.818	8.80258e+07	[M+2H]+2	677649	670804	644584	8.64373e+07	7.85451e+07	7.89602e+07	6.56327e+07	6.52388e+07	7.02411e+07	670804	7.89602e+07	2.6271	5.46224	117.71	6.88	1.17353e-06	1.58502e-05				7.6	5.3	8	8.5	8.5	8.1
	C28 H37 N8 O5 P	596.263	597.27	20.209	8.80136e+07	[M+H]+1	438766	433495	396930	9.06403e+06	7.8501e+06	7.39082e+06	8.41491e+07	8.32779e+07	8.56241e+07	433495	7.8501e+06	5.38584	10.6707	18.109	4.18	2.62538e-05	0.000156705				5.5	4.7	5.9	9.2	8.9	9.2
	C22 H29 N8 O9 P S	612.152	307.083	2.735	8.79575e+07	[M+2H]+2	182703	163770	154011	8.2707e+07	8.44607e+07	8.79584e+07	1.31974e+07	1.34432e+07	1.31738e+07	163770	8.44607e+07	8.74468	3.14378	515.727	9.01	9.10218e-06	7.03791e-05				8.5	9.2	9.6	7.1	7.9	7.5
	C28 H59 N4 P3	544.395	545.402	20.509	8.78011e+07	[M+H]+1	6.53178e+07	6.94054e+07	4.83826e+07	6.21549e+07	7.00334e+07	9.05222e+07	6.91312e+07	7.01581e+07	6.71578e+07	6.53178e+07	7.00334e+07	18.2624	19.7252	1.072	0.1	0.282286	0.341336		4.7		2.4	5.1	6.6	7	6.2	7
N-Boc-DL-2-amino-1-propanol	C8 H17 N O3	175.121	217.155	1.946	8.7743e+07	[M+ACN+H]+1	156192	180056	137100	3.9217e+06	2.50495e+06	87292.9	8.47317e+07	8.2496e+07	8.33894e+07	156192	2.50495e+06	13.6406	89.294	16.038	4	0.272005	0.329945				0.5			3.9	10	9.2
9,12-Octadecadienal	C18 H32 O	264.245	265.252	20.351	8.7691e+07	[M+H]+1	233922	448099	455180	8.79685e+07	6.98807e+07	4.77866e+07	8.41321e+07	8.40962e+07	8.35696e+07	448099	6.98807e+07	33.1734	29.359	155.949	7.28	6.87167e-05	0.000335541	0.5		0.5	7.6	1.9	7.2	3.9	8.9	3.9
2,4-Di-tert-butyl-6-(4-methoxybenzyl)phenol	C22 H30 O2	326.224	349.214	18.566	8.76756e+07	[M+Na]+1	819965	785679	752242	3.68358e+07	4.02518e+07	3.62729e+07	7.65763e+07	8.63619e+07	8.75658e+07	785679	3.68358e+07	4.30842	5.69827	46.884	5.55	1.78883e-07	5.10546e-06				7.2	8	8.4	5.3	6.8	8
	C55 H73 N6 O6 P3	1006.48	504.248	18.51	8.73684e+07	[M+2H]+2	566950	551495	552788	8.83747e+07	8.20597e+07	9.08423e+07	3.18047e+07	3.53811e+07	3.53797e+07	552788	8.83747e+07	1.53913	5.20091	159.871	7.32	8.98046e-06	6.95655e-05				7.6	6.1	8	8	8.4	7.2
Vigabatrin	C6 H11 N O2	129.079	130.086	2.249	8.7334e+07	[M+H]+1	3.95626e+06	2.87619e+06	2.3157e+06	9.17174e+06	3.32837e+07	2.05892e+07	7.99724e+07	7.7089e+07	7.27138e+07	2.87619e+06	2.05892e+07	27.3458	57.3955	7.159	2.84	0.0264884	0.0442067	1.5			0.5		3	7	3.9	8.9
	C54 H78 N4 O7 S3	990.503	496.259	18.509	8.72587e+07	[M+2H]+2	565716	538728	551445	8.67447e+07	8.45479e+07	8.10458e+07	3.15953e+07	3.53872e+07	3.49521e+07	551445	8.45479e+07	2.44602	3.41714	153.321	7.26	1.71274e-08	1.68412e-06				8.9	8.1	8.5	8	7.2	8.4
MONOLINOLENIN	C21 H36 O4	352.261	353.268	19.178	8.70383e+07	[M+H]+1	203581	215070	217466	4.36843e+07	7.01046e+07	8.9796e+07	8.13128e+07	8.32102e+07	8.29054e+07	215070	7.01046e+07	3.50026	34.0951	325.962	8.35	0.001244	0.00336687				6.3	6.3	6	8.9	8.9	8.9
1-Decanoyl-2,6-dimethylpiperidine	C17 H33 N O	267.256	268.263	20.052	8.70067e+07	[M+H]+1	432208	446729	424328	6.84006e+07	5.91016e+07	6.30882e+07	8.2579e+07	8.27079e+07	8.46353e+07	432208	6.30882e+07	2.61577	7.3434	145.967	7.19	1.10914e-05	8.12854e-05				9.1	8.7	8.7	10	9.2	9.6
	C37 H77 N6 O2 P3	730.534	366.274	19.344	8.6812e+07	[M+2H]+2	351612	358521	472087	1.42981e+07	1.86404e+07	7.58303e+06	7.38521e+07	7.52338e+07	8.00027e+07	358521	1.42981e+07	17.1669	41.2444	39.881	5.32	0.00267929	0.00627899				2.2	3	1.2	9.2	8.9	9.2
	C43 H72 O12 S	812.475	407.245	22.491	8.65681e+07	[M+2H]+2	871421	834877	742354	8.82765e+07	6.86953e+07	7.49605e+07	4.933e+07	4.97503e+07	5.05058e+07	834877	7.49605e+07	8.15054	12.9347	89.786	6.49	4.23342e-06	4.03612e-05				6.3	6	6.3	6.6	7.7	6.6
	C26 H38 N10 O	506.321	507.329	19.605	8.62057e+07	[M+H]+1	3.18632e+07	8.90821e+07	6.62151e+07	8.00888e+07	6.42421e+07	8.25462e+07	7.16064e+07	7.05611e+07	6.2999e+07	6.62151e+07	8.00888e+07	46.165	13.1368	1.21	0.27	0.470554	0.528354	5.1	4.7	0.9	7.9	6	2.9	6.5	7.6	3.4
6-Ethyl-5-(4-phenyl-1-piperazinyl)-2,4-pyrimidinediamine	C16 H22 N6	298.191	299.198	19.835	8.60811e+07	[M+H]+1	352798	347639	324378	7.73414e+07	8.09586e+07	7.43458e+07	8.40631e+07	8.34846e+07	8.21489e+07	347639	7.73414e+07	4.43225	4.26993	222.476	7.8	1.17437e-08	1.68412e-06				10	8.9	3.9	7.3	8.5	7
	C33 H62 N2 S3	582.407	583.414	20.213	8.59678e+07	[M+H]+1	1.59858e+06	734045	620509	8.34907e+07	3.96899e+07	4.67447e+07	4.21471e+07	4.3319e+07	4.80932e+07	734045	4.67447e+07	54.3426	41.5205	63.681	5.99	0.000519188	0.00165621				3.2	1.7	1.7	5.3	4.2	6.8
MFCD00050402	C20 H35 N O4	353.257	354.264	17.977	8.56258e+07	[M+H]+1	209816	201215	189275	4.45331e+07	4.27917e+07	4.33014e+07	7.65891e+07	8.02149e+07	7.52774e+07	201215	4.33014e+07	5.15519	2.05619	215.199	7.75	2.46798e-06	2.74408e-05				9.2	9.2	9.2	7.3	9.2	9.2
	C7 H12 N6 O	196.107	197.115	14.542	8.54798e+07	[M+H]+1	1.95307e+06	229221	2.31621e+06	9.70486e+06	9.39545e+06	5.71481e+06	8.01461e+07	8.32409e+07	8.15037e+07	1.95307e+06	9.39545e+06	74.3566	26.8353	4.811	2.27	0.101573	0.140521	0.2	0	0.2	6.6	6.4	4.5	9.6	10	3.9
	C17 H43 N8 P	390.334	413.323	20.562	8.54778e+07	[M+Na]+1	6.20908e+07	5.83066e+07	4.50073e+07	8.60646e+07	7.64255e+07	8.53336e+07	7.49406e+07	7.57875e+07	7.37058e+07	5.83066e+07	8.53336e+07	16.2738	6.49646	1.464	0.55	0.0387529	0.061578			2.4	8	6.1	7.2	3.9	6.6	7.3
	C41 H76 N O P3	691.515	692.522	19.954	8.52451e+07	[M+H]+1	426184	438568	375511	5.87139e+07	4.4913e+07	6.07105e+07	7.91645e+07	8.31006e+07	8.12748e+07	426184	5.87139e+07	8.0813	15.7039	137.767	7.11	2.72765e-05	0.00016212				8.1	7.7	7.7	9.2	9.6	9.6
	C52 H67 O2 P S	786.459	394.237	22.295	8.51611e+07	[M+2H]+2	993597	980064	865710	6.44331e+07	5.89654e+07	6.74459e+07	8.24959e+07	8.2349e+07	8.36908e+07	980064	6.44331e+07	7.42302	6.75798	65.744	6.04	2.65199e-07	6.3995e-06				7.6	6.8	6.8	7.3	8.1	8.5
	C33 H75 N7 O P2	647.548	648.556	18.501	8.48929e+07	[M+H]+1	6.9688e+07	6.15332e+07	6.74989e+07	2.81054e+07	8.14088e+07	8.78209e+07	5.43439e+07	5.20024e+07	5.15184e+07	6.74989e+07	8.14088e+07	6.37168	49.8385	1.206	0.27	0.772797	0.80748	8	7.2	7.2	3.6	3.9	5.5	5.8	7	8.1
	C6 H12 N6 O	184.107	185.115	14.134	8.48145e+07	[M+H]+1	4.76656e+07	5.35144e+07	6.45686e+07	8.43615e+07	8.46542e+07	2.87821e+07	7.53781e+07	7.49561e+07	7.36027e+07	5.35144e+07	8.43615e+07	15.5368	48.7977	1.576	0.66	0.858372	0.88095	3.9	5.5	6.6	0.9	6.2	0.9	8.9	3.9	9.2
Triethyl orthoacetate	C8 H18 O3	162.125	185.115	14.129	8.48145e+07	[M+Na]+1	4.76656e+07	5.35144e+07	6.45686e+07	8.43615e+07	8.46542e+07	2.87821e+07	7.53781e+07	7.49561e+07	7.36027e+07	5.35144e+07	8.43615e+07	15.5368	48.7977	1.576	0.66	0.858372	0.88095	2.4	2.4	2.4	6.2	0.9	0.9	3.9	8.9	3.9
octinoxate	C18 H26 O3	290.188	313.177	15.468	8.45792e+07	[M+Na]+1	188361	175684	157310	4.71683e+07	5.07502e+07	3.54023e+07	7.54798e+07	7.91067e+07	8.05479e+07	175684	4.71683e+07	8.98372	18.0679	268.484	8.07	3.46752e-05	0.0001964				8.5	8.1	8.1	9.6	9.6	9.6
	C11 H25 P3	250.118	251.125	16.011	8.4541e+07	[M+H]+1	8.60386e+06	6.64447e+06	6.39056e+06	8.16915e+07	7.70774e+07	8.5569e+07	6.27916e+07	5.65104e+07	6.37761e+07	6.64447e+06	8.16915e+07	16.7923	5.21954	12.295	3.62	0.00057508	0.00180044	3.5	3.5	3.9	9.1	9.1	9.5	9.1	8.4	8.4
Tridecyl N-[(allyloxy)carbonyl]alaninate	C20 H37 N O4	355.272	356.279	18.386	8.45065e+07	[M+H]+1	365728	310023	339577	2.04809e+07	1.77488e+07	1.3877e+07	7.64821e+07	8.17426e+07	8.05269e+07	339577	1.77488e+07	8.23467	19.1049	52.267	5.71	0.000153476	0.000634687				6.7	6	2.2	9.6	9.2	9.2
trans-geranic acid	C10 H16 O2	168.115	169.122	14.438	8.44867e+07	[M+H]+1	3.44008e+07	2.96278e+07	2.15053e+07	2.34799e+07	4.88969e+07	9.37877e+07	7.0276e+07	6.14985e+07	6.26185e+07	2.96278e+07	4.88969e+07	22.8675	64.2746	1.65	0.72	0.3155	0.376208	3.1	3.8	7.4	5.6	6.6	0.9	3.4	3.4	9.1
MFCD06656300	C40 H54 O3	582.407	583.414	19.721	8.44481e+07	[M+H]+1	627447	609317	593420	8.33919e+07	8.2411e+07	8.17313e+07	6.50219e+07	6.57962e+07	7.07966e+07	609317	8.2411e+07	2.79087	1.01177	135.252	7.08	9.55395e-07	1.41762e-05				8.5	5.5	8.5	7.3	7.3	6.2
	C64 H101 O6 P3	1058.68	530.348	23.493	8.44277e+07	[M+2H]+2	1.1488e+06	1.31451e+06	1.01262e+06	8.12312e+07	5.86924e+07	8.4552e+07	6.7661e+07	6.35553e+07	6.63812e+07	1.1488e+06	8.12312e+07	13.0484	18.8035	70.71	6.14	2.72036e-05	0.000161915				3.9	4.3	5.8	6.6	6.2
afegostat	C6 H13 N O3	147.089	148.097	1.93	8.40605e+07	[M+H]+1	970067	2.82599e+06	5.34911e+06	8.3478e+07	7.52293e+07	7.42581e+07	6.82769e+07	6.81659e+07	6.93471e+07	2.82599e+06	7.52293e+07	72.1029	6.52384	26.62	4.73	0.0196767	0.0343914	0.2			7.2	8.7	7.6	8.1	8.5	8.5
Ibuprofen	C13 H18 O2	206.131	207.138	13.502	8.4027e+07	[M+H]+1	7.37381e+06	1.01935e+07	1.05514e+07	3.77449e+07	3.67813e+07	3.583e+07	7.78994e+07	6.42508e+07	7.77994e+07	1.01935e+07	3.67813e+07	18.5692	2.60278	3.608	1.85	0.00606871	0.0126367				9.6	9.2	9.6	8.6	8.2	8.6
		101.002	102.009	1.549	8.37464e+07	[M+H]+1	999066	2.37691e+06	1.67529e+06	8.07196e+07	8.36588e+07	8.32732e+07	4.67038e+07	4.80943e+07	4.84099e+07	1.67529e+06	8.32732e+07	40.9182	1.93495	49.707	5.64	0.00397226	0.00875934		0.2	0.2	5.1	4.7	3.9	5.5	6.6	6.6
	C33 H58 N6 O3	586.46	587.467	21.762	8.3669e+07	[M+H]+1	387252	422920	363939	4.67814e+07	4.2735e+07	3.68988e+07	7.48058e+07	6.79606e+07	7.83816e+07	387252	4.2735e+07	7.59014	11.7903	110.355	6.79	3.70809e-06	3.67668e-05				7.5	4.8	5.2	7.6	8	7.2
	C17 H28 N6 O3	364.222	365.23	17.243	8.34477e+07	[M+H]+1	203229	124512	119938	1.93534e+07	1.99238e+07	7.86461e+06	7.05828e+07	6.53684e+07	5.77657e+07	124512	1.93534e+07	31.3777	43.2972	155.434	7.28	0.00075656	0.00224517	0.5			0.7	0.7	0.5	8	7.2	6.8
	C14 H24 N6 O8	404.166	405.173	12.561	8.31766e+07	[M+H]+1	8.33568e+07	2.04062e+07	3.68912e+07	2.04778e+07	2.56779e+07	2.6468e+06	2.03801e+07	2.05317e+07	2.03384e+07	3.68912e+07	2.04778e+07	69.6249	74.2525	0.555	-0.85	0.219109	0.273578	7	3.3	0.9	2.6	6	3.3	6.7	6	3.7
	C13 H22 N10 O4	382.184	405.173	12.574	8.31766e+07	[M+Na]+1	8.33888e+07	2.04141e+07	3.69053e+07	2.04627e+07	2.56931e+07	2.23465e+07	2.03801e+07	2.05317e+07	2.03444e+07	3.69053e+07	2.23465e+07	69.6249	11.6014	0.606	-0.72	0.303215	0.363823	0.9	0.7	6.2	2.7	2.7	7.6	3.7	3.7	6.7
	C16 H32 N6 O2	340.259	341.266	19.801	8.28088e+07	[M+H]+1	7.35211e+07	8.93795e+07	5.72526e+07	5.95635e+07	2.99016e+07	6.03312e+07	4.45909e+07	3.68227e+07	4.42766e+07	7.35211e+07	5.95635e+07	21.89	34.7496	0.81	-0.3	0.209749	0.263688	1.9	5.3	3.1	2.6	1.4	2.9	5.6	4.8	4.4
	C38 H53 N3 O	567.42	568.427	21.875	8.27086e+07	[M+H]+1	476266	530829	441149	4.59782e+07	4.39293e+07	6.59876e+07	7.8693e+07	7.89844e+07	7.40065e+07	476266	4.59782e+07	9.36094	23.4524	96.539	6.59	0.000138258	0.000584958				2.7	4.2	4.6	7.7	7.3	6.2
Halocynthiaxanthin	C40 H54 O4	598.402	599.409	19.833	8.2441e+07	[M+H]+1	448940	442376	415618	5.80214e+07	8.23341e+07	4.07561e+07	4.38731e+07	3.96545e+07	4.48188e+07	442376	5.80214e+07	4.05181	34.6002	131.159	7.04	0.00151905	0.00392959				4.1	2.9	4.1	6.5	6.5	6.8
5-O-methyl embelin	C18 H28 O4	308.199	331.188	17.6	8.17735e+07	[M+Na]+1	170415	77288.3	77547.8	5.11995e+06	4.5961e+06	6.8845e+06	7.6869e+07	7.74917e+07	7.03224e+07	77547.8	5.11995e+06	49.5237	21.667	66.023	6.04	0.00115475	0.00315368				1.5	1.5	1.5	8.7	8.7	8.7
	C25 H52 N O5 P S2	541.301	271.658	19.695	8.1498e+07	[M+2H]+2	2.05154e+06	1.11123e+06	606412	2.2218e+07	1.73079e+07	2.03411e+07	7.74134e+07	8.02891e+07	8.0597e+07	1.11123e+06	2.03411e+07	58.3751	12.4155	18.305	4.19	0.0118937	0.0223751	0.2			5.4	6.5	6.5	7.7	8.5	8.5
	C16 H33 O P3	334.176	335.183	17.672	8.14566e+07	[M+H]+1	219528	264026	50127.3	8.30215e+07	7.83567e+07	7.53059e+07	5.85516e+07	5.80866e+07	5.44163e+07	219528	7.83567e+07	63.4445	4.92533	356.932	8.48	0.00673628	0.0138068	0	0	1.5	9.6	9.6	3.9	9.6	9.6	9.2
	C42 H69 N3 O4	679.527	743.543	20.389	8.14357e+07	[M+ACN+Na]+1	3.22434e+07	1.41912e+07	1.98691e+07	2.67875e+07	2.43387e+07	4.67403e+07	7.46693e+07	7.77566e+07	7.45145e+07	1.98691e+07	2.67875e+07	41.7659	37.6672	1.348	0.43	0.269056	0.326744	0.9	0.7	0.7	1.2	1.2	1.4	8.9	8.9	3.9
	C43 H77 N4 P3	742.536	743.543	20.386	8.14357e+07	[M+H]+1	2.18813e+07	1.48846e+07	2.08398e+07	2.67905e+07	2.43425e+07	4.68416e+07	7.46693e+07	7.77566e+07	7.44288e+07	2.08398e+07	2.67905e+07	19.6596	37.7977	1.286	0.36	0.117972	0.159902	2.2	7.1	6.4	5.7	5.7	6	3.9	3.9	8.5
	C34 H38 O11	622.242	623.25	20.582	8.11854e+07	[M+H]+1	232890	218266	205939	5.81347e+06	6.8127e+06	5.22722e+06	7.60433e+07	6.7318e+07	7.66813e+07	218266	5.81347e+06	6.15959	13.4706	26.635	4.74	6.24465e-05	0.000311419				2.5	5.9	3.6	8.7	8.7	9.1
	C34 H56 N2 O9 P2	698.348	699.356	19.038	8.11802e+07	[M+H]+1	443827	348358	954919	6.66122e+07	5.56187e+07	6.49285e+07	7.36464e+07	7.893e+07	7.85049e+07	443827	6.49285e+07	56.0043	9.49119	146.293	7.19	0.00314397	0.00718866			0.2	8	8	8.4	8.9	3.9	8.9
TERT-BUTYL N-(1-HYDROXY-3-METHYLBUTAN-2-YL)CARBAMATE	C10 H21 N O3	203.152	204.159	12.288	8.11405e+07	[M+H]+1	120920	101306	97954.4	3.45706e+07	4.16052e+07	5.79244e+07	7.4377e+07	7.80059e+07	7.88297e+07	101306	4.16052e+07	11.6238	26.8021	410.69	8.68	9.52392e-05	0.000435143				8	7.6	7.6	8.9	9.2	8.1
	C5 H N7	159.03	160.037	1.695	8.07879e+07	[M+H]+1	95562.3	95635.6	90136.5	8.09772e+07	7.83755e+07	7.68323e+07	6.25299e+07	6.01027e+07	6.13838e+07	95562.3	7.83755e+07	3.36318	2.66086	820.151	9.68	3.06234e-09	1.43385e-06				9.2	8.9	10	9.2	7.7	8.1
trimethadione	C6 H9 N O3	143.058	144.065	4.832	8.07558e+07	[M+H]+1	1.81615e+07	2.71784e+07	3.76427e+07	7.98559e+07	7.91637e+07	6.71933e+07	6.49062e+07	5.81459e+07	6.51401e+07	2.71784e+07	7.91637e+07	35.2468	9.44158	2.913	1.54	0.0314799	0.0513972				6.1	5.3	5.7	5.3	4.6	4.9
Diisodecyl phthalate	C28 H46 O4	446.34	447.347	22.096	8.06071e+07	[M+H]+1	8.24433e+07	6.07651e+07	2.06565e+07	2.96427e+07	4.23999e+07	2.04814e+07	4.55337e+07	4.7092e+07	4.70932e+07	6.07651e+07	2.96427e+07	57.3915	35.6934	0.488	-1.04	0.397353	0.457318	0.9	4.7	0.7	1.4	2.2	1.9	7.3	3.9	7.3
Unoprostone	C22 H38 O5	382.272	405.261	19.164	8.05123e+07	[M+Na]+1	8.14001e+07	7.41917e+07	6.83431e+07	6.64889e+07	5.92887e+07	6.21891e+07	7.23966e+07	7.36355e+07	7.42162e+07	7.41917e+07	6.21891e+07	8.76191	5.78189	0.838	-0.25	0.0539474	0.0818481	3.4	8.4	8.4	7.6	3.4	3.4	7	9.2	3.9
	C20 H42 N2 P2 S	404.254	405.261	19.163	8.05123e+07	[M+H]+1	8.14001e+07	7.41917e+07	6.83431e+07	6.64889e+07	5.92887e+07	6.21891e+07	7.23966e+07	7.36355e+07	7.42162e+07	7.41917e+07	6.21891e+07	8.76191	5.78189	0.838	-0.25	0.0539474	0.0818481	9.1	3.4	3.4	3.4	7.2	8.4	3.9	3.9	8.9
	C34 H63 N7 O7	681.479	682.486	20.113	8.0433e+07	[M+H]+1	454089	602451	1.92594e+06	1.04193e+06	3.80714e+06	2.05205e+06	7.57921e+07	7.76667e+07	7.84427e+07	602451	2.05205e+06	81.5107	60.8262	3.406	1.77	0.192189	0.243795			0.2	0.2	2.7	0.6	9.2	9.2	9.6
savapyrin	C14 H18 N6 O	286.154	287.162	17.802	8.0268e+07	[M+H]+1	439849	141763	136337	8.7826e+06	1.45271e+07	8.3192e+06	7.44641e+07	7.11527e+07	6.98906e+07	141763	8.7826e+06	72.5766	32.8006	61.953	5.95	0.00343727	0.0077458	0	0		2.9	2.3	4	8.5	8.5	7
	C25 H45 N4 O2 P	464.327	465.334	21.705	8.02167e+07	[M+H]+1	1.0351e+06	1.7551e+06	65170.8	9.65875e+06	3.12979e+06	2.65822e+06	6.78549e+07	6.69334e+07	7.41482e+07	1.0351e+06	3.12979e+06	89.0995	75.9915	3.024	1.6	0.15567	0.203409							8.7	3.4	8.4
	C37 H58 N7 O10 P3	853.347	427.681	16.394	7.98408e+07	[M+2H]+2	310011	639552	275236	5.97596e+06	1.61216e+06	32688.5	7.19462e+07	6.87314e+07	7.48672e+07	310011	1.61216e+06	49.2454	121.185	5.2	2.38	0.746264	0.783838		0.2		0.5	0.2		9.2	10	9.6
CU5774000	C9 H12 O2	152.084	153.091	12.529	7.98273e+07	[M+H]+1	7.85659e+07	8.3713e+07	6.81961e+07	6.9733e+07	6.22469e+07	5.90665e+07	6.38148e+07	5.56258e+07	6.28759e+07	7.85659e+07	6.22469e+07	10.2878	8.59922	0.792	-0.34	0.0777962	0.112041	6	2.9	6	6.1	7.6	7.2	6.1	3.4	6.8
	C42 H68 N6 O2 P2 S	782.458	783.465	20.365	7.98231e+07	[M+H]+1	1.13049e+06	1.00048e+06	1.06423e+06	4.30265e+07	4.18966e+07	3.95438e+07	7.26654e+07	7.60579e+07	7.46507e+07	1.06423e+06	4.18966e+07	6.10366	4.28259	39.368	5.3	4.51783e-07	8.49917e-06				4.7	5.1	3.9	5.1	4.3	5.8
	C45 H71 N5 O3	729.554	730.561	21.855	7.94971e+07	[M+H]+1	451292	501291	432234	7.81954e+07	7.0464e+07	5.63236e+07	2.4167e+07	2.49631e+07	2.72756e+07	451292	7.0464e+07	7.72631	16.2325	156.138	7.29	3.93193e-05	0.000217443				7.3	5.8	7.3	7.8	7	6.2
ubiquinol 10	C19 H28 O4	320.199	343.188	19.602	7.93708e+07	[M+Na]+1	2.31778e+07	8.15403e+07	6.30827e+07	6.55988e+07	5.60353e+07	6.87976e+07	6.09649e+07	6.37462e+07	6.16662e+07	6.30827e+07	6.55988e+07	53.3325	10.4611	1.04	0.06	0.58225	0.634662	6	0.9	5.1	8.2	7.9	8.2	9.2	9.2	8.1
	C30 H58 O8	546.413	569.402	20.751	7.93653e+07	[M+Na]+1	532372	355973	321778	7.93183e+07	7.40965e+07	7.02597e+07	5.01364e+07	5.0111e+07	5.02382e+07	355973	7.40965e+07	28.0175	6.09852	208.152	7.7	0.000503198	0.00161376			1	3.4	8	3.4	9.2	3.9	3.9
	C32 H56 O8	568.395	569.402	20.755	7.93653e+07	[M+H]+1	532372	355973	321778	7.93183e+07	7.40965e+07	7.02597e+07	5.01364e+07	5.0111e+07	5.02382e+07	355973	7.40965e+07	28.0175	6.09852	208.152	7.7	0.000503198	0.00161376			1	9.1	3.4	8.7	3.9	8.5	9.6
Succinic anhydride	C4 H4 O3	100.016	101.023	3.233	7.93418e+07	[M+H]+1	1.63118e+07	1.58386e+07	1.48091e+07	5.01713e+07	5.28122e+07	5.48307e+07	7.68339e+07	7.5722e+07	7.47763e+07	1.58386e+07	5.28122e+07	4.90845	4.44186	3.334	1.74	6.70905e-06	5.62066e-05				3.9	8.5	8.1	9.2	8.5	8.9
	C12 H27 N4 O P	274.193	297.182	17.666	7.93303e+07	[M+Na]+1	254944	207040	227697	4.14982e+07	4.57556e+07	4.28958e+07	7.30122e+07	7.20215e+07	6.79571e+07	227697	4.28958e+07	10.4516	5.00218	188.39	7.56	7.25062e-06	5.90989e-05				9.1	9.1	9.1	9.2	9.6	8.9
1-Heptadec-1-ynyl-cyclopentanol	C22 H40 O	320.308	338.342	20.541	7.87642e+07	[M+NH4]+1	7.95752e+07	6.24913e+07	6.3465e+07	2.94977e+07	1.42192e+07	4.05956e+07	3.83128e+07	3.4997e+07	3.79834e+07	6.3465e+07	2.94977e+07	14.0047	47.1223	0.465	-1.11	0.0805516	0.115379	2.9	2.9	7.1	0.9	0.7	5.8	3.9	8.5	3.9
	C14 H27 N O12	401.153	402.16	1.85	7.83983e+07	[M+H]+1	74778.9	76001	67064.8	2.57154e+07	2.70523e+07	2.55777e+07	7.27978e+07	6.90416e+07	6.98771e+07	74778.9	2.57154e+07	6.6725	3.11885	343.886	8.43	1.99937e-06	2.36004e-05				9	8.6	8.3	10	10	9.6
2,2',2''-Benzene-1,3,5-triyltri(2-propanol)	C15 H24 O3	252.172	275.162	17.489	7.73068e+07	[M+Na]+1	7.6533e+07	5.26756e+07	5.2131e+07	5.20231e+07	4.90368e+07	5.30288e+07	4.87451e+07	5.46828e+07	5.17057e+07	5.26756e+07	5.20231e+07	23.0517	4.04236	0.988	-0.02	0.364788	0.424136	7.6	7.6	7.6	9.2	9.2	9.6	8.7	6.8	6.8
	C19 H34 N10 O7	514.262	537.252	13.338	7.71323e+07	[M+Na]+1	8.21515e+07	2.54512e+07	3.66258e+07	1.83254e+07	3.44983e+07	3.21878e+07	2.96634e+07	2.75985e+07	2.97821e+07	3.66258e+07	3.21878e+07	62.4725	30.8679	0.879	-0.19	0.345416	0.405342	6.2	5.6	5.1	5	6.3	6.7	8.9	3.7	9.6
	C43 H57 N3 O11 P2	853.347	427.681	16.202	7.68608e+07	[M+2H]+2	104894	302903	94096.7	844962	4.10991e+06	231421	7.66687e+07	7.01736e+07	7.90224e+07	104894	844962	70.2709	120.596	8.055	3.01	0.140792	0.186337		0		0.2	1.2		9.1	9.1	8.7
	C22 H41 N3 O6 S	475.27	476.277	19.216	7.67328e+07	[M+H]+1	403497	521796	867539	6.90347e+07	6.48347e+07	7.67135e+07	2.34918e+07	2.46252e+07	2.48046e+07	521796	6.90347e+07	40.3493	8.58142	132.302	7.05	0.00145382	0.00379506	0	0.2		8.4	8	8.4	4.5	4.8	6.4
	C25 H51 N4 O7 P	550.348	551.355	19.593	7.67287e+07	[M+H]+1	6.98564e+07	7.677e+07	5.97612e+07	6.94892e+07	6.58383e+07	7.62413e+07	6.53119e+07	6.65846e+07	6.64163e+07	6.98564e+07	6.94892e+07	12.4337	7.48408	0.995	-0.01	0.759365	0.794232	6.7	2.9	6	3.4	3.4	7.6	7.3	7.3	3.9
	C22 H54 N6 O4 P2	528.366	551.355	19.595	7.67287e+07	[M+Na]+1	6.98564e+07	7.677e+07	5.97612e+07	6.94892e+07	6.58383e+07	7.62413e+07	6.53119e+07	6.65846e+07	6.64163e+07	6.98564e+07	6.94892e+07	12.4337	7.48408	0.995	-0.01	0.759365	0.794232	2.9	7.1	2.9	8.7	6.5	3.4	3.9	3.9	7.7
	C16 H34 N4 O6	378.249	379.257	15.036	7.63783e+07	[M+H]+1	7.81207e+07	3.57854e+07	6.16275e+07	5.9827e+07	5.83497e+07	3.72971e+07	5.52673e+07	5.66322e+07	5.81667e+07	6.16275e+07	5.83497e+07	36.4699	24.3183	0.947	-0.08	0.755791	0.791871	6.7	5.2	6.7	6.8	6.8	6.8	7.3	9.6	9.2
	C8 H18 Cl N2 P3 S3	365.954	366.961	16.894	7.61198e+07	[M+H]+1	7.46987e+07	5.42806e+07	6.01248e+07	5.24104e+07	5.34192e+07	4.90119e+07	3.81508e+07	3.3774e+07	3.89596e+07	6.01248e+07	5.24104e+07	16.6821	4.47381	0.872	-0.2	0.171742	0.220805	2.4	2.4	2.4	3.9	8.9	3.9	3.4	3.4	7.6
	C7 H16 N6 O5	264.117	265.124	1.7	7.60964e+07	[M+H]+1	121388	121481	114496	7.6382e+07	7.13592e+07	6.75339e+07	6.62289e+07	6.51553e+07	6.68378e+07	121388	7.13592e+07	3.36318	6.18399	587.862	9.2	3.56346e-07	7.54017e-06				8.4	7.2	7.2	8.1	5.8	7
	C26 H37 N5 O	435.298	436.306	18.241	7.6041e+07	[M+H]+1	198057	265005	189743	9.91026e+06	82840.5	32891.3	6.85459e+07	7.31661e+07	7.14253e+07	198057	82840.5	18.9624	170.208	0.418	-1.26	0.868371	0.889494				0.7	0		9.2	9.2	9.6
	C48 H75 N O3 P2	775.523	776.53	19.974	7.59124e+07	[M+H]+1	3.98368e+06	4.04987e+06	5.4019e+06	812264	2.23287e+06	3.19453e+06	6.93922e+07	6.95872e+07	7.34048e+07	4.04987e+06	2.23287e+06	17.8718	57.6222	0.551	-0.86	0.152056	0.199366				0.2	1.4	0.2	9.2	9.2	9.6
	C35 H68 N4 O13 S	784.452	785.46	22.014	7.56175e+07	[M+H]+1	846937	745748	495291	5.41818e+07	7.17372e+07	7.58222e+07	7.14968e+07	6.87849e+07	7.25964e+07	745748	7.17372e+07	26.0098	17.0978	96.195	6.59	6.47483e-05	0.00031917				2.4	7.7	5.8	7.3	8.9	8.5
MFCD06656300	C40 H54 O3	582.407	583.414	20.067	7.54895e+07	[M+H]+1	864135	893168	848380	4.93636e+07	7.45035e+07	4.68275e+07	5.71165e+07	5.3005e+07	6.15959e+07	864135	4.93636e+07	2.61577	26.8889	57.125	5.84	0.00112202	0.00307824				3.4	2.3	5.3	5.3	5.3	5.7
	C3 H4 P2 S	133.951	134.958	21.919	7.54429e+07	[M+H]+1	4.82363e+07	9.4142e+06	7.47276e+07	7.17313e+06	7.31753e+06	1.05917e+07	1.34919e+07	1.25331e+07	1.33432e+07	4.82363e+07	7.31753e+06	74.4461	23.1241	0.152	-2.72	0.157151	0.204962	0.9		0.9	6	1.5	1.7	8.3	5.6
	C19 H37 N4 O13 P	560.209	561.217	1.737	7.54265e+07	[M+H]+1	120698	120733	113944	1.49308e+07	1.37643e+07	1.13744e+07	7.48215e+07	7.47657e+07	7.51397e+07	120698	1.37643e+07	3.30041	13.5733	114.039	6.83	0.000143952	0.000602996				5.4	4.6	5.4	8.9	8.5	6.2
	C42 H66 N4 O6 P2	784.444	393.229	22.013	7.52626e+07	[M+2H]+2	767645	688988	455331	5.69654e+07	6.33516e+07	7.29911e+07	7.46402e+07	7.26713e+07	7.45667e+07	688988	6.33516e+07	25.4881	12.5204	91.949	6.52	0.00019799	0.00078288				6.7	8.2	7.9	6.2	7.7	8.5
	C25 H46 N5 O3 P3	557.279	279.647	19.693	7.51649e+07	[M+2H]+2	1.31466e+06	1.04277e+06	695909	2.04357e+07	1.41994e+07	1.61138e+07	6.75682e+07	7.16691e+07	7.02612e+07	1.04277e+06	1.61138e+07	30.4715	18.8851	15.453	3.95	0.000682607	0.00206201				6.4	6	6	8.1	8.9	8.5
	C17 H26 N6 O	330.217	331.224	19.474	7.51629e+07	[M+H]+1	9.10484e+06	9.80193e+06	8.99932e+06	1.05491e+06	4.53733e+06	3.40909e+07	6.66806e+07	5.72494e+07	6.86788e+07	9.10484e+06	4.53733e+06	4.68854	137.225	0.498	-1	0.650724	0.69624			3.5	0.2	0.5		7.2	8	8
	C38 H59 N5 O4	649.455	650.462	19.642	7.50502e+07	[M+H]+1	439354	389692	375522	4.76265e+06	6.51484e+06	2.73256e+06	5.74499e+07	5.78032e+07	6.4501e+07	389692	4.76265e+06	8.34834	40.5318	12.222	3.61	0.00920106	0.0179257				0.5	0.8	1.4	3.4	8.4	8.7
	C25 H38 N2 O13	574.236	575.243	18.517	7.49246e+07	[M+H]+1	675675	672995	659894	8.10683e+07	7.14354e+07	8.06186e+07	4.23534e+07	4.81768e+07	4.86281e+07	672995	8.06186e+07	1.26126	6.99598	119.791	6.9	4.67835e-05	0.00024899				8	8.4	8	3.8	6.1	5.7
	C15 H33 N4 O4 P	364.223	365.23	17.081	7.49133e+07	[M+H]+1	144373	133751	129325	6.72441e+06	9.12107e+06	3.83406e+06	6.82214e+07	6.2059e+07	6.73088e+07	133751	6.72441e+06	5.69447	40.3568	50.276	5.65	0.00390089	0.00863158						0.5	6.8	7.6	4.6
	C35 H58 N6 O3	610.459	611.467	22.054	7.48948e+07	[M+H]+1	632876	591110	328728	6.8153e+07	6.90735e+07	7.52657e+07	2.90334e+07	2.92363e+07	2.85787e+07	591110	6.90735e+07	31.8547	5.46129	116.854	6.87	0.00143425	0.00375866				8.7	6.8	8.7	8.5	8.5	7.7
	C33 H54 N6 O S	582.407	583.414	18.962	7.46905e+07	[M+H]+1	640517	644868	650851	7.46339e+07	6.85952e+07	7.2823e+07	5.73851e+07	6.1509e+07	6.11526e+07	644868	7.2823e+07	0.803957	4.30302	112.927	6.82	1.56752e-05	0.000106886				6.6	6.2	5.8	5.5	3.9	4.7
lactide	C6 H8 O4	144.042	145.049	1.89	7.45508e+07	[M+H]+1	1.32783e+07	1.42425e+07	1.30586e+07	4.31436e+07	4.15169e+07	4.14669e+07	7.22624e+07	7.26105e+07	6.83793e+07	1.32783e+07	4.15169e+07	4.65581	2.26898	3.127	1.64	5.05029e-05	0.000264372			3.7	3.9	3.9	8.9	8.9	8.9	8.5
	C28 H56 N6 O8	604.416	605.423	19.742	7.38709e+07	[M+H]+1	7.38426e+07	6.43926e+07	5.11591e+07	6.18177e+07	5.37849e+07	4.80102e+07	5.13495e+07	5.35343e+07	5.31186e+07	6.43926e+07	5.37849e+07	18.0484	12.715	0.835	-0.26	0.347084	0.406959	5.5	4.7	2.4	2.9	3.7	5.2	5.1	4.7	5.1
	C15 H37 N4 O2 P	336.266	337.274	22.014	7.38078e+07	[M+H]+1	375101	324137	216671	2.20085e+07	6.64507e+07	7.12452e+07	6.8601e+07	6.97161e+07	6.71197e+07	324137	6.64507e+07	26.4906	50.9982	205.008	7.68	0.00187019	0.0046827			1	6.4	5.8	6.2	8.1	8.1	9.2
	C15 H30 N2 O4 S	334.191	335.198	18.91	7.37986e+07	[M+H]+1	325820	334821	313311	2.97123e+07	249892	202110	6.59619e+07	7.22986e+07	7.32022e+07	325820	249892	3.32744	169.312	0.767	-0.38	0.520021	0.575767				0.9		0	7.6	9.1	9.1
Hexadecyl N-(ethoxycarbonyl)alaninate	C22 H43 N O4	385.319	386.326	19.297	7.36865e+07	[M+H]+1	309907	299728	293347	4.88463e+07	4.54301e+07	4.70391e+07	6.68378e+07	6.96125e+07	6.68237e+07	299728	4.70391e+07	2.77485	3.62817	156.939	7.29	1.3201e-08	1.68412e-06				8.5	6.2	7.3	9.2	8.9	8.5
PEG-4	C8 H18 O5	194.115	217.105	8.874	7.36629e+07	[M+Na]+1	1.55451e+07	2.9046e+07	1.28998e+07	6.44893e+07	7.14287e+07	3.83482e+06	4.70707e+07	4.6592e+07	4.8066e+07	1.55451e+07	6.44893e+07	45.1897	79.8217	4.149	2.05	0.740697	0.779155		0.9		5.5	5.5	3.1	6.6	8.1	8.5
dimethylformamide	C3 H7 N O	73.0527	74.06	1.792	7.35819e+07	[M+H]+1	1.56034e+07	1.86144e+07	1.41705e+07	6.69344e+07	6.2161e+07	6.88441e+07	6.84536e+07	6.61555e+07	6.45504e+07	1.56034e+07	6.69344e+07	14.0624	5.21718	4.29	2.1	0.00111373	0.00306706		2.7		3.4	6.1	3.4	7.7	7.7	3.9
	C42 H74 N2 O10	766.536	767.543	20.1	7.33376e+07	[M+H]+1	440647	449934	466734	1.01138e+07	8.40747e+06	9.16694e+06	7.19979e+07	7.29557e+07	7.29091e+07	449934	9.16694e+06	2.92247	9.26238	20.374	4.35	9.52652e-05	0.000435143				6.6	5.6	6.4	9.2	9.2	8.9
	C24 H41 N4 P S	448.28	449.287	19.34	7.3192e+07	[M+H]+1	1.50557e+07	1.65904e+07	1.35425e+07	1.30261e+07	1.02754e+07	1.22247e+07	7.02078e+07	7.28001e+07	7.35523e+07	1.50557e+07	1.22247e+07	10.1174	11.9463	0.812	-0.3	0.0601852	0.0898726							8.5	9.2	9.2
	C33 H33 Cl O4 S2	592.15	615.139	22.788	7.31853e+07	[M+Na]+1	1.55876e+07	1.91332e+07	1.32711e+07	6.98718e+07	6.09765e+07	5.13056e+07	2.33664e+07	2.35273e+07	2.65442e+07	1.55876e+07	6.09765e+07	18.4557	15.2933	3.912	1.97	0.000737382	0.00219599	5.2	2.2	2.2	8.1	5.5	7.3	7.4	6.6	7
	C49 H86 O15 P2	976.543	489.279	22.427	7.31208e+07	[M+2H]+2	728192	833227	650130	1.92891e+07	1.31618e+07	1.74683e+07	7.22723e+07	7.13938e+07	7.25473e+07	728192	1.74683e+07	12.4635	18.9101	23.989	4.58	8.15936e-05	0.000385898				6	5.2	4.5	7.7	8.1	8.5
	C24 H54 N7 O4 P	535.4	536.407	20.687	7.30273e+07	[M+H]+1	725526	574840	325657	7.26497e+06	3.71968e+06	3.29063e+06	6.98683e+07	6.59978e+07	7.09744e+07	574840	3.71968e+06	37.2589	45.8409	6.471	2.69	0.00323022	0.00735302	0.7			3.1	4.2	0.2	8.9	9.2	8.5
	C27 H58 N P3 S	521.348	522.355	19.926	7.29587e+07	[M+H]+1	1.64835e+06	429891	366662	7.03883e+07	6.80155e+07	7.28312e+07	3.27395e+07	3.40007e+07	3.46167e+07	429891	7.03883e+07	88.6442	3.41981	163.735	7.36	0.0100217	0.0192661	0.2			9.2	8.9	9.2	8.5	7	8.5
3-BHA	C11 H16 O2	180.115	181.122	16.39	7.29041e+07	[M+H]+1	1.52771e+07	2.01768e+07	1.68885e+07	5.50303e+07	2.78265e+07	2.89624e+07	6.98694e+07	6.80824e+07	6.74873e+07	1.68885e+07	2.89624e+07	14.3128	41.2864	1.715	0.78	0.0697871	0.102109				3.2	1.7	2.4	5.8	5.5	6.2
4-Nonylphenol diethoxylate	C19 H32 O3	308.235	331.224	19.201	7.28052e+07	[M+Na]+1	333805	369408	326144	7.2306e+07	6.94947e+07	6.14796e+07	5.6962e+07	5.95973e+07	5.96255e+07	333805	6.94947e+07	6.7286	8.29066	208.189	7.7	2.36491e-07	6.00345e-06				8.4	7.6	3.4	7.7	9.2	9.6
	C32 H46 N4 S3	582.289	583.296	19.434	7.25387e+07	[M+H]+1	354736	372638	344847	7.25106e+07	4.85905e+07	7.20566e+07	4.15409e+07	4.38557e+07	4.35903e+07	354736	7.20566e+07	3.94144	21.2486	203.127	7.67	0.0004745	0.00154644				5.3	4.2	5.7	7.7	8.5	7.7
Methyl N-(2-hydroxyethoxy)-N-methoxy-2-methylalaninate	C8 H17 N O5	207.111	208.118	2.02	7.24892e+07	[M+H]+1	246428	241427	218009	3.40657e+07	2.91154e+07	3.64235e+07	6.16641e+07	6.18057e+07	6.67871e+07	241427	3.40657e+07	6.44795	11.2342	141.102	7.14	4.55297e-06	4.23537e-05				5.2	2.9	5.6	6.2	7.3	7
20-Hydroxyeicosatetraenoic acid	C20 H32 O3	320.235	321.242	19.696	7.2182e+07	[M+H]+1	494840	446597	460638	644259	1.12834e+06	498079	6.72671e+07	6.71383e+07	6.94294e+07	460638	644259	5.30939	43.5835	1.399	0.48	0.220428	0.27498							8.9	8.5	8.9
	C21 H39 N4 O9 P	522.244	523.251	16.642	7.20645e+07	[M+H]+1	531310	451097	458898	2.04752e+07	2.53723e+07	2.74772e+07	5.70753e+07	5.75863e+07	6.26392e+07	458898	2.53723e+07	9.20659	14.6988	55.29	5.79	1.98046e-05	0.000126386				5.7	5.4	6.1	6.5	6.5	6.5
	C55 H71 N10 O P S	950.527	476.271	22.223	7.20556e+07	[M+2H]+2	694742	665878	492123	1.72435e+07	1.98837e+07	2.17605e+07	6.94546e+07	6.2898e+07	7.0585e+07	665878	1.98837e+07	17.7473	11.5604	29.861	4.9	4.81315e-05	0.000254645				3.5	4.2	3.1	7.2	6.1	7.2
	C28 H52 N2 O16	672.333	673.34	18.76	7.1819e+07	[M+H]+1	525966	672178	834117	2.10779e+07	1.98456e+07	1.51864e+07	6.50892e+07	7.06355e+07	7.11598e+07	672178	1.98456e+07	22.7543	16.6143	29.524	4.88	6.40616e-05	0.000316849		1.2	1.2	4.8	7.1	6.7	3.9	8.9	9.2
	C37 H58 N7 O10 P3	853.347	427.681	15.962	7.17128e+07	[M+2H]+2	114212	177251	99289.1	1.02366e+06	1.63279e+06	320992	7.11399e+07	6.4945e+07	7.31771e+07	114212	1.02366e+06	31.7708	66.1428	8.963	3.16	0.0481849	0.0739443		0.5		0.2	0.2		8.4	8.4	9.1
	C31 H49 O4 P3	578.285	579.292	18.624	7.17077e+07	[M+H]+1	255072	231112	274537	2.78333e+07	2.695e+07	2.40249e+07	6.28191e+07	7.17425e+07	7.01619e+07	255072	2.695e+07	8.57788	7.58807	105.656	6.72	3.01976e-07	6.84154e-06				3.4	8.5	3.2	9.5	8.7	3.4
	C36 H52 N10 O2	656.426	657.433	20.833	7.16674e+07	[M+H]+1	472827	421454	337562	5.59216e+06	5.36373e+06	6.22131e+06	7.14668e+07	7.12928e+07	7.15288e+07	421454	5.59216e+06	16.629	7.75651	13.269	3.73	0.000258694	0.000966433				5.6	3	3	9.2	9.2	9.2
	C15 H30 N2 O6	334.212	335.219	17.763	7.14956e+07	[M+H]+1	286286	966533	208749	2.52305e+06	4.87532e+06	2.18832e+07	6.26365e+07	6.05879e+07	5.73615e+07	286286	4.87532e+06	85.5786	108.234	17.03	4.09	0.0273974	0.0455435	0		0	0.2	0.5		7.7	8.5	6.2
MFCD00059002	C16 H35 N O2	273.267	274.274	17.405	7.14553e+07	[M+H]+1	6.94969e+07	5.39799e+07	5.71094e+07	7.00343e+07	7.41251e+07	6.36546e+07	5.99868e+07	5.80447e+07	5.63313e+07	5.71094e+07	7.00343e+07	13.6321	7.61759	1.226	0.29	0.195328	0.24733	7.9	7.9	7.9	8.7	8.7	8	8.9	7.7	8.9
	C16 H26 N6 O2	334.212	335.219	17.565	7.13471e+07	[M+H]+1	1.15018e+06	591228	2.6487e+06	1.24353e+07	2.63114e+07	1.26872e+07	5.79633e+07	4.69486e+07	5.52641e+07	1.15018e+06	1.26872e+07	72.7015	46.3097	11.031	3.46	0.0122218	0.0228697	0.2		0.2	0.7	1.1	0.7	6.7	6	5.2
	C13 H33 N4 O3 P	324.23	347.219	19.04	7.11463e+07	[M+Na]+1	1.57235e+06	473308	591525	3.42884e+07	2.71049e+07	3.07079e+07	6.33528e+07	6.89591e+07	6.97551e+07	591525	3.07079e+07	68.6309	11.6995	51.913	5.7	0.00813615	0.0161954				6.3	7.2	7.1	8.4	8.4	8
	C40 H72 O12	744.5	745.507	20.683	7.1017e+07	[M+H]+1	367360	371001	217668	7.10136e+07	5.90588e+07	6.4254e+07	4.26566e+07	4.30427e+07	4.28052e+07	367360	6.4254e+07	27.4556	9.25419	174.908	7.45	0.000450873	0.00148901				8.4	3.4	8.4	8.1	3.9	9.2
	C40 H66 N8 O4	722.517	745.507	20.678	7.1017e+07	[M+Na]+1	297636	314677	185385	7.10141e+07	5.90592e+07	6.42545e+07	4.26566e+07	4.30427e+07	4.28052e+07	297636	6.42545e+07	26.4182	9.25419	215.883	7.75	0.000341706	0.00121711				3.4	7.6	3.4	3.9	9.2	3.9
	C17 H26 N6 O	330.217	331.224	19.609	7.10164e+07	[M+H]+1	1.32013e+07	1.17765e+07	8.38515e+06	5.74771e+07	4.92377e+07	4.37455e+07	2.33184e+07	2.14438e+07	2.20736e+07	1.17765e+07	4.92377e+07	22.2471	13.7806	4.181	2.06	0.00178662	0.00451367	4.3	2.8	1.5	4.8	4.8	5.6	3.7	5.2
	C39 H65 N10 O P3	782.458	783.465	20.504	7.07003e+07	[M+H]+1	597597	514221	561765	3.225e+07	2.70456e+07	3.29933e+07	6.89479e+07	6.61481e+07	6.93819e+07	561765	3.225e+07	7.49736	10.5344	57.408	5.84	2.81676e-06	3.00502e-05				6.3	3.8	6	8.5	6.2	5.8
(2S)-3-[(2-Methoxyhexadecyl)oxy]-1,2-propanediol	C20 H42 O4	346.308	369.297	20.582	7.0685e+07	[M+Na]+1	4.56272e+07	2.99601e+07	2.18588e+07	6.82533e+07	5.69902e+07	7.08807e+07	5.86507e+07	5.77047e+07	5.67626e+07	2.99601e+07	6.82533e+07	37.1997	11.2874	2.278	1.19	0.0625731	0.0930755		1.4	1.2	8.2	7.1	7.9	3.9	3.9	3.9
	C18 H36 N6 O2	368.29	369.297	20.574	7.0685e+07	[M+H]+1	4.64048e+07	2.99595e+07	2.18582e+07	6.82514e+07	5.6989e+07	7.08782e+07	5.86507e+07	5.77047e+07	5.67626e+07	2.99595e+07	6.82514e+07	38.2014	11.2867	2.278	1.19	0.0671257	0.0989394		2.9	1.2	2.9	2.9	2.9	7.7	7.7	8.5
3-Hydroxy-3-[(3-methylbutanoyl)oxy]-4-(trimethylammonio)butanoate	C12 H23 N O5	261.158	262.165	6.165	7.05547e+07	[M+H]+1	462119	425309	403294	1.79924e+07	1.87629e+07	1.84854e+07	6.87579e+07	6.81385e+07	6.77672e+07	425309	1.84854e+07	6.90802	2.11953	43.463	5.44	2.87444e-05	0.000169411				4.5	4.5	4.1	6.2	3.9	6.6
	C16 H28 N2 O7	360.191	361.198	17.093	7.04317e+07	[M+H]+1	286067	265019	256249	1.22742e+07	2.59294e+07	1.28182e+07	6.12521e+07	5.52408e+07	5.80809e+07	265019	1.28182e+07	5.69447	45.4604	48.367	5.6	0.00305132	0.00700723				1.8	3.3	3	7.6	6.5	5.7
4-[(2S)-2-[(5Z,8Z,11Z,14Z)-5,8,11,14-Icosatetraenoyloxy]-3-(palmitoyloxy)propoxy]-2-(trimethylammonio)butanoate	C46 H81 N O7	759.601	760.608	23.08	7.03869e+07	[M+H]+1	761796	689589	492530	5.15894e+07	5.45482e+07	7.01931e+07	2.13663e+07	2.08825e+07	2.10266e+07	689589	5.45482e+07	21.5092	17.008	79.103	6.31	2.31698e-05	0.000142328				7.3	7.3	5.5	5.6	6.4	5.6
N-Cyclopentyl-N'-(3-methoxypropyl)ethanediamide	C11 H20 N2 O3	228.147	229.155	2.036	7.02329e+07	[M+H]+1	114454	109984	101024	2.66023e+07	2.92609e+07	2.44191e+07	6.98412e+07	7.01227e+07	7.00429e+07	109984	2.66023e+07	6.30366	9.06102	241.874	7.92	4.34747e-07	8.44251e-06				5.9	7.6	7.8	7.3	7.7	8.1
	C27 H45 N5 O2	471.356	472.363	19.335	7.02312e+07	[M+H]+1	356541	363547	338255	5.21012e+07	7.01788e+07	4.85535e+07	3.32576e+07	3.35021e+07	3.70327e+07	356541	5.21012e+07	3.7015	20.3667	146.13	7.19	0.000326413	0.00117117				6.5	5.7	6.8	8.4	8.4	7.2
2-Bornanol, 2-phenyl-	C16 H22 O	230.167	231.174	18.907	7.01844e+07	[M+H]+1	212244	218108	204179	6.62592e+07	6.74432e+07	7.04829e+07	5.34112e+07	5.52242e+07	5.49872e+07	212244	6.74432e+07	3.30631	3.20116	317.762	8.31	2.75526e-09	1.43385e-06				9.2	9.2	9.6	9.6	8.5	9.2
	C15 H28 N2 O6	332.196	333.204	17.537	7.01109e+07	[M+H]+1	335999	217582	197240	2.27959e+07	2.56512e+07	2.11423e+07	6.53576e+07	6.37127e+07	5.98105e+07	217582	2.27959e+07	29.9409	9.83323	104.769	6.71	0.000439206	0.00145848	1			5.9	5.9	6.2	7.3	5.5	4.7
	C36 H45 N O11	667.3	668.307	20.133	7.00611e+07	[M+H]+1	812761	769064	849068	3.4017e+06	1.50534e+06	1.19284e+06	6.36307e+07	6.35073e+07	6.73749e+07	812761	1.50534e+06	4.94371	58.7881	1.852	0.89	0.123284	0.166215					0.2		9.6	10	10
	C25 H51 N O4	429.382	430.389	19.631	7.00545e+07	[M+H]+1	1.17814e+07	1.43709e+07	1.09198e+07	5.22305e+07	6.9932e+07	6.86654e+07	1.01141e+07	1.19617e+07	1.14876e+07	1.17814e+07	6.86654e+07	14.5354	15.5239	5.828	2.54	0.000220803	0.000854422	7.2	6.1	5	7.3	6.6	7.3	4	5.5	5.9
	C23 H37 N5	383.303	384.311	19.781	7.00341e+07	[M+H]+1	351141	365695	336206	4.03081e+07	5.0524e+07	4.17406e+07	5.13489e+07	5.20712e+07	5.87709e+07	351141	4.17406e+07	4.20068	12.5166	118.871	6.89	4.6424e-05	0.000247634				7.9	8.2	7.9	9.1	8.4	9.1
	C49 H69 N O7 S	815.477	408.746	22.291	6.99408e+07	[M+2H]+2	845174	833663	736390	6.89937e+07	6.03164e+07	6.99448e+07	1.68363e+07	1.66561e+07	1.66307e+07	833663	6.89937e+07	7.42302	7.98841	82.76	6.37	2.92592e-07	6.81205e-06				6.1	5.3	6.8	4.5	4.8	4.1
	C20 H46 N5 O5 P	467.324	468.332	18.544	6.98346e+07	[M+H]+1	369097	343723	329473	6.96667e+07	6.92985e+07	6.43552e+07	1.57308e+07	1.6912e+07	1.67907e+07	343723	6.92985e+07	5.77677	4.37641	201.611	7.66	5.88463e-08	2.91667e-06				9.2	8.9	9.2	6.7	7.1	8.3
	C46 H71 N4 O3 P S	790.499	791.507	23.682	6.98063e+07	[M+H]+1	968633	970884	882925	6.15881e+07	5.17481e+07	5.73642e+07	6.5439e+07	6.68647e+07	6.38653e+07	968633	5.73642e+07	5.33004	8.67556	59.222	5.89	2.21822e-06	2.53234e-05				6.5	4.2	5.7	7	5.5	7.3
	C14 H14 N8 O	310.129	311.137	15.795	6.9736e+07	[M+H]+1	178512	162339	255192	4.5955e+07	5.25407e+07	4.3962e+07	6.22551e+07	5.22293e+07	6.2415e+07	178512	4.5955e+07	24.9665	9.45455	257.434	8.01	0.000131587	0.000564673				8	8.7	8.7	9.1	6.8	9.1
(6Z,9Z,21R)-27-Amino-24-hydroxy-24-oxido-18-oxo-19,23,25-trioxa-24lambda~5~-phosphaheptacosa-6,9-dien-21-yl (9Z,12Z,15Z)-9,12,15-octadecatrienoate	C41 H72 N O8 P	737.499	738.506	22.903	6.97061e+07	[M+H]+1	414247	497916	420327	6.91638e+07	5.50713e+07	6.79171e+07	1.62864e+07	1.64392e+07	1.55444e+07	420327	6.79171e+07	10.503	12.18	161.582	7.34	1.25141e-06	1.66355e-05	2.4			7.1	7.9	7.9	6.7	5.6	5.6
MFCD00025555	C9 H18 N2 O3	202.132	203.139	1.966	6.96984e+07	[M+H]+1	195110	184650	170904	2.17429e+07	2.14931e+07	1.79506e+07	6.82244e+07	6.72616e+07	6.73178e+07	184650	2.14931e+07	6.61388	10.3995	116.399	6.86	2.76897e-06	2.98426e-05							7.7	6.6	7.3
	C16 H34 N O6 P	367.212	368.22	19.695	6.95743e+07	[M+H]+1	6.93297e+07	6.59888e+07	6.5836e+07	6.20602e+07	5.29359e+07	4.43503e+07	3.53196e+07	4.19282e+07	4.2775e+07	6.59888e+07	5.29359e+07	2.94472	16.6737	0.802	-0.32	0.126132	0.169382	9.6	9.2	8.1	7.7	6.6	7.3	6.7	7.5	7.9
	C34 H40 O10	608.263	641.297	18.85	6.89478e+07	[M+H+MeOH]+1	813769	3.26201e+06	1.61998e+06	2.09864e+07	1.4307e+07	3.51144e+06	5.68474e+07	6.74132e+07	6.87405e+07	1.61998e+06	1.4307e+07	65.7159	68.1712	8.832	3.14	0.0582582	0.0873665				0.7	0.7	0.2	2.9	7.9	8.6
	C28 H54 N2 O11	594.374	595.381	19.584	6.82744e+07	[M+H]+1	3.43013e+07	6.56914e+07	4.87301e+07	9.80621e+06	5.02929e+07	6.59006e+07	5.44054e+07	5.75044e+07	5.4478e+07	4.87301e+07	5.02929e+07	31.6941	68.9338	1.032	0.05	0.572412	0.625556	6	6	1.4	2.2	3.2	5.1	7.3	8.1	7.3
	C18 H29 N3 O5	367.212	368.22	19.559	6.81256e+07	[M+H]+1	6.83845e+07	5.5516e+07	4.57945e+07	2.9912e+07	2.41827e+07	2.32105e+07	2.86087e+07	3.21394e+07	3.27352e+07	5.5516e+07	2.41827e+07	20.0327	14.0529	0.436	-1.2	0.00737331	0.0148737	1.9	6.8	4.6	6.7	6.1	7.6	8	8.7	8.4
	C12 H32 N6 O2 S	324.23	325.237	18.49	6.80924e+07	[M+H]+1	619037	570676	603421	3.43617e+07	3.2977e+07	3.11295e+07	6.03983e+07	6.47348e+07	6.21506e+07	603421	3.2977e+07	4.12928	4.94064	54.65	5.77	6.96773e-08	3.12362e-06				8.1	6.6	8.1	8.1	8.9	8.9
(2S)-3-(beta-D-Galactopyranosyloxy)-2-[(4Z,7Z,10Z,13Z)-4,7,10,13-hexadecatetraenoyloxy]propyl (9Z,12Z,15Z)-9,12,15-octadecatrienoate	C43 H68 O10	744.481	767.47	21.328	6.80439e+07	[M+Na]+1	670227	615816	607702	6.71979e+07	6.28518e+07	6.84401e+07	2.16895e+07	1.99546e+07	2.15307e+07	615816	6.71979e+07	5.38611	4.43493	109.12	6.77	4.97653e-08	2.78254e-06				8.5	3.9	7	3.7	3.7	3.7
	C50 H70 S3	766.463	767.47	21.326	6.80439e+07	[M+H]+1	655657	596744	588882	6.71989e+07	6.28526e+07	6.84411e+07	2.16895e+07	1.99546e+07	2.15307e+07	596744	6.71989e+07	5.94614	4.43501	112.609	6.82	1.03776e-07	3.76993e-06				3.9	3.9	3.9	8.3	7.5	6.7
	C24 H54 N6 O7	538.408	561.397	19.88	6.78339e+07	[M+Na]+1	6.38619e+07	5.98348e+07	4.97149e+07	6.41214e+07	5.35221e+07	6.39593e+07	6.08713e+07	6.49132e+07	6.43746e+07	5.98348e+07	6.39593e+07	12.6097	10.0327	1.069	0.1	0.643224	0.689355	7.9	7.5	6.3	7.5	6.3	2.9	3.9	7.7	8.5
	C16 H28 N6 O	320.233	321.24	19.267	6.77724e+07	[M+H]+1	2.98375e+06	2.88167e+06	547434	6.85745e+07	5.79634e+07	2.43448e+07	4.46359e+07	4.79951e+07	4.73647e+07	2.88167e+06	5.79634e+07	64.4683	45.9111	20.115	4.33	0.0123315	0.0230444	2.5		0.2	5.5	3.2	5.6	8.1	8.5	8.5
6-Decylubiquinol	C19 H32 O4	324.23	325.237	19.163	6.73232e+07	[M+H]+1	305792	306065	288190	3.86546e+07	3.37994e+07	6.01737e+07	6.30166e+07	6.38296e+07	6.58296e+07	305792	3.86546e+07	3.41396	31.7516	126.408	6.98	0.00108413	0.00299738				6	7.1	6	8.9	9.2	9.2
	C29 H51 O7 P3	604.283	605.291	19.442	6.71858e+07	[M+H]+1	326652	306291	253338	3.85748e+07	3.96981e+07	6.80744e+07	4.55323e+07	4.89993e+07	4.79973e+07	306291	3.96981e+07	12.8104	34.268	129.609	7.02	0.000297058	0.00108007				5.2	2.9	3.3	7.7	8.1	6.6
Nandrolone	C18 H26 O2	274.193	275.2	18.585	6.70052e+07	[M+H]+1	315350	281783	291138	1.82392e+07	1.53454e+07	1.51036e+07	5.65677e+07	6.18484e+07	5.73809e+07	291138	1.53454e+07	5.85056	10.7503	52.708	5.72	7.76416e-06	6.20849e-05				5	4.2	5.7	7	3.9	3.9
	C20 H30 N10 O5 S	522.214	262.114	18.509	6.69195e+07	[M+2H]+2	823397	784117	802626	6.61334e+07	5.30006e+07	6.74601e+07	4.45489e+07	4.32571e+07	4.56203e+07	802626	6.61334e+07	2.44602	12.8505	82.396	6.36	0.000209767	0.000819711				5.6	3.3	4.1	5.5	6.6	7.7
	C6 H15 O8 P	246.05	247.058	1.783	6.68506e+07	[M+H]+1	113968	200615	177833	6.56617e+07	6.37893e+07	6.68548e+07	5.91885e+07	5.83031e+07	5.83091e+07	177833	6.56617e+07	27.3655	2.36154	369.233	8.53	0.000763205	0.00226012		1	1	9.2	8.9	8.1	9.6	8.9	9.2
	C27 H52 N P3	483.332	484.34	21.75	6.68352e+07	[M+H]+1	479411	487117	469726	6.58588e+07	6.57099e+07	5.1296e+07	2.33093e+07	2.32032e+07	2.54363e+07	479411	6.57099e+07	1.82013	13.7235	137.064	7.1	0.000239595	0.000909481				8.2	7.5	8.6	8.1	7	7.8
2-Hexyl-3,5-dipentylpyridine	C21 H37 N	303.292	304.3	17.867	6.66099e+07	[M+H]+1	6.00571e+07	5.65935e+07	5.54099e+07	6.66463e+07	6.51809e+07	6.18607e+07	4.9616e+07	4.97395e+07	4.74566e+07	5.65935e+07	6.51809e+07	4.21076	3.79785	1.152	0.2	0.0225623	0.0385493	10	9.2	9.6	9.2	9.2	9.6	8.9	8.9	7.7
1,2,4-Triazol-4-amine, 3-(3,5-dimethylpyrazol-1-yl)-	C7 H10 N6	178.097	179.104	14.687	6.65487e+07	[M+H]+1	7.21241e+06	1.10625e+07	3.2196e+06	3.24366e+07	3.31532e+07	2.33065e+07	6.2843e+07	6.32112e+07	6.49406e+07	7.21241e+06	3.24366e+07	54.7351	18.5267	4.497	2.17	0.0415867	0.0653661	0.5	0.7	0.2	7.7	7.3	6	8.9	9.2	9.2
	C24 H39 N5 O4	461.299	462.306	19.07	6.64676e+07	[M+H]+1	6.4884e+07	4.02889e+07	3.71859e+07	3.98751e+07	3.36347e+07	3.98264e+07	3.38968e+07	3.69082e+07	3.64474e+07	4.02889e+07	3.98264e+07	31.9797	9.49993	0.989	-0.02	0.371419	0.430698	7.1	7.5	6.3	8.7	8.7	7.6	9.2	8.5	8.9
(2S)-3-Hydroxy-1,2-propanediyl (9Z,12Z,15Z,9'Z,12'Z,15'Z)bis(-9,12,15-octadecatrienoate)	C39 H64 O5	612.475	613.482	21.932	6.64118e+07	[M+H]+1	2.72642e+06	8.69192e+06	7.89042e+06	6.71126e+07	5.98506e+07	5.7823e+07	6.42111e+07	6.15283e+07	6.46894e+07	7.89042e+06	5.98506e+07	50.3042	7.92988	7.585	2.92	0.0222663	0.0381424	2.9			5.3	7.2	7.6	8.9	7.7	9.2
	C19 H30 N6 O3	390.238	391.245	18.467	6.64077e+07	[M+H]+1	1.93367e+06	1.60068e+06	154068	1.46523e+08	7.84632e+06	2.51757e+06	6.12572e+07	6.56921e+07	6.61265e+07	1.60068e+06	7.84632e+06	76.9511	156.125	4.902	2.29	0.127353	0.170912				0.9	0.5		3.9	8.1	8.5
	C20 H46 N5 O3 P	435.335	436.342	20.643	6.63078e+07	[M+H]+1	1.39764e+07	6.26772e+07	2.0752e+07	3.21077e+07	2.79093e+07	3.1546e+07	2.82353e+07	2.71171e+07	2.67601e+07	2.0752e+07	3.1546e+07	81.2477	7.46755	1.52	0.6	0.774761	0.809131	0.7	1.3		3.8	3.4	4.2	5.8	4.8	6.7
	C40 H78 O	574.605	575.612	21.528	6.61755e+07	[M+H]+1	393232	379011	372807	1.79895e+06	1.58595e+06	392328	6.48526e+07	6.48811e+07	6.54457e+07	379011	1.58595e+06	2.74353	60.2142	4.184	2.07	0.176569	0.226359				3.6	1.7	0	8.9	9.2	7.3
Tetraspiro[cyclopentane-1,3'-pentacyclo[9.1.0.0~2,4~.0~5,7~.0~8,10~]dodecane-12',1''-cyclopentane-6',1'''-cyclopentane-9',1''''-cyclopentane]	C28 H40	376.313	377.32	24.046	6.60363e+07	[M+H]+1	4.88739e+06	5.36316e+06	2.27086e+06	6.4615e+06	2.7107e+07	4.32154e+06	5.8022e+07	6.12908e+07	5.62833e+07	4.88739e+06	6.4615e+06	39.8936	99.6278	1.322	0.4	0.267933	0.325534	1	1	0.7	0.5	2.6	0.5	5.8	6.2	3.9
	C17 H28 N6 O	332.233	333.24	19.483	6.60063e+07	[M+H]+1	954161	462299	368375	2.61197e+07	2.40192e+07	2.60943e+07	6.22197e+07	6.41867e+07	6.31867e+07	462299	2.60943e+07	52.8813	4.74391	56.445	5.82	0.00519807	0.0110574	0.2	0		6.7	6.7	7.1	9.2	8.5	9.6
	C34 H64 N2 O7	612.473	613.48	20.857	6.59806e+07	[M+H]+1	6.59619e+07	4.63763e+07	4.90667e+07	2.36722e+06	2.5486e+07	1.02057e+07	2.20254e+06	2.31005e+06	1.76341e+06	4.90667e+07	1.02057e+07	19.733	92.6772	0.208	-2.27	0.114581	0.155807	6.6	4.7	5.8	0.2	1.4	3.7	2.2	2.2	2.2
	C35 H69 N10 O P3	738.489	739.496	18.896	6.58141e+07	[M+H]+1	3.39731e+07	3.24169e+07	3.10425e+07	4.74858e+07	3.37751e+07	4.36331e+07	6.04958e+07	6.42865e+07	6.42948e+07	3.24169e+07	4.36331e+07	4.51472	16.9852	1.346	0.43	0.137748	0.182768	3.9	5.8	3.9	5.8	2.4	2.4	6.6	8.1	6.2
	C39 H72 O11	716.507	739.496	18.89	6.58141e+07	[M+Na]+1	3.39731e+07	3.24169e+07	3.10425e+07	4.74858e+07	3.37751e+07	4.36331e+07	6.04958e+07	6.42865e+07	6.42948e+07	3.24169e+07	4.36331e+07	4.51472	16.9852	1.346	0.43	0.137748	0.182768	7.3	3.9	7	2.4	2.4	5.1	3.9	3.9	3.9
2-Ethoxy-4-hydrazino-6-(1-piperidinyl)-1,3,5-triazine	C10 H18 N6 O	238.154	239.162	17.546	6.57299e+07	[M+H]+1	6.2477e+07	4.25859e+07	4.256e+07	5.00749e+07	4.84903e+07	4.9313e+07	4.80322e+07	4.86583e+07	4.3337e+07	4.25859e+07	4.9313e+07	23.3532	1.60775	1.158	0.21	0.897756	0.914466	7.2	7.2	6.8	9.2	8.9	8.9	8	8	8
		1212.81	607.412	19.829	6.56064e+07	[M+2H]+2	410786	406423	380296	6.55835e+07	5.07737e+07	6.22424e+07	2.35675e+07	2.5399e+07	2.53752e+07	406423	6.22424e+07	4.13084	13.0477	153.147	7.26	7.36314e-05	0.000355421				7.5	6.3	6.7	3.7	3.7	3.7
	C5 H9 N2 P S	160.022	161.029	1.991	6.54721e+07	[M+H]+1	168403	159375	529567	6.3126e+06	7.92226e+06	2.03485e+06	6.39579e+07	6.10267e+07	6.45631e+07	168403	6.3126e+06	73.8928	56.1066	37.485	5.23	0.00683196	0.0139825			0.2	0.5	1.6	0.2	8.5	7	8.9
	C22 H52 N6 P2	462.371	485.36	21.872	6.54688e+07	[M+Na]+1	358184	420374	359658	2.14387e+07	4.72678e+07	4.344e+07	5.48199e+07	5.45756e+07	5.88496e+07	359658	4.344e+07	9.35347	37.2891	120.781	6.92	0.00215298	0.00525803				6.1	5.2	6.3	8.5	8.5	8.5
	C30 H63 N4 O P3	588.421	589.428	20.502	6.52496e+07	[M+H]+1	3.50525e+07	5.04159e+07	4.11055e+07	5.92875e+07	4.62624e+07	6.5017e+07	5.07668e+07	5.13684e+07	5.16549e+07	4.11055e+07	5.92875e+07	18.3427	16.904	1.442	0.53	0.110166	0.150386	2.4			5.5	2.4	5.5	6.2	6.6	3.9
	C26 H46 N2 O10 P2	608.263	609.27	20.133	6.51763e+07	[M+H]+1	5.44296e+06	5.34147e+06	7.45297e+06	4.40527e+06	5.99337e+06	3.31837e+06	6.19531e+07	6.14743e+07	6.34314e+07	5.44296e+06	4.40527e+06	19.5893	29.4228	0.809	-0.31	0.221998	0.276775	2.7	2	3.9	1.5	1.5	1.2	8.1	8.5	7.7
	C36 H50 N6	566.412	567.42	20.599	6.51559e+07	[M+H]+1	539032	3.67554e+06	2.1953e+06	3.91649e+07	3.25313e+07	3.53912e+07	6.13644e+07	5.46929e+07	6.13244e+07	2.1953e+06	3.53912e+07	73.4372	9.32126	16.121	4.01	0.031987	0.052084		0.5		6.1	4.2	5.3	4.6	6.5	7.2
1-hexadecanoyl-2-(5Z,8Z,11Z,14Z-icosatetraenoyl)-sn-glycero-3-phosphoethanolamine	C41 H74 N O8 P	739.515	740.522	23.858	6.49546e+07	[M+H]+1	2.2696e+06	946525	1.20391e+07	1.17849e+06	5.66956e+07	1.21636e+07	6.35273e+07	6.34373e+07	6.416e+07	2.2696e+06	1.21636e+07	119.145	125.929	5.359	2.42	0.449542	0.508146	0.2		1.4	0.2			6.6	6.2	7.3
N~2~-(tert-Butoxycarbonyl)glutamin	C10 H18 N2 O5	246.121	247.129	7.17	6.4933e+07	[M+H]+1	415111	397178	360398	1.66777e+07	1.79219e+07	1.69234e+07	6.41662e+07	6.35995e+07	6.38125e+07	397178	1.69234e+07	7.13553	3.83686	42.609	5.41	3.87656e-06	3.78144e-05				5.2	5.2	4.8	5.5	6.2	6.2
2-(Bis(2-hydroxyethyl)amino)ethyl stearate	C24 H49 N O4	415.366	416.373	19.484	6.48236e+07	[M+H]+1	560057	496801	301496	4.25185e+07	4.05822e+07	4.47278e+07	5.55371e+07	5.47232e+07	5.9666e+07	496801	4.25185e+07	29.7677	4.86814	85.584	6.42	0.00140393	0.00369761				8.1	7.3	8.1	9.2	9.2	9.2
	C43 H71 N S	633.531	634.538	20.37	6.48048e+07	[M+H]+1	421092	419382	370119	1.43242e+07	1.23236e+07	1.44628e+07	5.86665e+07	6.15639e+07	5.87805e+07	419382	1.43242e+07	7.17374	8.73557	34.156	5.09	1.21107e-06	1.62015e-05				8.1	7.8	7.8	3.9	3.9	8.9
	C26 H54 N6 O3 S	530.4	553.39	22.579	6.46843e+07	[M+Na]+1	3.52331e+07	2.54528e+07	1.34416e+07	5.30393e+07	5.55721e+07	6.38631e+07	4.06956e+07	4.08435e+07	3.86359e+07	2.54528e+07	5.55721e+07	44.1729	9.84739	2.183	1.13	0.0784907	0.112887	4.3	4.5	2.2	8.7	7.6	8	3.9	3.9	3.9
	C29 H63 O P3 S	552.382	553.39	22.591	6.46843e+07	[M+H]+1	3.52331e+07	2.54528e+07	1.34416e+07	5.30393e+07	5.55721e+07	6.38631e+07	4.06956e+07	4.08435e+07	3.86359e+07	2.54528e+07	5.55721e+07	44.1729	9.84739	2.183	1.13	0.0784907	0.112887	0.9	0.7	0.7	3.4	3.4	3.4	8.9	7.7	8.5
	C18 H36 N6 O	352.295	353.302	20.291	6.46461e+07	[M+H]+1	524655	403407	409580	5.83246e+07	3.60123e+07	6.43647e+07	2.38416e+07	2.51917e+07	2.41148e+07	409580	5.83246e+07	15.3158	28.2307	142.401	7.15	0.00022114	0.000854939				6.8	4.6	6.5	6.4	7.1	5.2
N-Acetyl-b-D-glucosamine	C8 H15 N O6	221.09	222.097	1.908	6.46297e+07	[M+H]+1	215564	209691	191456	4.70605e+07	4.95488e+07	4.48852e+07	6.1219e+07	5.61598e+07	6.06932e+07	209691	4.70605e+07	6.1154	4.94766	224.427	7.81	6.12303e-08	2.91667e-06				7.3	7.7	7.3	7	8.9	7.7
	C21 H46 N7 O3 P S2	539.286	270.65	19.354	6.43963e+07	[M+2H]+2	364863	318152	291227	6.43623e+07	5.20551e+07	5.981e+07	4.985e+07	5.32344e+07	5.10884e+07	318152	5.981e+07	11.473	10.5931	187.992	7.55	5.657e-07	9.82932e-06	2			8.2	7.5	2.9	8.5	9.2	3.9
		269.643	270.65	19.347	6.43963e+07	[M+H]+1	361048	326685	303958	6.43665e+07	5.11714e+07	5.97981e+07	4.94658e+07	5.23173e+07	5.10737e+07	326685	5.97981e+07	8.69496	11.465	183.046	7.52	1.11166e-06	1.53089e-05	2.5			2.9	2.9	7.9	3.9	3.9	9.2
(+)-Nootkatone	C15 H22 O	218.167	219.174	20.213	6.43897e+07	[M+H]+1	6.33048e+07	4.41334e+07	5.77243e+07	4.15159e+07	3.79992e+07	4.95513e+07	3.80344e+07	3.70225e+07	3.56815e+07	5.77243e+07	4.15159e+07	17.9109	13.7639	0.719	-0.48	0.151718	0.199171	7	5.8	6.6	6.7	5.6	5.6	7.7	6.6	7
12-oxo Phytodienoic Acid	C18 H28 O3	292.204	293.211	17.806	6.43778e+07	[M+H]+1	66110.9	66787.2	61763	1.08326e+06	1.62935e+06	4.2039e+06	5.84386e+07	5.75713e+07	5.43701e+07	66110.9	1.62935e+06	4.20201	72.2871	24.646	4.62	0.0133865	0.0247525				0.2	0.2	0.5	7.3	7	6.6
	C35 H37 N5 O5	607.279	608.286	20.037	6.41352e+07	[M+H]+1	809118	837567	1.00346e+06	1.89761e+07	1.8103e+07	1.2975e+07	5.29435e+07	5.6212e+07	5.87786e+07	837567	1.8103e+07	11.8813	19.4322	21.614	4.43	0.000167585	0.000683642				6.7	6.7	4.8	8.4	8.4	3.4
Homosalate	C16 H22 O3	262.157	285.146	18.076	6.40891e+07	[M+Na]+1	294418	205362	484903	1.09274e+07	1.07379e+07	1.00171e+07	5.32884e+07	5.78988e+07	5.26683e+07	294418	1.07379e+07	43.5077	4.54789	36.472	5.19	0.00455753	0.00986918	0			3.7	8.6	8.3	9.1	9.5	9.1
	C45 H70 N O3 P S	735.483	736.491	22.314	6.37894e+07	[M+H]+1	855450	839751	745072	6.29168e+07	5.27965e+07	6.07887e+07	1.64109e+07	1.59718e+07	1.58723e+07	839751	6.07887e+07	7.34093	9.06932	72.389	6.18	6.79804e-07	1.11035e-05				7.2	7.6	8	5.6	5.2	5.2
	C19 H45 N4 O2 P	392.326	393.334	21.261	6.37347e+07	[M+H]+1	562261	544924	538855	5.42513e+07	4.29315e+07	5.2377e+07	5.92095e+07	5.65554e+07	5.69722e+07	544924	5.2377e+07	2.21382	12.1702	96.118	6.59	0.000177263	0.000714818				7.9	6.3	8.2	9.2	9.2	9.2
Nandrolone	C18 H26 O2	274.193	275.2	17.81	6.35282e+07	[M+H]+1	119592	120815	111727	2.84421e+06	5.10578e+06	4.01831e+06	5.84569e+07	5.84094e+07	5.43483e+07	119592	4.01831e+06	4.20201	28.3514	33.6	5.07	0.00196925	0.00487856				1.2	1.5	1.5	8.1	7.7	8.5
Decyl 2-(diheptylcarbamoyl)benzoate	C32 H55 N O3	501.418	502.425	20.542	6.3344e+07	[M+H]+1	457653	424310	430106	4.55668e+07	3.52786e+07	6.29924e+07	5.3485e+06	5.15505e+06	4.74527e+06	430106	4.55668e+07	4.07336	29.2188	105.943	6.73	0.00106999	0.0029664				6.1	6.5	6.5	4.9	3	3
	C15 H30 N6 O4	358.233	359.24	17.961	6.32801e+07	[M+H]+1	6.37257e+07	3.73507e+07	3.56841e+07	3.74831e+07	3.76541e+07	3.65444e+07	2.89294e+07	2.97215e+07	2.96439e+07	3.73507e+07	3.74831e+07	34.5073	1.60492	1.004	0.01	0.4661	0.524653	7.5	7.1	7.1	10	8.9	9.6	8.5	8.5	7.7
	C17 H30 N6 O2	350.243	351.25	19.897	6.3172e+07	[M+H]+1	411830	3.19534e+06	357451	7.24482e+06	4.7055e+07	6.31245e+07	1.57121e+07	1.61433e+07	1.56204e+07	411830	4.7055e+07	122.81	73.4978	114.259	6.84	0.021846	0.0375904				1.6	4.3	5.8	5.6	6.7	6.4
Thymol	C10 H14 O	150.104	151.112	14.439	6.31314e+07	[M+H]+1	6.26188e+07	2.268e+07	4.02544e+07	4.34012e+07	4.32846e+07	3.59325e+07	4.36426e+07	4.33704e+07	4.261e+07	4.02544e+07	4.32846e+07	47.8297	10.4686	1.075	0.1	0.869535	0.890454	4.3	3.7	5.8	8.2	8.2	5.6	7.7	8.5	8.1
	C11 H29 N4 O P	264.209	287.198	20.306	6.29707e+07	[M+Na]+1	349632	344468	346712	6.10473e+07	4.34535e+07	6.28804e+07	1.47216e+07	1.52314e+07	1.47392e+07	346712	6.10473e+07	0.746242	19.2248	176.075	7.46	0.000538892	0.00170359				7.3	7.7	7.7	6	3.7	3.7
Di(6,7,8,9-tetrahydro-5H-[1,2,4]triazolo[4,3-a]azepin-3-yl)methane	C15 H22 N6	286.19	287.198	20.304	6.29707e+07	[M+H]+1	342513	337455	339653	6.10474e+07	4.34535e+07	6.28805e+07	1.47216e+07	1.52314e+07	1.47392e+07	339653	6.10474e+07	0.746255	19.2248	179.734	7.49	0.000534534	0.00169363				2.4	2.4	2.4	3.7	7.5	6.4
	C40 H80 N2 O17	860.545	431.28	19.99	6.29012e+07	[M+2H]+2	6.29012e+07	2.39159e+07	3.37866e+07	2.30335e+07	1.92204e+07	3.76787e+07	1.52595e+07	1.64297e+07	1.54308e+07	3.37866e+07	2.30335e+07	50.4184	36.5727	0.682	-0.55	0.350914	0.410765	0.9	1.8	3.2	2.3	1.9	2.9	5.2	3.7	6
N~5~-(Diaminomethylene)-L-ornithyl-D-tryptophan	C17 H24 N6 O3	360.191	361.199	17.399	6.28698e+07	[M+H]+1	117999	104734	101483	6.57865e+06	8.32266e+06	9.73507e+06	5.54675e+07	5.40313e+07	5.0788e+07	104734	8.32266e+06	8.09601	19.2534	79.465	6.31	0.00013548	0.000575516				3.9	4.2	4.8	9.2	8.9	8.1
MFCD00015270	C15 H33 N	227.261	228.268	18.488	6.21339e+07	[M+H]+1	5.75873e+07	4.45764e+07	5.37581e+07	3.91927e+07	6.00356e+07	5.56796e+07	4.75841e+07	5.16182e+07	4.90065e+07	5.37581e+07	5.56796e+07	12.8651	21.2915	1.036	0.05	0.91606	0.930411	7.9	7.5	7.9	6.8	5.7	5.7	7	8.1	8.5
	C19 H34 O4 S2	390.189	391.196	18.903	6.20764e+07	[M+H]+1	258839	265989	248901	6.20411e+07	6.06681e+07	6.06784e+07	2.88123e+07	3.09869e+07	3.07437e+07	258839	6.06784e+07	3.32744	1.29195	234.426	7.87	8.52535e-07	1.30639e-05				8.9	9.2	9.2	6.2	8.1	8.9
	C22 H43 N8 O5 P	530.309	553.298	18.097	6.19284e+07	[M+Na]+1	1.14235e+06	499425	1.05999e+06	3.20847e+06	2.8415e+06	1.99563e+06	5.28356e+07	5.75272e+07	5.37656e+07	1.05999e+06	2.8415e+06	38.8468	23.1919	2.681	1.42	0.0311279	0.050928				1.2	1.2		9.2	8.9	8.1
Tretinoin	C20 H28 O2	300.208	623.407	20.51	6.16603e+07	[2M+Na]+1	399893	349473	342167	5.82203e+07	4.36156e+07	6.18877e+07	3.93026e+07	3.65254e+07	3.77244e+07	349473	5.82203e+07	8.63884	17.712	166.595	7.38	5.38567e-05	0.000279154				7.7	2.4	7.3	3.9	3.9	3.9
Methyl 3,3-dimethoxy-4-nitrobutanoate	C7 H13 N O6	207.074	190.071	2.788	6.15908e+07	[M+H-H2O]+1	773504	1.16968e+07	1.56897e+07	3.7731e+07	3.24566e+07	2.86437e+07	5.95439e+07	6.2114e+07	6.15679e+07	1.16968e+07	3.24566e+07	82.2632	13.8514	2.775	1.47	0.194532	0.246543	0.2			5.2	5.2	6.3	7.7	7.7	7.7
	C11 H25 P3	250.118	251.125	16.356	6.15648e+07	[M+H]+1	5.5198e+06	6.73521e+06	7.22944e+06	2.03196e+07	2.1092e+07	1.67684e+07	5.49164e+07	5.00847e+07	5.65934e+07	6.73521e+06	2.03196e+07	13.5463	11.8898	3.017	1.59	0.00056852	0.00178147	2.9	2.5	2.5	6.9	6.9	7.2	8	3.4	3.4
	C41 H60 S2	616.413	617.42	19.837	6.14483e+07	[M+H]+1	376587	359732	372022	2.955e+07	6.29644e+07	2.92355e+07	2.86129e+07	2.80226e+07	3.02179e+07	372022	2.955e+07	2.35955	47.7616	79.431	6.31	0.00292551	0.00675513				1.7	0.9	4.3	5.8	3.9	5.8
Linolenelaidic acid	C18 H30 O2	278.224	279.232	20.507	6.13293e+07	[M+H]+1	959395	2.50927e+06	923031	1.2401e+07	1.17946e+07	1.04992e+07	5.87402e+07	5.52733e+07	5.90501e+07	959395	1.17946e+07	61.8553	8.40021	12.294	3.62	0.0198731	0.0346627		0.2	0.2	3.2	6.2	3.2	5.1	4.7	5.5
N-Stearoyl-L-valine	C23 H45 N O3	383.34	384.347	20.527	6.11893e+07	[M+H]+1	5.42573e+07	4.16381e+07	6.31832e+07	4.9015e+07	3.86043e+07	4.82237e+07	2.76267e+07	2.61734e+07	2.75254e+07	5.42573e+07	4.82237e+07	20.4148	12.7994	0.889	-0.17	0.369074	0.428098	6.1	4.9	6.8	6.7	6.3	7.9	7.5	6.4	6.4
	C17 H34 S2	302.209	335.243	20.497	6.09427e+07	[M+H+MeOH]+1	655545	570246	616239	1.87684e+07	1.26517e+07	1.89509e+07	5.97186e+07	6.09814e+07	6.07928e+07	616239	1.87684e+07	6.95319	21.3534	30.456	4.93	0.000726454	0.00216804				1.7	4	1.7	7.7	8.1	3.9
	C13 H31 Cl N8	334.236	335.243	20.515	6.09427e+07	[M+H]+1	671891	584459	631604	1.87643e+07	1.26494e+07	1.89472e+07	5.97186e+07	6.09814e+07	6.07928e+07	631604	1.87643e+07	6.95367	21.3523	29.709	4.89	0.000739272	0.00220007				5.1	1.7	6.2	3.9	3.9	7.7
6-(1-Piperidinyl)[1,2,5]oxadiazolo[3,4-b]pyrazin-5-amine	C9 H12 N6 O	220.107	221.115	16.335	6.09346e+07	[M+H]+1	1.1995e+07	6.33345e+07	1.80958e+07	1.82384e+07	1.85877e+07	1.64018e+07	1.89899e+07	1.91363e+07	2.07207e+07	1.80958e+07	1.82384e+07	90.0596	6.6182	1.008	0.01	0.608159	0.658643		2.4	0.7	7.8	8.1	8.1	7.5	7.1	8.3
	C20 H42 N7 O5 P	491.301	492.308	18.923	6.09242e+07	[M+H]+1	1.51751e+06	330358	344419	1.27213e+07	1.16798e+07	9.83214e+06	5.70904e+07	5.98042e+07	5.96293e+07	344419	1.16798e+07	93.2423	12.8227	33.912	5.08	0.0244252	0.0411876	0.2			7.2	6.1	6.9	9.2	8.9	3.9
	C20 H32 N6 O3	404.254	405.261	19.034	6.07383e+07	[M+H]+1	984130	345109	2.5893e+06	3.94357e+07	1.13009e+07	3.64789e+06	5.67318e+07	6.05693e+07	6.06723e+07	984130	1.13009e+07	88.5205	103.957	11.483	3.52	0.0511519	0.0779581					0.7	0.5	6.6	8.5	8.5
	C44 H74 O5 S2	746.494	747.501	22.697	6.05167e+07	[M+H]+1	1.195e+06	1.26843e+06	1.00793e+06	2.11705e+07	1.9042e+07	1.72944e+07	5.64342e+07	5.65589e+07	5.82135e+07	1.195e+06	1.9042e+07	11.6082	10.1265	15.935	3.99	8.14675e-06	6.42891e-05				3.5	2.7	2.7	5.8	6.2	6.2
	C13 H30 Cl3 N6 O9 P3 S2	675.98	676.987	16.893	6.03319e+07	[M+H]+1	5.87266e+07	2.2375e+07	2.36764e+07	2.33526e+07	2.45819e+07	2.20727e+07	2.54806e+07	2.29522e+07	2.53247e+07	2.36764e+07	2.33526e+07	59.0453	5.37658	0.986	-0.02	0.439505	0.498646	6.2	5.6	5.2	7.8	8.1	8.5	7.8	6.6	6.6
	C42 H54 O5	638.4	639.407	19.571	6.02658e+07	[M+H]+1	5.8344e+07	5.62542e+07	4.14589e+07	5.92616e+07	5.36503e+07	5.70969e+07	4.65169e+07	5.15439e+07	5.30627e+07	5.62542e+07	5.70969e+07	17.6952	4.99377	1.015	0.02	0.471896	0.52972	7.3	6.6	2.4	8.1	7.3	3.9	5.3	7.2	3.4
4-Phenyl-6-tridecyl-1,3,5-triazin-2-amine	C22 H34 N4	354.277	355.284	19.528	6.02432e+07	[M+H]+1	891257	2.45846e+06	470795	1.30052e+07	9.99778e+06	8.35067e+06	6.01785e+07	5.11524e+07	5.92738e+07	891257	9.99778e+06	82.2546	22.5825	11.218	3.49	0.0332476	0.0539075	0.2	0.2	0	3.2	1.7	1.5	7.2	4.9	7.2
1-Boc-3-piperidinol	C10 H19 N O3	201.136	202.144	12.526	6.01074e+07	[M+H]+1	6.24711e+07	1.88618e+07	3.31063e+07	2.32298e+07	2.83295e+07	2.85812e+07	2.00322e+07	2.02845e+07	2.11226e+07	3.31063e+07	2.83295e+07	58.2945	11.3037	0.856	-0.22	0.557122	0.611224	0.9	0.7	5.1	5.7	7.1	7.9	6.4	3.7	6.7
	C32 H66 N6 O3 S	614.49	615.498	23.094	5.98533e+07	[M+H]+1	1.13393e+06	4.45107e+06	511290	3.68045e+07	5.31313e+07	4.54672e+07	5.87044e+07	5.90186e+07	5.74525e+07	1.13393e+06	4.54672e+07	104.222	18.0982	40.097	5.33	0.0285311	0.0472046	0.2	0.5		6.6	5.1	4.3	8.9	7.7	8.5
	C10 H19 N O8 S	313.084	314.092	2.408	5.983e+07	[M+H]+1	381843	349029	327672	5.47331e+07	5.98167e+07	4.95499e+07	3.18189e+07	3.06308e+07	3.17214e+07	349029	5.47331e+07	7.73319	9.38479	156.815	7.29	3.69159e-07	7.58859e-06				4.2	4.6	4.6	4.7	5.1	5.1
	C22 H50 N9 O P	487.387	488.394	20.122	5.97828e+07	[M+H]+1	229786	236578	223711	5.98804e+07	4.56415e+07	5.33121e+07	1.6418e+07	1.62019e+07	1.65384e+07	229786	5.33121e+07	2.79833	13.4604	232.008	7.86	0.000120445	0.000524336				9	7.5	9	8.6	8.3	8.6
	C19 H30 N4 O7	426.21	449.199	12.859	5.97046e+07	[M+Na]+1	5.82102e+07	2.62814e+07	4.43064e+07	1.53379e+07	3.81974e+07	1.58896e+07	3.19486e+07	2.99072e+07	3.04493e+07	4.43064e+07	1.58896e+07	37.2878	56.3555	0.359	-1.48	0.159716	0.207473	6.7	1.2	6.3	4.1	6.6	6.4	9.2	3.9	8.9
	C16 H28 N6 O9	448.192	449.199	12.877	5.97046e+07	[M+H]+1	5.82102e+07	2.62814e+07	4.43064e+07	1.53379e+07	3.81974e+07	1.58896e+07	3.19486e+07	2.99072e+07	3.04493e+07	4.43064e+07	1.58896e+07	37.2878	56.3555	0.359	-1.48	0.159716	0.207473	1.4	5.7	1.4	0.7	0.9	0.7	3.9	8.5	3.9
	C8 H14 N2 O6	234.085	235.092	1.856	5.96986e+07	[M+H]+1	91009.2	92015.5	83872.6	5.45856e+07	5.9287e+07	4.95445e+07	4.99617e+07	4.85616e+07	4.89539e+07	91009.2	5.45856e+07	4.99006	8.94447	599.781	9.23	9.90935e-07	1.44842e-05				3.4	3.4	3.4	3.9	9.6	9.2
N-[3-(Dimethylamino)propyl]-2-(1,3-dimethyl-2,6-dioxo-1,2,3,6-tetrahydro-7H-purin-7-yl)acetamide	C14 H22 N6 O3	322.175	323.183	14.992	5.96509e+07	[M+H]+1	4.82855e+07	2.86358e+06	4.1504e+07	2.66276e+06	2.44013e+06	567576	5.64218e+07	5.82733e+07	5.8565e+07	4.1504e+07	2.44013e+06	79.3361	60.883	0.059	-4.09	0.0981999	0.136773				0.2	0.2	0.2	6.6	8.5	3.9
	C36 H73 N8 O5 P3	790.49	396.252	23.834	5.96406e+07	[M+2H]+2	847838	945476	752179	3.90612e+07	6.46452e+07	2.47047e+07	5.5763e+07	5.20055e+07	5.44454e+07	847838	3.90612e+07	11.3907	47.266	46.071	5.53	0.00353887	0.00795124					2.8		6.6	6.6
Diethylpyrocarbonate	C6 H10 O5	162.053	163.06	1.878	5.95559e+07	[M+H]+1	159420	168212	185869	1.53191e+07	1.13919e+07	1.28144e+07	5.84425e+07	5.84398e+07	5.6228e+07	168212	1.28144e+07	7.86926	15.0912	76.18	6.25	2.36276e-05	0.000144094		2.5	2.5	4.5	6.7	4.5	8.9	8.9	8.1
	C11 H23 N O6	265.152	266.16	1.698	5.94053e+07	[M+H]+1	153111	153229	144418	1.18766e+06	1.12637e+06	929580	5.83338e+07	5.82045e+07	5.88642e+07	153111	1.12637e+06	3.36318	12.471	7.357	2.88	0.000754037	0.00223926				2.2	2.2	2.2	10	8.9	8.9
	C8 H16 Cl N O	177.092	178.099	15.244	5.93003e+07	[M+H]+1	6.02409e+07	3.16584e+07	3.73319e+07	3.54934e+07	3.61482e+07	3.12385e+07	3.31959e+07	3.38599e+07	3.45936e+07	3.73319e+07	3.54934e+07	35.1291	7.77348	0.951	-0.07	0.427077	0.485881	7.1	6.3	7.1	9.1	9.1	9.1	9.2	9.2	9.6
	C12 H31 N4 O2 P	294.219	295.227	18.136	5.9287e+07	[M+H]+1	4.92066e+06	6.96552e+06	6.55191e+06	1.88431e+06	1.55743e+06	1.99179e+06	5.18727e+07	5.15391e+07	5.5934e+07	6.55191e+06	1.88431e+06	17.5913	12.4905	0.288	-1.8	0.00124859	0.00337497	2			2.2	2.2	2.2	8.9	9.2	9.2
	C34 H45 N3 O S	543.331	544.338	19.58	5.92407e+07	[M+H]+1	4.52573e+06	4.29328e+06	3.69378e+06	5.30705e+07	5.1653e+07	5.27255e+07	5.20934e+07	5.5899e+07	5.16627e+07	4.29328e+06	5.27255e+07	10.2917	1.40849	12.281	3.62	0.000470214	0.00153842	2.5	4.4	4	3.9	3.9	3.9	8.9	8.9	8.1
	C35 H44 O7 S2	640.253	641.26	19.649	5.91707e+07	[M+H]+1	1.68014e+06	2.91136e+06	408129	1.72633e+07	5.42318e+06	8.84299e+06	4.52463e+07	4.3047e+07	5.07209e+07	1.68014e+06	8.84299e+06	75.1059	57.9792	5.263	2.4	0.0543781	0.0824279				0.7	0.8	0.5	5.7	6.5	6.1
	C19 H30 O6 P2	416.153	439.142	1.816	5.90807e+07	[M+Na]+1	320678	702126	595132	2.0275e+06	3.04212e+06	1.7693e+06	5.62923e+07	5.59418e+07	5.7638e+07	595132	2.0275e+06	36.4826	29.5147	3.407	1.77	0.00981549	0.0189053		0.7	0.7	1.2	1.2	1.2	7.7	7.7	8.1
	C17 H39 N2 O P3	380.229	381.236	14.305	5.86932e+07	[M+H]+1	2.21679e+07	2.41187e+07	2.70695e+07	5.40373e+07	5.23961e+07	2.26989e+07	5.45081e+07	5.44896e+07	5.64431e+07	2.41187e+07	5.23961e+07	10.0921	40.9778	2.172	1.12	0.219049	0.273578	6.5		5.4	5.5	5.8	0.7	8.5	8.9	8.5
	C12 H25 P3	262.118	263.125	16.685	5.8671e+07	[M+H]+1	2.76705e+06	2.15988e+06	2.33038e+06	2.9402e+06	1.37057e+06	2.54317e+06	4.5801e+07	4.48296e+07	5.11628e+07	2.33038e+06	2.54317e+06	12.9451	35.722	1.091	0.13	0.711253	0.751371	2.2	2.2	2.2	0.7	0.7	0.7	6.1	7.2	3.4
	C12 H23 N7 O	281.197	282.204	16.4	5.86377e+07	[M+H]+1	6.11493e+07	2.7498e+07	2.40174e+07	3.31237e+07	3.13749e+07	3.58858e+07	2.99598e+07	2.62212e+07	2.87926e+07	2.7498e+07	3.31237e+07	54.6063	6.79694	1.205	0.27	0.936094	0.947107	6.6	6.4	5.6	8.7	9.1	9.1	7.2	8.1	8.7
2,3-Dimethoxy-6-(10-methoxy-3,7,9,12-tetramethyltridecyl)-5-methyl-4-pyridinyl acetate	C28 H49 N O5	479.361	502.35	20.619	5.85987e+07	[M+Na]+1	487054	484606	419391	5.87717e+07	4.5111e+07	5.59743e+07	1.50529e+07	1.27768e+07	1.38115e+07	484606	5.59743e+07	8.27669	13.5427	115.505	6.85	7.5609e-06	6.09209e-05				7.9	6.3	2.9	3.2	3.2	3.2
	C30 H47 N O5	501.343	502.35	20.622	5.85987e+07	[M+H]+1	391422	389466	312118	5.87651e+07	4.51058e+07	5.5968e+07	1.50529e+07	1.27768e+07	1.38115e+07	389466	5.5968e+07	12.415	13.5429	143.704	7.17	1.5542e-06	1.96679e-05				2.9	2.9	8.2	5.1	5.9	4.7
Valerophenone	C11 H14 O	162.104	163.112	14.692	5.84921e+07	[M+H]+1	7.70232e+06	8.9016e+06	6.95594e+06	4.3232e+07	1.18966e+07	1.2934e+07	5.65013e+07	5.76391e+07	5.72353e+07	7.70232e+06	1.2934e+07	12.499	78.4554	1.679	0.75	0.166303	0.214443				5.5	0.7	0.7	8.5	8.9	8.9
	C18 H37 N9 O11	555.263	278.639	19.344	5.84351e+07	[M+2H]+2	663531	348199	323975	5.7853e+07	4.81708e+07	5.83708e+07	4.51097e+07	4.83224e+07	4.75053e+07	348199	5.7853e+07	42.5478	10.4846	166.149	7.38	0.00116987	0.00319291				7.9	7.1	7.5	8.1	7.7	8.5
	C25 H40 N2 O13	576.252	577.259	18.787	5.81637e+07	[M+H]+1	325177	315374	304025	5.8118e+07	5.60693e+07	5.3417e+07	4.82872e+07	5.49114e+07	5.48593e+07	315374	5.60693e+07	3.36194	4.21872	177.787	7.47	1.72699e-08	1.68412e-06				8.5	7.7	3.9	7.6	3.4	8.4
N-Allyl-3-(decyloxy)propanamide	C16 H31 N O2	269.235	302.269	17.415	5.80596e+07	[M+H+MeOH]+1	5.88474e+07	3.74589e+07	4.42822e+07	3.66527e+07	4.27606e+07	3.07828e+07	3.23051e+07	3.1992e+07	3.29773e+07	4.42822e+07	3.66527e+07	23.3133	16.3054	0.828	-0.27	0.228586	0.283479	7.6	1.9	1.9	2.4	2.4	7.7	3.9	3.9	3.9
	C17 H35 N O3	301.262	302.269	17.404	5.80596e+07	[M+H]+1	5.88474e+07	3.74589e+07	4.42822e+07	3.66527e+07	4.27606e+07	3.07828e+07	3.23051e+07	3.1992e+07	3.29773e+07	4.42822e+07	3.66527e+07	23.3133	16.3054	0.828	-0.27	0.228586	0.283479	1.9	7.2	7.2	7.7	8.1	2.4	9.6	8.5	9.2
	C24 H51 N O14 S	609.302	610.309	19.696	5.80373e+07	[M+H]+1	1.92436e+06	1.1154e+06	559954	2.14657e+07	1.29865e+07	1.57482e+07	5.2341e+07	5.78751e+07	5.95879e+07	1.1154e+06	1.57482e+07	57.1808	25.8439	14.119	3.82	0.00856613	0.016876	4			5.5	2.4	6.2	8.4	7.6	8
MFCD00059002	C16 H35 N O2	273.267	274.274	17.575	5.79841e+07	[M+H]+1	2.64843e+07	2.57576e+07	2.49039e+07	5.64369e+07	6.20659e+07	5.18212e+07	4.89505e+07	4.78767e+07	4.32972e+07	2.57576e+07	5.64369e+07	3.07632	9.03689	2.191	1.13	0.00196776	0.00487774	7.5	6.4	7.1	8.7	8.7	8.4	9.1	8.7	7.6
	C58 H90 N4 O7 S3	1050.6	526.306	19.43	5.79666e+07	[M+2H]+2	286946	283997	277602	5.75819e+07	3.68267e+07	5.78338e+07	2.5055e+07	2.70293e+07	2.60598e+07	283997	5.75819e+07	1.68874	23.7577	202.755	7.66	0.000801281	0.00234976				6.8	5.7	6.8	7.9	7.9	7.1
2-Methyl-2-propanyl (4-hydroxy-2,5,5-trimethyl-3-hexanyl)carbamate	C14 H29 N O3	259.215	260.222	16.704	5.79586e+07	[M+H]+1	161659	172504	164539	5.77354e+07	5.66382e+07	5.51435e+07	1.14215e+07	1.15436e+07	1.261e+07	164539	5.66382e+07	3.37964	2.30251	344.224	8.43	1.21665e-08	1.68412e-06		3	3	9.2	9.6	9.2	7.4	7.4	7.8
MFCD20127431	C17 H35 N O	269.272	270.279	20.419	5.7796e+07	[M+H]+1	4.77755e+06	5.5834e+06	6.57563e+06	5.83076e+07	4.62737e+07	5.62211e+07	4.526e+07	4.56204e+07	4.56862e+07	5.5834e+06	5.62211e+07	15.9533	11.9973	10.069	3.33	6.56687e-05	0.000322998		2.7	2.7	7.9	8.2	7.9	9.2	8.9	8.9
	C33 H67 N9 O10	749.499	750.507	21.87	5.77551e+07	[M+H]+1	421140	480861	394919	5.75806e+07	5.22351e+07	4.88349e+07	1.30812e+07	1.30383e+07	1.38915e+07	421140	5.22351e+07	10.1885	8.33672	124.033	6.95	5.49988e-07	9.77912e-06				7.6	7.2	8.4	7.9	6.7	7.1
	C18 H27 N2 O3 P	350.177	333.174	18.583	5.77373e+07	[M+H-H2O]+1	360653	315494	332963	7.95731e+06	7.63059e+06	5.05175e+06	4.68977e+07	4.28383e+07	5.07721e+07	332963	7.63059e+06	6.7698	23.1343	22.917	4.52	0.00129126	0.00346805				1.5	1.5	1.5	3.4	8.4	6.8
	C45 H79 N O7	745.585	746.592	22.4	5.77082e+07	[M+H]+1	1.16681e+06	1.1262e+06	1.03877e+06	5.8055e+07	4.64838e+07	4.60579e+07	2.21837e+07	2.22665e+07	2.148e+07	1.1262e+06	4.64838e+07	5.89172	13.5599	41.275	5.37	4.21754e-05	0.000229621				5.6	4.8	6.3	4.5	4.5	3.7
Decylubiquinone	C19 H30 O4	322.214	323.222	17.039	5.76974e+07	[M+H]+1	311661	351979	283712	2.20039e+06	1.03564e+07	142156	5.25796e+07	4.83496e+07	5.0752e+07	311661	2.20039e+06	10.8681	127.616	7.06	2.82	0.342165	0.402087				0.2	0.7	0	9.6	9.2	9.2
	C26 H42 N4 O5 S2	554.257	555.265	18.788	5.75338e+07	[M+H]+1	309197	299875	289084	5.69329e+07	5.63902e+07	5.24046e+07	5.24704e+07	5.73649e+07	5.71056e+07	299875	5.63902e+07	3.36194	4.47608	188.046	7.55	3.15506e-08	2.25629e-06				9.2	8.9	8.5	8.5	8.5	8.9
N,N'-Ethylenebis(stearamide)	C38 H76 N2 O2	592.59	593.598	22.373	5.7355e+07	[M+H]+1	4.85445e+07	5.72953e+07	5.14466e+07	1.97513e+07	1.63051e+07	1.96229e+07	2.2381e+07	2.25624e+07	2.2251e+07	5.14466e+07	1.96229e+07	8.50169	10.5264	0.381	-1.39	0.000283334	0.00104277	4.9	5.3	5.7	2.7	2.7	5.4		6.7	6.7
	C32 H46 O9 S	606.284	607.291	21.655	5.71612e+07	[M+H]+1	469576	424696	407383	2.80326e+07	3.13287e+07	1.48885e+07	4.48803e+07	5.29322e+07	5.34004e+07	424696	2.80326e+07	7.39798	35.1428	66.006	6.04	0.00259447	0.00613186				5.2	5.6	4.2	7.6	8.4	7.2
Maraniol	C12 H12 O3	204.078	205.086	18.624	5.70446e+07	[M+H]+1	3.15874e+06	2.58906e+06	2.00742e+06	3.32487e+07	3.26416e+07	3.43729e+07	5.18778e+07	5.47837e+07	5.29755e+07	2.58906e+06	3.32487e+07	22.269	2.62832	12.842	3.68	0.00231467	0.00555783	1.2	1.2	1.2	9.6	9.2	9.2	9.6	10	9.6
	C31 H63 O P3 S	576.379	577.386	21.647	5.69592e+07	[M+H]+1	950665	969693	900866	5.62616e+07	4.5184e+07	4.23613e+07	1.85424e+07	1.99023e+07	2.07566e+07	950665	4.5184e+07	3.77938	15.3276	47.529	5.57	0.000227077	0.00086912				7.3	5.8	2.4	4.3	5.1	4.7
methyl 3,5-ditert-butyl-4-hydroxybenzoate	C16 H24 O3	264.173	287.162	17.874	5.67297e+07	[M+Na]+1	411937	132767	122543	5.81527e+06	5.33682e+06	5.56543e+06	5.51562e+07	5.62323e+07	5.20299e+07	132767	5.56543e+06	73.8301	4.29434	41.919	5.39	0.012841	0.0238905	0	0		5	3.5	3.5	8.5	8.5	7
	C21 H40 N2 O8	448.28	449.287	19.169	5.66027e+07	[M+H]+1	5.81371e+07	5.55486e+07	5.16651e+07	5.21844e+07	4.73594e+07	5.09084e+07	5.22514e+07	5.39096e+07	5.4316e+07	5.55486e+07	5.09084e+07	5.91011	4.98519	0.916	-0.13	0.106786	0.146674	9.1	9.1	3.4	3.9	8.1	7.7	5.8	7.3	7.7
Pyrazol-3-one, 4-(1-cyclopentylaminoethylidene)-5-methyl-2-(4-nitrophenyl)-2,4-dihydro-	C17 H20 N4 O3	328.152	329.159	19.069	5.63171e+07	[M+H]+1	5.60497e+07	2.88206e+07	2.70858e+07	2.87198e+07	2.44907e+07	2.9477e+07	2.46903e+07	2.52972e+07	2.54441e+07	2.88206e+07	2.87198e+07	43.5297	9.7489	0.997	-0.01	0.397932	0.45754	7	6.6	6.4	8.7	8.1	8.7	9	7.9	9
	C46 H71 N O2 S	701.523	702.53	21.313	5.62728e+07	[M+H]+1	927225	863854	839510	5.48608e+07	3.772e+07	5.60352e+07	2.69775e+07	2.72372e+07	2.84272e+07	863854	5.48608e+07	5.16402	20.6952	63.507	5.99	0.000604667	0.00187083				6.8	6.5	6.8	5.6	4.8	6.6
Valerophenone	C11 H14 O	162.104	163.112	17.244	5.61305e+07	[M+H]+1	7.31696e+06	4.96191e+06	8.34085e+06	2.02415e+07	1.85262e+07	1.18509e+07	5.51728e+07	5.26592e+07	5.54738e+07	7.31696e+06	1.85262e+07	25.2082	26.2723	2.532	1.34	0.017145	0.030705	1.5	1.5	1.5	5.9	6.2	6.2	8.9	8.5	9.6
	C28 H69 N10 O9 P	720.5	721.507	20.22	5.61269e+07	[M+H]+1	2.53078e+07	2.11941e+07	2.36623e+07	5.57119e+07	2.01413e+07	5.41423e+07	4.04596e+07	3.9039e+07	3.98892e+07	2.36623e+07	5.41423e+07	8.85293	46.3837	2.288	1.19	0.257451	0.314645	4.7	5.1	4	3.2	2.2	3.2	5.1	3.9	4.3
	C17 H35 N O5 S	365.224	366.231	20.353	5.59273e+07	[M+H]+1	329982	327726	336108	4.98542e+07	3.87057e+07	5.56558e+07	3.62456e+07	3.75341e+07	3.64333e+07	329982	4.98542e+07	1.30925	17.9199	151.082	7.24	0.000442223	0.0014653				7.7	6.2	7.3	6.6	6.6	8.1
2-amino-2,3,7-trideoxy-D-lyxo-hept-6-ulosonic acid	C7 H13 N O5	191.079	192.087	1.843	5.56982e+07	[M+H]+1	657267	339297	2.26224e+06	4.15478e+07	2.49967e+07	2.05954e+07	5.50009e+07	5.39772e+07	5.53179e+07	657267	2.49967e+07	94.8896	38.0344	38.031	5.25	0.0145477	0.0266076		0	0.2	1.8	2.7	5.4	8.5	5.8	6.2
	C25 H45 N S2	423.298	446.287	19.609	5.56144e+07	[M+Na]+1	352312	3.78478e+06	318296	4.69246e+07	3.8243e+07	4.5523e+07	4.97063e+07	5.23736e+07	5.04724e+07	352312	4.5523e+07	134.105	10.6986	129.212	7.01	0.0368267	0.0590068				7.9	5.2	7.5	8.9	9.2	8.1
	C41 H66 N2 O	602.515	603.522	23.499	5.55867e+07	[M+H]+1	4.4569e+07	5.33522e+07	4.25099e+07	4.65881e+07	5.43578e+07	4.2943e+07	4.76649e+07	4.57508e+07	4.82039e+07	4.4569e+07	4.65881e+07	12.301	12.1557	1.045	0.06	0.81549	0.843721	4.4	5.6	4.1	5.2	5.2	4.8	3.9	3.9	5.5
	C12 H23 P3	260.102	261.11	15.97	5.54279e+07	[M+H]+1	5.7429e+07	4.03159e+07	4.59012e+07	4.5898e+07	4.66749e+07	3.6173e+07	4.56114e+07	4.14595e+07	4.50285e+07	4.59012e+07	4.5898e+07	18.2256	13.636	1	0	0.472206	0.529927	7.3	7.3	6.2	7.1	7.1	6.7	8	3.4	7.2
	C10 H29 N8 O P S	340.192	341.2	20.821	5.52857e+07	[M+H]+1	6.6037e+06	8.29661e+06	8.55094e+06	3.11013e+07	2.19904e+07	3.36769e+07	5.43978e+07	5.41073e+07	5.47975e+07	8.29661e+06	3.11013e+07	13.5407	21.2297	3.749	1.91	0.0022869	0.00550771	3.6	2.5	4	5.7	1.7	4.6	7.7	6.2	7.3
18-Propyl-1,4,7,10,13,16-hexaoxacyclononadecane	C16 H32 O6	320.22	321.227	20.498	5.52806e+07	[M+H]+1	447815	453100	418590	1.62316e+07	1.10193e+07	1.61825e+07	5.46804e+07	5.49649e+07	5.47093e+07	447815	1.61825e+07	4.22608	20.6887	36.137	5.18	0.000963588	0.00273254				1.7	5.1	5.1	7.7	7.7	7.7
2-amino-2,3,7-trideoxy-D-lyxo-hept-6-ulosonic acid	C7 H13 N O5	191.079	192.087	2.857	5.52624e+07	[M+H]+1	932799	526301	3.74679e+06	1.40777e+07	5.49747e+07	3.35954e+07	3.15379e+07	3.29881e+07	3.5432e+07	932799	3.35954e+07	101.068	59.7837	36.016	5.17	0.0142086	0.0260667		0.2	0.5	4.8	3.9	3.9	6.1	6.8	7.2
	C21 H38 N2 O4 S	414.253	415.261	19.549	5.51929e+07	[M+H]+1	772544	729620	690841	2.81221e+07	2.41331e+07	2.4829e+07	4.89976e+07	5.19316e+07	4.97847e+07	729620	2.4829e+07	5.59082	8.2926	34.03	5.09	1.61116e-06	1.99529e-05				7.2	5.9	4.7	3.9	3.9	3.9
	C27 H38 N10 O2 P2	596.263	597.27	19.953	5.51872e+07	[M+H]+1	2.60831e+06	6.34612e+06	6.55966e+06	2.36742e+07	1.63533e+07	9.28608e+06	4.93753e+07	4.96092e+07	5.29544e+07	6.34612e+06	1.63533e+07	42.972	43.7676	2.577	1.37	0.0460743	0.071228				3	0.7	0.5	8.5	8.9	8.9
(2E)-decenoic acid	C10 H18 O2	170.131	193.12	14.12	5.50781e+07	[M+Na]+1	842620	3.0445e+06	2.20245e+06	2.43698e+07	2.61068e+07	1.1595e+07	5.4413e+07	5.45706e+07	5.47709e+07	2.20245e+06	2.43698e+07	54.735	38.301	11.065	3.47	0.00962083	0.0186093	0.2		0.2	6.5	1.2	1.2	9.6	10	10
	C21 H23 N6 O P	406.167	407.174	18.903	5.50737e+07	[M+H]+1	235915	242686	223489	5.0484e+07	5.30228e+07	5.67681e+07	2.22418e+07	2.44617e+07	2.52525e+07	235915	5.30228e+07	4.16028	5.91721	224.754	7.81	9.28096e-08	3.65514e-06				8.4	8.7	8.4	6.6	7	8.1
	C31 H39 N2 O5 P	550.258	551.265	22.557	5.50413e+07	[M+H]+1	889499	888979	756213	8.01627e+07	9388.03	225732	4.97851e+07	5.40207e+07	5.46372e+07	888979	225732	9.09023	172.446	0.254	-1.98	0.888834	0.907433				0.9		0	7.6	8	8
MFCD00050402	C20 H35 N O4	353.256	376.246	18.75	5.50265e+07	[M+Na]+1	201522	202570	188535	5.44808e+07	5.64659e+07	5.03848e+07	3.20294e+07	3.50115e+07	3.56574e+07	201522	5.44808e+07	3.95781	5.76639	270.346	8.08	9.8512e-08	3.70651e-06				3.4	9.1	9.1	9.1	9.1	8.7
12-oxo Phytodienoic Acid	C18 H28 O3	292.204	293.211	17.428	5.49316e+07	[M+H]+1	296797	265400	255255	2.42161e+06	3.21715e+06	3.40873e+06	5.18974e+07	5.20566e+07	4.91326e+07	265400	3.21715e+06	7.94845	17.3566	12.122	3.6	0.000454346	0.00149813				1.7	1.7	1.7	5.5	6.2	5.8
	C8 H20 N O5 P	241.108	242.115	12.582	5.49123e+07	[M+H]+1	5.71042e+07	2.10192e+07	3.87639e+07	2.35383e+07	3.24322e+07	2.46636e+07	1.76034e+07	1.80337e+07	1.91788e+07	3.87639e+07	2.46636e+07	46.3095	18.0178	0.636	-0.65	0.413103	0.472406	3.6	0.7	5.5	2.2	6.2	6	6.7	6.4	3.7
	C46 H77 N S	675.58	676.587	19.139	5.46935e+07	[M+H]+1	5.91978e+07	5.26096e+07	3.36665e+07	4.62899e+07	4.21744e+07	4.71058e+07	3.60851e+07	3.75558e+07	3.84957e+07	5.26096e+07	4.62899e+07	27.3339	5.84924	0.88	-0.18	0.824771	0.851441	7.2	6.1	4.2	8	5.7	5.7	8.1	8.9	8.5
	C39 H50 N8 O12 P2 S	916.274	459.145	14.127	5.44256e+07	[M+2H]+2	363993	314595	314686	5.47966e+07	4.69544e+07	7.80456e+06	2.68119e+07	2.68688e+07	2.62235e+07	314686	4.69544e+07	8.60609	68.9356	149.21	7.22	0.0190239	0.033375				2.8	3.6	0.5	5.2	5.2	5.6
	C15 H35 O P3	324.191	325.198	15.578	5.43371e+07	[M+H]+1	1.93568e+06	887612	1.82394e+06	7.40692e+06	6.22138e+06	2.08453e+06	5.06849e+07	5.19133e+07	5.33863e+07	1.82394e+06	6.22138e+06	37.1552	53.3497	3.411	1.77	0.0836798	0.119218				0.5	0.5	0.2	7.3	8.5	7
	C16 H28 N2 O7	360.191	361.198	17.226	5.42708e+07	[M+H]+1	126957	116074	133024	8.67738e+06	1.3087e+07	8.02604e+06	4.93375e+07	4.64382e+07	4.56687e+07	126957	8.67738e+06	6.85112	27.7263	68.349	6.09	0.000626678	0.00192761				4.1	3.2	4.5	8.5	7.7	7
JR6600000	C14 H31 N	213.246	214.253	17.497	5.41155e+07	[M+H]+1	1.80622e+07	4.15524e+07	4.01662e+07	5.43694e+07	4.98287e+07	5.01596e+07	3.7969e+07	3.76187e+07	3.49698e+07	4.01662e+07	5.01596e+07	39.6273	4.91998	1.249	0.32	0.205452	0.258904	6.1	6.7	6.7	9.2	9.2	9.2	9.2	7.7	8.1
	C11 H25 O P3	266.113	267.12	12.747	5.40994e+07	[M+H]+1	7.3698e+06	2.76685e+06	2.23386e+06	2.01035e+07	5.15574e+07	4.14479e+07	4.79229e+07	4.74993e+07	5.05531e+07	2.76685e+06	4.14479e+07	68.4849	42.5906	14.98	3.9	0.00930269	0.0180934	0.5	0.2	0.2	6.4	6.6	5.5	8.9	7.7	9.6
	C27 H41 N7 O2	495.332	496.34	19.804	5.40905e+07	[M+H]+1	445139	371446	354311	4.87429e+07	5.31053e+07	4.40978e+07	4.1868e+07	4.29643e+07	4.51958e+07	371446	4.87429e+07	12.3648	9.25928	131.225	7.04	1.333e-06	1.73909e-05				8.4	8.4	8	8.5	8.9	8.9
Acetylcarnitine	C9 H17 N O4	203.116	204.123	4.864	5.40817e+07	[M+H]+1	549171	496450	475340	1.22087e+07	1.02042e+07	9.69668e+06	5.22194e+07	5.19373e+07	5.30755e+07	496450	1.02042e+07	7.50049	12.4103	20.554	4.36	1.84126e-05	0.000119772				3.8	2.7	2.7	7	7.7	7.7
	C26 H47 N7 O4	521.371	522.379	3.842	5.39542e+07	[M+H]+1	279375	264097	259755	5.35324e+07	4.70392e+07	3.54992e+07	2.91023e+07	2.76114e+07	2.64698e+07	264097	4.70392e+07	3.84917	20.1371	178.113	7.48	0.000387214	0.00133529				3.4	4.2	5.7	5.1	6	5.2
	C36 H72 N2 O12	724.51	725.517	19.445	5.39421e+07	[M+H]+1	3.12592e+07	2.7038e+07	1.88254e+07	4.99768e+07	4.03259e+07	4.38692e+07	4.70311e+07	5.27327e+07	5.43016e+07	2.7038e+07	4.38692e+07	24.5949	10.9156	1.623	0.7	0.0473574	0.0729401	4.6	4.3	3.2	2.9	4.8	6.3	3.4	7.6	3.4
	C22 H40 N2 O12	524.259	525.267	16.891	5.3883e+07	[M+H]+1	411910	318869	298393	6.23357e+06	6.87424e+06	5.28101e+06	4.98526e+07	5.14335e+07	4.93392e+07	318869	6.23357e+06	17.6358	13.0789	19.549	4.29	3.25831e-05	0.000188307				6.6	6.6	4.4	3.9	7	8.9
Propofol	C12 H18 O	178.136	179.143	18.865	5.38611e+07	[M+H]+1	2.17019e+06	544216	3.07616e+06	4.09959e+07	1.13432e+07	3.99199e+06	4.8726e+07	5.16192e+07	4.98459e+07	2.17019e+06	1.13432e+07	66.4661	104.33	5.227	2.39	0.0757769	0.109395			0.2	0.9	0.7	0.5	9.2	9.6	9.6
	C62 H122 N2 O12 P2 S	1180.82	591.417	20.791	5.37576e+07	[M+2H]+2	376040	375140	261924	2.13311e+07	2.22157e+07	2.04874e+07	5.20079e+07	5.12597e+07	5.26713e+07	375140	2.13311e+07	19.4333	4.04884	56.862	5.83	0.000561956	0.00176459				6	8.3	6.7	8.5	8.1	9.2
	C15 H20 N6 O	300.17	301.177	18.247	5.37463e+07	[M+H]+1	392551	438347	419898	5.26266e+07	3.6995e+07	5.16072e+07	2.62626e+07	2.28188e+07	2.87941e+07	419898	5.16072e+07	5.52639	18.5773	122.904	6.94	0.000249078	0.00093382		2.5	2.5	8.1	8.1	2.4	6.1	6.5	4.8
Triacetylsphingosine	C24 H43 N O5	425.314	448.303	19.943	5.36981e+07	[M+Na]+1	358600	367824	309040	1.03538e+07	7.77288e+06	8.95825e+06	5.0933e+07	5.234e+07	5.09803e+07	358600	8.95825e+06	9.1595	14.3093	24.981	4.64	1.94468e-05	0.000124732				2.7	5.5	4.7	9.2	9.6	9.2
N-(4-Nitrophenyl)imidodicarbonimidic diamide	C8 H10 N6 O2	222.087	223.094	14.734	5.3581e+07	[M+H]+1	5.60022e+07	3.70557e+06	4.19193e+07	5.89978e+06	8.44228e+06	1.89536e+07	1.32368e+07	1.35771e+07	1.40591e+07	4.19193e+07	8.44228e+06	79.8812	62.3545	0.201	-2.31	0.490637	0.54813	0.9		0.9		0.5	0.7	6.7	7.1	7.9
	C36 H59 N3 O S	581.436	582.443	22.36	5.34312e+07	[M+H]+1	605052	583993	518835	3.22084e+07	4.05883e+07	4.29763e+07	4.58541e+07	4.45641e+07	4.09672e+07	583993	4.05883e+07	7.89557	14.6537	69.501	6.12	2.66705e-05	0.000158967				6.7	5.6	5.6	5.7	5.7	5.3
	C18 H35 O2 P3	376.186	377.193	16.473	5.32339e+07	[M+H]+1	4.50002e+06	3.75439e+06	5.24111e+06	5.29379e+07	5.16862e+07	5.24963e+07	8.23209e+06	8.5386e+06	9.63621e+06	4.50002e+06	5.24963e+07	16.5246	1.21212	11.666	3.54	0.00145444	0.00379506	5	4.2	4.6	10	9.6	10	3	6	6
	C11 H24 N2 O11	360.14	361.147	12.211	5.30943e+07	[M+H]+1	5.30943e+07	1.43638e+07	2.3698e+07	1.2718e+07	1.37735e+07	2.56396e+07	1.26432e+07	1.20757e+07	1.19197e+07	2.3698e+07	1.37735e+07	66.5212	41.2904	0.581	-0.78	0.364854	0.424136	6.2	3.7	6	3.7	5.2	6	6.4	6.4	6.4
	C41 H70 N6 O8	774.525	775.533	23.835	5.29653e+07	[M+H]+1	1.13075e+06	1.29127e+06	961153	2.67654e+07	4.32168e+07	2.30004e+07	5.22615e+07	5.16209e+07	5.20599e+07	1.13075e+06	2.67654e+07	14.6384	34.6877	23.671	4.57	0.000847877	0.00246241					1.4		6.6	5.8
	C13 H32 Cl N9	349.247	350.254	20.349	5.2951e+07	[M+H]+1	344935	341577	375074	4.83937e+07	3.19229e+07	5.27464e+07	3.2748e+07	3.36659e+07	3.28683e+07	344935	4.83937e+07	5.21293	24.7636	140.298	7.13	0.000719946	0.00215288				6.1	1.9	1.9	7	3.9	7
	C27 H34 O	374.261	375.268	19.552	5.28866e+07	[M+H]+1	457922	417000	425014	2.7315e+07	3.21891e+07	2.98282e+07	4.4165e+07	4.42644e+07	4.75315e+07	425014	2.98282e+07	5.00483	8.18564	70.182	6.13	1.89941e-06	2.26745e-05				7.8	8.7	7.2	9.2	8.9	9.2
Methylol Dimethylhydantoin	C6 H10 N2 O3	158.069	159.076	5.989	5.28232e+07	[M+H]+1	531725	485195	449812	4.95909e+07	5.27901e+07	4.857e+07	1.35582e+07	1.34628e+07	1.34761e+07	485195	4.95909e+07	8.40288	4.37573	102.208	6.68	3.5746e-06	3.58651e-05				7	6.2	6.2	3.7	3.7	5.2
Guanine	C5 H5 N5 O	151.049	152.057	1.952	5.27975e+07	[M+H]+1	137715	129931	120881	2.29688e+07	2.3491e+07	1.58029e+07	5.21003e+07	5.2261e+07	5.24741e+07	129931	2.29688e+07	6.5051	20.6989	176.777	7.47	0.000257322	0.000962162				5.1	1.7	2.8	8.1	8.5	8.9
4,4'-(1,3,4,7-Tetrahydro[1,2,5]oxadiazolo[3,4-b]pyrazine-5,6-diyldinitrilo)bis(2,5-cyclohexadien-1-one)	C16 H12 N6 O3	336.097	337.105	17.372	5.2685e+07	[M+H]+1	4.77376e+07	3.70048e+07	3.73046e+07	5.09794e+07	4.87433e+07	5.38882e+07	3.62046e+07	3.40776e+07	3.29664e+07	3.73046e+07	5.09794e+07	15.0235	5.03822	1.367	0.45	0.0928124	0.130371	8.1	8.1	8.1	9.1	9.1	9.1	9.2	8.9	8.9
	C25 H43 N5	413.35	414.357	19.195	5.26542e+07	[M+H]+1	666144	661861	665570	4.43204e+07	5.28287e+07	4.72366e+07	4.87119e+06	5.35765e+06	5.60197e+06	665570	4.72366e+07	0.34985	8.98365	70.972	6.15	0.000140676	0.000593116				6.1	5.3	5.7	3	3.7	4.1
	C11 H25 Cl N8 O	320.184	321.191	19.933	5.25514e+07	[M+H]+1	802618	746464	704244	2.60946e+06	2.17988e+06	2.36559e+06	5.1221e+07	5.21157e+07	5.19405e+07	746464	2.36559e+06	6.57043	9.03355	3.169	1.66	0.000107186	0.000478984				2.8	2.8	2.8	3.9	8.1	7
	C31 H44 O11 S	624.258	625.265	20.206	5.24406e+07	[M+H]+1	360960	984354	326542	7.26617e+06	1.03266e+07	1.43252e+07	3.86168e+07	4.39563e+07	3.85271e+07	360960	1.03266e+07	66.4385	33.2715	28.609	4.84	0.00414958	0.00909326				2.9	3.5	2.3	7.2	5.7	7.2
	C17 H35 P3	332.196	333.203	18.56	5.24382e+07	[M+H]+1	2.79546e+06	668114	469660	9.41744e+06	8.9511e+06	5.56917e+06	5.06447e+07	5.11305e+07	5.16306e+07	668114	8.9511e+06	98.3416	26.3204	13.398	3.74	0.0512785	0.0780946		0.2	0	3.4	3	1.5	6.2	7.3	7.3
2-Amino-5-(4-amino-1-isopropyl-1H-pyrazolo[3,4-d]pyrimidin-3-yl)phenol	C14 H16 N6 O	284.139	285.146	16.452	5.23376e+07	[M+H]+1	245243	421428	431620	8.39105e+06	7.59164e+06	7.57085e+06	4.19435e+07	4.15464e+07	4.61903e+07	421428	7.59164e+06	28.6226	5.95647	18.014	4.17	0.00274276	0.00640332				4.9	5.3	4.5	7.2	7.6	8
	C9 H19 N O8	269.111	270.118	1.788	5.22603e+07	[M+H]+1	232911	228245	210651	4.81802e+07	4.86156e+07	4.50479e+07	5.03782e+07	5.01484e+07	5.10554e+07	228245	4.81802e+07	5.24213	4.11654	211.09	7.72	3.87074e-08	2.35897e-06				5.5	5.5	5.5	6.2	6.6	5.5
Echinenone	C40 H54 O	550.417	551.425	21.223	5.2256e+07	[M+H]+1	842885	1.02838e+07	7.50499e+06	2.71368e+07	3.77197e+07	3.88609e+07	3.72067e+07	3.63202e+07	4.18877e+07	7.50499e+06	3.77197e+07	78.121	18.699	5.026	2.33	0.109892	0.150109			0.5	6.7	7.7	7.7	7.6	7.2	8.4
	C26 H48 N2 O11 S	596.296	619.285	19.833	5.22259e+07	[M+Na]+1	3.84535e+06	3.06703e+06	868056	1.03591e+07	6.27134e+06	7.46938e+06	4.62036e+07	5.00647e+07	5.02297e+07	3.06703e+06	7.46938e+06	59.5379	26.1591	2.435	1.28	0.0976087	0.1362	0.5	0.2		1.7	1.5	1.5	7.7	3.9	7.7
2,4-Diamino-6-nitrotoluene	C7 H9 N3 O2	167.069	168.077	1.631	5.21898e+07	[M+H]+1	133615	120007	115113	5.21314e+07	5.20099e+07	5.05613e+07	1.95247e+07	1.88638e+07	1.93135e+07	120007	5.20099e+07	7.80002	1.69399	433.39	8.76	2.49041e-05	0.000150568				9.2	8.9	8.5	7.5	8.6	7.9
	C24 H45 N4 O2 P	452.327	453.334	21.662	5.21769e+07	[M+H]+1	493707	415334	458239	677705	316089	198341	4.11998e+07	4.15415e+07	4.56262e+07	458239	316089	8.61099	62.8637	0.69	-0.54	0.538011	0.593502							9.1	8.7	3.4
12'-Apozeaxanthin	C25 H34 O2	366.256	367.263	19.424	5.21285e+07	[M+H]+1	202756	202199	194517	4.00137e+07	3.6526e+07	3.9054e+07	4.60587e+07	4.6044e+07	4.87799e+07	202199	3.9054e+07	2.30443	4.67588	193.146	7.59	6.17534e-07	1.02452e-05				9.2	7.7	8.9	9.2	8.5	8.9
Cumene	C9 H12	120.094	121.101	14.704	5.20609e+07	[M+H]+1	4.72824e+06	5.31349e+07	3.81772e+06	1.65008e+07	1.50398e+07	1.36384e+07	2.09757e+07	2.1529e+07	2.15513e+07	4.72824e+06	1.50398e+07	137.226	9.50405	3.181	1.67	0.668225	0.712525		0.9		7	7.8	7	8.3	8.6	8.6
	C35 H78 N8 O7 P2	784.546	785.553	23.834	5.20606e+07	[M+H]+1	791100	905920	642852	4.83817e+07	5.18809e+07	4.44634e+07	1.36963e+07	1.35867e+07	1.42056e+07	791100	4.83817e+07	16.9096	7.6919	61.157	5.93	7.67346e-05	0.000367454					4.9		5.6	5.6	5.6
	C9 H26 Cl N6 O10 P	444.113	467.102	21.443	5.18866e+07	[M+Na]+1	4.49375e+07	4.42589e+07	4.50592e+07	2.40087e+07	2.07123e+07	2.3393e+07	4.73653e+07	4.86344e+07	4.9488e+07	4.49375e+07	2.3393e+07	0.963673	7.71946	0.521	-0.94	0.00398988	0.00878901	8.5	8.5	9.2	8.1	7.8	7.4	8.9	9.2	8.5
	C47 H82 O15 P2	948.512	475.263	21.764	5.18101e+07	[M+2H]+2	526905	546745	499418	3.16817e+07	2.61482e+07	2.58705e+07	4.62106e+07	4.65867e+07	4.89439e+07	526905	2.61482e+07	4.53251	11.7486	49.626	5.63	4.14062e-05	0.000226311				8.2	7.2	8.4	8.9	8.9	7.7
5,7-Dimethyl[1,2,4]triazolo[1,5-a]pyrimidine-2-carbohydrazide	C8 H10 N6 O	206.092	207.099	14.714	5.16424e+07	[M+H]+1	1.6738e+07	2.06625e+07	6.16257e+07	2.67746e+07	2.64806e+07	1.06476e+07	2.34886e+07	2.76243e+07	2.84321e+07	2.06625e+07	2.64806e+07	75.3151	43.3184	1.282	0.36	0.534696	0.590309	0.7	0.7	0.9	0.7	1.8	0.7	5	6.1	6.3
	C16 H21 N4 O4 P	364.129	365.136	18.353	5.15173e+07	[M+H]+1	5.86841e+07	4.52308e+07	3.80543e+07	4.19325e+07	4.13313e+07	4.36411e+07	3.73986e+07	4.3402e+07	4.28667e+07	4.52308e+07	4.19325e+07	22.1306	2.83281	0.927	-0.11	0.524568	0.580191	7.2	7.2	7.2	9.2	7.7	9.2	4.9	8	8.4
	C35 H65 N4 O7 P S	716.432	717.439	20.466	5.15011e+07	[M+H]+1	385571	332877	369807	1.12435e+07	9.09193e+06	1.06461e+07	4.88937e+07	4.91356e+07	5.00669e+07	369807	1.06461e+07	7.45585	10.7549	28.788	4.85	5.89495e-06	5.16451e-05				7.2	5.9	5.4	9.2	7.7	8.1
	C15 H27 N7	305.233	306.24	19.694	5.15011e+07	[M+H]+1	5.12891e+07	4.76621e+07	4.94068e+07	4.89843e+07	4.26664e+07	3.60262e+07	2.63153e+07	3.06602e+07	3.1471e+07	4.94068e+07	4.26664e+07	3.66805	15.2252	0.864	-0.21	0.213859	0.267975	8.9	3.9	8.5	6.6	2.4	7.3	7.4	8	8.4
N,N-Dibutyl-4-hydroxy-2,2,5-trimethyl-5-hexenamide	C17 H33 N O2	283.251	306.24	19.692	5.15011e+07	[M+Na]+1	5.12891e+07	4.76621e+07	4.94068e+07	4.89843e+07	4.26664e+07	3.60262e+07	2.63153e+07	3.06602e+07	3.1471e+07	4.94068e+07	4.26664e+07	3.66805	15.2252	0.864	-0.21	0.213859	0.267975	3.9	9.2	3.9	2.4	6.6	2.4	3.2	3.4	3.4
	C17 H39 O P3	352.222	353.23	16.913	5.14393e+07	[M+H]+1	5.51726e+07	3.95808e+07	4.26437e+07	2.06474e+07	3.67827e+07	3.4395e+07	4.20057e+07	3.75317e+07	4.19645e+07	4.26437e+07	3.4395e+07	18.0374	28.452	0.807	-0.31	0.13136	0.175396	7	2.4	2.4	6.2	1.9	4.9	3.4	4.9	3.4
N-(1-Piperidinylmethyl)-3-[2-(3-pyridinyl)-1-piperidinyl]propanamide	C19 H30 N4 O	330.24	353.23	16.919	5.14393e+07	[M+Na]+1	5.51726e+07	3.95808e+07	4.26437e+07	2.06474e+07	3.67827e+07	3.4395e+07	4.20057e+07	3.75317e+07	4.19645e+07	4.26437e+07	3.4395e+07	18.0374	28.452	0.807	-0.31	0.13136	0.175396	2.4	7.3	7.3	1.7	6.5	1.9	6.1	3.4	4.2
	C17 H36 N2 P2 S	362.207	363.214	17.707	5.13872e+07	[M+H]+1	48573.4	46215.2	44796.6	1.35726e+06	3.98343e+06	1.44224e+06	4.93783e+07	5.08573e+07	4.51209e+07	46215.2	1.44224e+06	4.10028	66.0021	31.207	4.96	0.00831977	0.0164986				0.2	0.5	0.2	6.1	6.5	4.6
	C37 H77 Br N4 O3 S	736.489	737.496	19.186	5.13858e+07	[M+H]+1	2.10545e+07	2.40138e+07	1.30362e+07	2.24438e+07	2.25848e+07	2.52065e+07	3.86924e+07	3.95647e+07	4.35065e+07	2.10545e+07	2.25848e+07	29.3252	6.64597	1.073	0.1	0.356387	0.415997	1.7	1.7	1.7	7.4	4.3	5.5	6.8	7.2	7.6
	C18 H39 P3	348.228	349.235	18.847	5.13212e+07	[M+H]+1	1.47475e+06	5.17406e+06	2.3766e+06	2.50001e+07	2.47058e+07	1.75823e+07	4.43759e+07	4.41424e+07	4.72889e+07	2.3766e+06	2.47058e+07	64.1158	18.7267	10.395	3.38	0.0203491	0.0353939	0.2		0.2	4.5	4.8	4.1	7	3.9	7.3
	C19 H33 N3 O P2 S	413.181	414.189	18.734	5.1317e+07	[M+H]+1	5.06589e+07	2.41005e+07	1.99693e+07	1.64987e+07	1.15003e+07	1.89746e+07	1.46846e+07	1.61186e+07	1.52265e+07	2.41005e+07	1.64987e+07	52.7443	24.3163	0.685	-0.55	0.140433	0.18592	5.1	6	4.5	4.3	3.2	4	6.4	6.7	6
Methyl 5-(2-hydroxy-2,5,5,8a-tetramethyldecahydro-1-naphthalenyl)-3-methylpentanoate	C21 H38 O3	338.282	339.289	22.635	5.11545e+07	[M+H]+1	917759	709434	4.60652e+06	5.11675e+07	3.44475e+07	4.2678e+07	2.92072e+07	2.84101e+07	2.78132e+07	917759	4.2678e+07	105.506	19.5498	46.502	5.54	0.0251877	0.0422872			0.5	7.3	7	5.5	7.3	6.2	7.3
2-Acetamido-2,6-dideoxy-alpha-D-galactopyranose	C8 H15 N O5	205.095	223.129	1.791	5.11435e+07	[M+NH4]+1	148071	145104	133919	3.82013e+07	4.06072e+07	3.22348e+07	5.10792e+07	4.96535e+07	5.16372e+07	145104	3.82013e+07	5.24213	11.6455	263.268	8.04	1.26159e-05	8.98028e-05				7.9	8.2	7.9	8.5	8.5	8.9
6-Decylubiquinol	C19 H32 O4	324.23	325.237	18.627	5.11201e+07	[M+H]+1	254144	241768	232371	4.49608e+07	4.71134e+07	4.86229e+07	4.79423e+07	4.99413e+07	5.01621e+07	241768	4.71134e+07	4.49837	3.92426	194.87	7.61	1.43329e-08	1.68412e-06				9.2	8.5	9.2	8.9	8.9	8.5
Ibuprofen	C13 H18 O2	206.131	207.138	14.147	5.1091e+07	[M+H]+1	8.53847e+06	5.41603e+06	5.63807e+06	1.5099e+07	1.30207e+07	9.73735e+06	4.86462e+07	4.25316e+07	4.83702e+07	5.63807e+06	1.30207e+07	26.6762	21.4225	2.309	1.21	0.0274144	0.0455538	1.5			1.7	3.6	2.1	8.4	8.7	8.7
4,6-dimethylpyrimidin-2-ol	C6 H8 N2 O	124.064	125.071	7.639	5.09955e+07	[M+H]+1	490526	8.97835e+06	1.33716e+07	1.42146e+07	1.19563e+07	5.03265e+06	4.67195e+07	4.68006e+07	4.87646e+07	8.97835e+06	1.19563e+07	86.0066	45.9991	1.332	0.41	0.487176	0.544985	0				0.7	0.5	7.3	7	7.3
2-Indanol	C9 H10 O	134.073	135.08	12.534	5.07864e+07	[M+H]+1	5.01922e+07	2.53464e+07	2.59732e+07	2.5173e+07	2.38759e+07	2.47798e+07	2.20642e+07	2.04933e+07	2.23087e+07	2.59732e+07	2.47798e+07	41.8686	2.70256	0.954	-0.07	0.357016	0.416288	0.9	3	0.7	6.4	6.4	3.7	3.7	6	6
3-Hydroxy-3-[(3-methylbutanoyl)oxy]-4-(trimethylammonio)butanoate	C12 H23 N O5	261.158	262.165	8.943	5.07774e+07	[M+H]+1	175038	154956	179566	4.02558e+06	1.54997e+07	4.1064e+06	4.77001e+07	5.04022e+07	5.0037e+07	175038	4.1064e+06	7.71175	83.8034	23.46	4.55	0.0140934	0.0258666				6.1	4.8	0.5	7	9.6	8.5
	C39 H77 O3 P3	686.509	687.517	19.921	5.07656e+07	[M+H]+1	4.93016e+07	4.84176e+07	3.63093e+07	3.79806e+07	3.31399e+07	4.13992e+07	3.04053e+07	3.31925e+07	3.05827e+07	4.84176e+07	3.79806e+07	16.2489	11.0648	0.784	-0.35	0.236049	0.291447	7.3	7.3	6.6	8.2	6.3	8.2	7.7	8.1	8.5
	C24 H48 Cl O12 P	594.254	595.262	19.442	5.0688e+07	[M+H]+1	380533	410301	360783	1.93887e+07	2.23734e+07	5.09983e+07	2.34668e+07	2.48869e+07	2.34039e+07	380533	2.23734e+07	6.49366	56.4425	58.795	5.88	0.00439316	0.00955577				0.7	1.1	2.4	7.1	6.4	6
	C36 H65 N3 O3	587.502	588.51	21.655	5.06752e+07	[M+H]+1	587751	633785	556962	831565	658472	672351	4.8758e+07	4.84462e+07	4.14093e+07	587751	672351	6.52164	13.3435	1.144	0.19	0.107379	0.147393				2.2			8	8.4	6.5
Monomyristin	C17 H34 O4	302.245	325.235	19.786	5.06576e+07	[M+Na]+1	1.57517e+06	1.17359e+07	1.04149e+07	1.14279e+07	9.35284e+06	1.06784e+07	4.94582e+07	4.99984e+07	4.93713e+07	1.04149e+07	1.06784e+07	69.8549	10.0203	1.025	0.04	0.458249	0.517018	0.2	0.7	0.7	2.7	2.5	2.7	8.9	9.2	3.9
	C15 H28 N6 O2	324.228	325.235	19.784	5.06576e+07	[M+H]+1	2.84335e+06	1.17343e+07	1.04131e+07	1.14293e+07	9.35482e+06	1.06802e+07	4.94582e+07	4.99984e+07	4.93713e+07	1.04131e+07	1.06802e+07	57.5912	10.0161	1.026	0.04	0.474963	0.532595	0.2	2.6	2.2	6.1	5.1	6.5	3.9	3.9	8.9
	C51 H72 O3 S	764.52	765.527	19.77	5.06377e+07	[M+H]+1	467382	475083	446165	2.86427e+07	2.20365e+07	2.51403e+07	4.88704e+07	4.97641e+07	4.90991e+07	467382	2.51403e+07	3.23545	13.0775	53.79	5.75	0.000171399	0.000695833				7.9	7.2	7.2	7.3	7.3	7.3
	C17 H29 O P3	342.142	343.149	16.763	5.0611e+07	[M+H]+1	730578	4.03568e+06	1.16843e+06	5.7403e+06	4.1004e+06	4.16163e+06	3.30559e+07	2.95745e+07	3.83851e+07	1.16843e+06	4.16163e+06	90.7479	19.9172	3.562	1.83	0.154857	0.202598				2	2	2	6	8.2	2.9
	C30 H58 N6 O5 P2 S	676.364	677.371	19.651	5.04175e+07	[M+H]+1	641392	2.58853e+06	420149	8.52278e+06	6.61563e+06	7.60342e+06	4.46077e+07	4.71809e+07	4.47253e+07	641392	7.60342e+06	98.0684	12.5819	11.855	3.57	0.0576517	0.0865495		0.2		4.7	5.9	6.6	8.9	8.9	8.9
	C25 H63 N10 O3 P S	614.453	653.417	20.819	5.03671e+07	[M+K]+1	584459	541144	445626	3.95387e+07	4.04594e+07	5.09176e+07	2.36413e+07	2.50475e+07	2.34237e+07	541144	4.04594e+07	13.5626	14.4839	74.766	6.22	2.65185e-06	2.89887e-05				2.9	2.9	2.9	3.7	5.6	6.4
Diatoxanthin	C40 H54 O2	566.412	567.42	21.217	5.0307e+07	[M+H]+1	1.19744e+06	1.10154e+06	1.09773e+06	3.63337e+07	3.7488e+07	1.49094e+07	4.74182e+07	4.85873e+07	4.70621e+07	1.10154e+06	3.63337e+07	4.99005	42.9917	32.984	5.04	0.00845072	0.0167032				0.9	4.7	0.7	7	7.3	7.3
5-[4-(Dimethylamino)benzylidenehydrazino]-1,3-dimethyl-4-nitropyrazole	C14 H18 N6 O2	302.149	303.157	16.95	5.02843e+07	[M+H]+1	116767	118600	101102	455378	5.36921e+06	730371	4.72493e+07	4.19349e+07	4.76871e+07	116767	730371	8.57491	126.364	6.255	2.64	0.086938	0.123352				0	0.5	0.2	8.4	6.8	9.1
(+)-Nootkatone	C15 H22 O	218.167	219.174	18.357	5.02157e+07	[M+H]+1	5.11415e+07	3.93212e+07	3.98209e+07	2.64695e+07	3.03407e+07	3.01719e+07	2.13885e+07	2.47517e+07	2.44098e+07	3.98209e+07	3.01719e+07	15.3931	7.54627	0.758	-0.4	0.0255798	0.0428772	7	5.5	6.6	7.8	6.5	7.2	6.2	5.5	6.6
1-Oxa-3-azaspiro[4.5]decan-2-one, 4-hydroxy-4-methyl-3-(2,2,6,6-tetramethyl-4-piperidyl)-	C18 H32 N2 O3	324.241	325.248	15.031	5.02071e+07	[M+H]+1	5.13558e+07	2.60251e+07	3.28723e+07	3.43838e+07	3.22103e+07	2.48711e+07	2.87391e+07	2.95639e+07	3.10276e+07	3.28723e+07	3.22103e+07	35.6541	16.3493	0.98	-0.03	0.535869	0.591449	7.1	6.1	6.7	7.3	7.7	7.9	9.2	8.9	9.6
Diethyl diallylmalonate	C13 H20 O4	240.136	263.125	13.044	5.02059e+07	[M+Na]+1	3.06855e+06	721285	2.80543e+06	2.26219e+07	2.94908e+07	2.01465e+07	4.5458e+07	4.63741e+07	4.78584e+07	2.80543e+06	2.26219e+07	58.4958	20.0993	8.064	3.01	0.0264593	0.0441767		0.2	0.2	7	7.2	6.2	8.9	9.2	9.6
	C28 H38 N10 O2 P2	608.263	609.271	21.194	5.014e+07	[M+H]+1	1.01794e+06	985339	972665	1.98572e+07	2.53433e+07	7.22377e+06	4.71779e+07	4.90523e+07	4.83539e+07	985339	1.98572e+07	2.35461	53.1724	20.153	4.33	0.0189847	0.033334				0.7	2.2	1.6	7.7	6.6	6.2
	C23 H45 N4 O2 P	440.329	463.318	19.96	5.00405e+07	[M+Na]+1	364581	392455	439818	4.97701e+07	3.896e+07	5.03228e+07	1.25424e+07	1.3041e+07	1.25364e+07	392455	4.97701e+07	9.53424	13.8222	126.817	6.99	5.59077e-06	4.96351e-05				7.5	7.5	8.2	7.5	3.7	6.4
	C44 H91 N4 O11 P S3	978.559	490.287	23.046	4.9909e+07	[M+2H]+2	684553	665247	460548	8.45576e+06	9.78088e+06	1.23054e+07	4.76822e+07	4.62495e+07	4.65212e+07	665247	9.78088e+06	20.5704	19.2103	14.703	3.88	8.58208e-05	0.000401386				2	3.3	3	7	8.1	7.3
	C46 H73 N5 O3	743.57	744.577	21.986	4.97393e+07	[M+H]+1	1.11511e+06	954129	733667	3.21374e+07	5.14975e+07	4.00262e+07	1.99103e+07	1.98131e+07	2.18576e+07	954129	4.00262e+07	20.4957	23.6174	41.95	5.39	3.54185e-05	0.000199804				6.1	5.7	6.5	8.9	8.9	8.9
Methyl N-hexanoylleucinate	C13 H25 N O3	243.183	266.173	16.309	4.96458e+07	[M+Na]+1	2.74743e+07	1.79667e+07	1.81519e+07	4.62027e+07	4.77499e+07	3.56289e+07	2.65745e+07	2.39158e+07	2.662e+07	1.81519e+07	4.62027e+07	25.6469	15.2729	2.545	1.35	0.0169556	0.0303917	7	6.6	7	8.5	8.5	8.1	8.1	8.1	8.5
adamantaneacetic acid	C12 H18 O2	194.131	227.164	18.161	4.96089e+07	[M+H+MeOH]+1	3.50153e+06	2.1222e+07	9.65469e+06	1.29849e+06	808443	2.03974e+06	4.60816e+07	4.86071e+07	4.85108e+07	9.65469e+06	1.29849e+06	78.5122	44.8484	0.134	-2.89	0.0458734	0.0709917		0.7	0.5	0.2	0.2	0.2	9.2	8.9	9.2
Hypoxanthin	C5 H4 N4 O	136.038	137.046	3.786	4.94934e+07	[M+H]+1	184159	193823	158159	603587	2.65836e+06	1.64781e+06	4.65014e+07	4.2593e+07	4.64673e+07	184159	1.64781e+06	10.3209	62.779	8.948	3.16	0.04025	0.0636449				0.2	0.2	0.2	7	5.5	7.3
1-(4,6-Dimethyl-2-pyrimidinyl)-3-[3-(2-oxo-1-pyrrolidinyl)propyl]guanidine	C14 H22 N6 O	290.186	291.193	18.679	4.94182e+07	[M+H]+1	8.61313e+06	3.24998e+06	7.76654e+06	1.94484e+07	2.22778e+07	1.89524e+07	4.43307e+07	4.79013e+07	4.6814e+07	7.76654e+06	1.94484e+07	44.065	8.86968	2.504	1.32	0.0560433	0.0844052		0.2		3.2	4.3	4.7	7	3.9	5.5
	C15 H30 N2 O6	334.212	335.219	17.899	4.93444e+07	[M+H]+1	6.1985e+06	6.73957e+06	4.91129e+06	3.22315e+07	3.04535e+07	2.9345e+07	4.75383e+07	4.80021e+07	4.49755e+07	6.1985e+06	3.04535e+07	15.7851	4.74678	4.913	2.3	0.00176638	0.00446791	2	2	2	7.7	8.1	8.5	5.1	4.3	3.9
	C43 H82 N O3 P3	753.551	754.559	22.06	4.93241e+07	[M+H]+1	1.04407e+06	1.02136e+06	579879	1.65171e+07	2.86492e+07	3.56431e+07	4.6858e+07	4.49166e+07	4.76406e+07	1.02136e+06	2.86492e+07	29.6778	35.9265	28.05	4.81	0.000397447	0.00135615				1.2	1.4	1.4	5.1	6.2	3.9
	C37 H65 N9 O3 P2	745.468	746.475	21.139	4.92451e+07	[M+H]+1	719483	728548	753741	4.97989e+07	4.49076e+07	4.94722e+07	9.74955e+06	9.83539e+06	1.01985e+07	728548	4.94722e+07	2.41856	5.69003	67.905	6.09	5.10792e-06	4.68714e-05				8.4	8.4	8.4	8.3	6.4	7.9
	C37 H43 N2 O2 P3	640.253	641.26	20.105	4.91339e+07	[M+H]+1	3.67685e+06	3.47624e+06	3.93258e+06	2.32027e+07	9.90525e+06	4.04909e+06	4.39431e+07	4.81858e+07	4.8757e+07	3.67685e+06	9.90525e+06	6.18977	79.2428	2.694	1.43	0.192788	0.24448				3	5.2	0.5	4.9	5.7	4.9
	C54 H73 N6 O3 P3	946.496	474.255	21.377	4.90201e+07	[M+2H]+2	744516	725827	744618	4.90185e+07	4.12417e+07	4.62963e+07	3.80545e+07	3.80364e+07	3.86372e+07	744516	4.62963e+07	1.46542	8.66943	62.183	5.96	0.000103295	0.000462578				6.8	7.2	3.4	8.1	7.3	7.7
	C25 H47 N3 O4 P2	515.301	538.29	18.856	4.87605e+07	[M+Na]+1	229085	228526	208082	4.91942e+07	4.90213e+07	4.52608e+07	7.79901e+06	8.79547e+06	8.98973e+06	228526	4.90213e+07	5.39365	4.64758	214.51	7.74	3.04911e-08	2.2542e-06				8.9	7	8.1	5.3	3	6
Ancymidol	C15 H16 N2 O2	256.121	257.128	15.795	4.87337e+07	[M+H]+1	225924	205689	207138	3.21625e+07	3.46458e+07	3.34229e+07	4.75745e+07	4.15558e+07	4.70301e+07	207138	3.34229e+07	5.30139	3.71653	161.356	7.33	7.72295e-08	3.32087e-06				9.2	9.6	9.6	9.5	8.4	9.5
	C39 H75 N9 O3 P2	779.546	780.553	23.085	4.86503e+07	[M+H]+1	926960	839989	598311	4.57515e+07	4.62501e+07	4.87291e+07	1.00588e+07	9.81242e+06	1.01061e+07	839989	4.62501e+07	21.5983	3.39967	55.06	5.78	0.000840312	0.00244874				7.3	7.3	7.3	4.8	4.8	5.6
	C75 H101 N5 O7	1183.77	592.892	23.546	4.85417e+07	[M+2H]+2	877594	1.22109e+06	791722	4.42035e+07	4.93721e+07	3.58414e+07	3.66385e+07	3.68739e+07	3.5409e+07	877594	4.42035e+07	23.5813	15.8276	50.369	5.65	4.11994e-05	0.00022606				5.1	6.2	5.5	3.9	7.7	6.2
(2E,10E)-1,13-Dihydroxy-6-methyl-1,6,7,8,9,11a,12,13,14,14a-decahydro-4H-cyclopenta[f]oxacyclotridecin-4-one	C16 H24 O4	280.167	303.157	16.106	4.83774e+07	[M+Na]+1	265042	445495	231327	8.93239e+06	4.34156e+06	4.01543e+06	4.69632e+07	4.31147e+07	4.71136e+07	265042	4.34156e+06	36.6797	47.7086	16.381	4.03	0.0011243	0.00308048				0.5	0.5	0.5	7.7	8.1	7.3
	C33 H52 N6 O5 P2	674.348	675.355	19.334	4.83213e+07	[M+H]+1	409003	412151	378171	3.25306e+07	2.45762e+07	2.89232e+07	4.2923e+07	4.58973e+07	4.47314e+07	409003	2.89232e+07	4.69655	13.8891	70.716	6.14	9.58958e-05	0.00043687				7.9	4.2	6	6.6	8.1	8.1
	C48 H56 N2	660.445	683.434	19.567	4.8314e+07	[M+Na]+1	4.62264e+07	4.60251e+07	3.18563e+07	4.80182e+07	4.26061e+07	4.61435e+07	3.90206e+07	4.00582e+07	4.02053e+07	4.60251e+07	4.61435e+07	19.9159	6.02834	1.003	0	0.468917	0.527079	6.6	6.2	2.4	3.4	6.1	3.4	3.9	3.9	3.9
	C41 H62 O6 S	682.426	683.434	19.569	4.8314e+07	[M+H]+1	4.62264e+07	4.60251e+07	3.18563e+07	4.80182e+07	4.26061e+07	4.61435e+07	3.90206e+07	4.00582e+07	4.02053e+07	4.60251e+07	4.61435e+07	19.9159	6.02834	1.003	0	0.468917	0.527079	2.4	2.4	5.1	7.6	3.4	7.2	3.9	7.3	7.7
	C31 H41 N2 O P S2	552.242	553.249	18.341	4.82499e+07	[M+H]+1	225744	214703	203969	4.82402e+07	4.68342e+07	4.7343e+07	1.73129e+07	1.93935e+07	1.83052e+07	214703	4.7343e+07	5.06872	1.49961	220.504	7.78	6.81899e-06	5.6789e-05				8.9	8.5	8.9	6.6	5.9	7.4
	C31 H67 P3 S	564.418	565.425	21.574	4.8237e+07	[M+H]+1	586342	589237	608064	4.88351e+07	3.35861e+07	4.39857e+07	2.43307e+07	2.35355e+07	2.46931e+07	589237	4.39857e+07	1.98382	18.4903	74.648	6.22	0.000614025	0.00189544				7.7	2.4	2.4	8.6	3.7	8.3
	C30 H70 N8	542.575	543.582	19.139	4.82137e+07	[M+H]+1	4.47332e+07	4.63797e+07	4.19572e+07	4.88613e+07	3.27033e+07	4.88434e+07	3.55025e+07	3.82533e+07	3.58961e+07	4.47332e+07	4.88434e+07	5.03904	21.4489	1.092	0.13	0.813429	0.842187	8.4	6.8	5.7	4.2	3.8	4.2	7	7.3	7.7
		192.124	193.131	14.235	4.815e+07	[M+H]+1	8.8925e+06	4.94271e+07	1.65634e+07	2.3824e+07	1.11256e+07	6.91917e+06	1.56215e+07	1.54713e+07	1.3873e+07	1.65634e+07	1.11256e+07	86.265	63.0593	0.672	-0.57	0.501872	0.558607	0.5	0.9		0.7	0.7	0.5	5.1	5.1	3.2
	C15 H26 S2	270.147	271.154	19.312	4.81403e+07	[M+H]+1	246561	237359	246237	4.40512e+07	3.6729e+07	4.3065e+07	4.33533e+07	4.5865e+07	4.59482e+07	246237	4.3065e+07	2.14562	9.62537	174.892	7.45	6.34466e-05	0.000314546				8.4	3.4	3.4	8.5	8.5	3.9
{4-[(2-{[3-(4-Morpholinyl)propyl]amino}-9-phenyl-9H-purin-6-yl)amino]phenyl}(1-piperidinyl)methanone	C30 H36 N8 O2	540.294	271.154	19.316	4.81403e+07	[M+2H]+2	232778	233911	232937	4.40176e+07	3.67281e+07	4.31312e+07	4.31693e+07	4.57709e+07	4.58529e+07	232937	4.31312e+07	0.262918	9.63244	185.162	7.53	0.000121256	0.000526777				3.4	6.1	8	3.9	3.9	3.9
	C23 H28 N6	388.238	389.245	19.384	4.81397e+07	[M+H]+1	381903	378728	366865	3.79097e+07	3.04708e+07	3.60959e+07	4.21087e+07	4.25557e+07	4.48019e+07	378728	3.60959e+07	2.10894	11.1377	95.308	6.57	0.000136419	0.00057834				6	5.2	6.3	7	8.5	7.7
2-Ethoxybenzoic acid	C13 H20 O3	224.141	247.13	14.675	4.8133e+07	[M+Na]+1	5.55978e+06	488153	6.12879e+06	2.32804e+07	2.53667e+07	1.69144e+07	4.51846e+07	4.63708e+07	4.68848e+07	5.55978e+06	2.32804e+07	76.5089	20.1477	4.187	2.07	0.120349	0.162809	0.5	0	0.5	5.9	6.2	4	8.5	8.9	9.2
	C48 H62 N8	750.51	751.517	19.995	4.80828e+07	[M+H]+1	2.1487e+07	4.36221e+07	4.38354e+07	4.78336e+07	4.17666e+07	3.79342e+07	4.67038e+07	4.73867e+07	4.75791e+07	4.36221e+07	4.17666e+07	35.3622	11.7417	0.957	-0.06	0.483752	0.541587	3.5	3.7	3.7	4.4	3.7	3.7	5.5	5.1	5.1
(2R)-2-[(5Z,8Z,11Z,14Z,17Z)-5,8,11,14,17-Icosapentaenoyloxy]-3-(tetradecanoyloxy)propyl 2-(trimethylammonio)ethyl phosphate	C42 H74 N O8 P	751.515	752.522	22.445	4.80533e+07	[M+H]+1	838224	801879	748638	4.79743e+07	4.03272e+07	4.00813e+07	9.5966e+06	9.97242e+06	9.68426e+06	801879	4.03272e+07	5.65879	10.4868	50.291	5.65	6.99388e-06	5.79022e-05				6.3	6.7	5.2	3.5	5.6	3.7
Furan Fatty Acid F5	C21 H36 O3	336.266	337.274	21.571	4.80107e+07	[M+H]+1	4.68492e+06	1.20033e+07	618924	4.82013e+07	3.47443e+07	4.25826e+07	2.34469e+07	2.32118e+07	2.34597e+07	4.68492e+06	4.25826e+07	100.001	16.1532	9.089	3.18	0.0991421	0.13761		1.1		7.3	7.3	5.8	6.7	7.5	7.9
	C39 H53 N O S	583.385	584.392	12.573	4.78776e+07	[M+H]+1	4.58452e+07	1.36997e+07	2.36206e+07	6.21524e+06	2.05249e+07	1.99348e+07	1.58959e+07	1.53097e+07	1.50909e+07	2.36206e+07	1.99348e+07	59.3774	52.041	0.844	-0.24	0.327195	0.388016	3.6	2.2	4.5	2.3	4.1	4.1	6	5.6	5.2
	C16 H31 O6 P	350.186	351.193	18.151	4.78643e+07	[M+H]+1	456857	445613	430719	3.4114e+07	345248	240713	4.3978e+07	4.77636e+07	4.78247e+07	445613	345248	2.95044	168.818	0.775	-0.37	0.542991	0.597745				0.9	0	0	7.3	9.2	8.9
	C41 H55 O P	594.396	595.403	20.136	4.78313e+07	[M+H]+1	521077	526588	494041	1.92222e+07	4.77308e+07	1.94845e+07	4.37086e+07	4.46684e+07	4.48419e+07	521077	1.94845e+07	3.38959	56.8651	37.393	5.22	0.0056478	0.0118702				4.8	1.7	1.4	7.3	7.7	7.3
	C7 H11 N7 O	209.103	210.11	19.691	4.78205e+07	[M+H]+1	4.77337e+07	4.21965e+07	4.25493e+07	4.3827e+07	3.96062e+07	3.15344e+07	2.40315e+07	2.47828e+07	2.73996e+07	4.25493e+07	3.96062e+07	7.02011	16.2985	0.931	-0.1	0.261584	0.319049	9.1	8.7	3.4	7.3	2.4	2.4	3.2	3.2	3.2
	C39 H79 N7 O7 S	789.575	772.572	20.413	4.7797e+07	[M+H-H2O]+1	374155	317285	423238	1.21276e+07	9.71131e+06	1.2415e+07	4.71977e+07	4.72474e+07	4.74568e+07	374155	1.21276e+07	14.2707	13.0057	32.413	5.02	7.69579e-06	6.18678e-05				2.7	2.7	2.7	3.9	7.3	7.7
	C16 H30 N2 O7	362.207	363.214	17.449	4.74584e+07	[M+H]+1	199049	134232	117650	7.26969e+06	1.72106e+07	1.04659e+06	4.35221e+07	4.14247e+07	4.02081e+07	134232	7.26969e+06	28.6176	95.8162	54.158	5.76	0.0460768	0.071228	1				0.7	0.2	3.9	7.7	6.2
	C33 H75 N9 O7 S	741.551	742.559	22.342	4.7429e+07	[M+H]+1	968641	938625	830341	4.47624e+07	4.71307e+07	4.80422e+07	1.73484e+07	1.76217e+07	1.79343e+07	938625	4.71307e+07	7.97201	3.62947	50.213	5.65	1.07105e-05	7.94611e-05				3.9	6.6	6.2	3.7	6	3.7
	C27 H44 N6 O2	484.353	485.36	21.729	4.73567e+07	[M+H]+1	497837	511665	464085	4.50426e+07	4.25785e+07	3.07864e+07	3.9041e+07	3.92968e+07	4.34671e+07	497837	4.25785e+07	4.98287	19.3056	85.527	6.42	0.000389698	0.00134056				7	2.4	2.4	7.6	3.4	3.4
2-Ethoxyethyl 4-(2-ethoxyphenyl)-6-methyl-2-oxo-1,2,3,4-tetrahydro-5-pyrimidinecarboxylate	C18 H24 N2 O5	348.17	349.177	17.803	4.72707e+07	[M+H]+1	251571	254145	235026	1.62672e+06	1.11638e+07	12784.2	4.35916e+07	4.31858e+07	4.09389e+07	251571	1.62672e+06	4.20201	141.207	6.466	2.69	0.694983	0.737697				0.2	0.7	0	7.3	8.1	7
	C34 H75 N6 O4 P3	724.51	725.517	19.695	4.72091e+07	[M+H]+1	2.8923e+07	4.91777e+07	2.05457e+07	3.09982e+07	2.30956e+07	3.64808e+07	3.03178e+07	3.15924e+07	3.13859e+07	2.8923e+07	3.09982e+07	44.7686	22.2875	1.072	0.1	0.904341	0.920061	0.9	3.9	3.7	1.9	3.6	5.3	6.2	7	7
	C13 H21 N5 O6	343.148	344.155	1.852	4.719e+07	[M+H]+1	75297.5	76528	69949.6	9.45e+06	1.04912e+07	1.09968e+07	4.39855e+07	4.29284e+07	4.22576e+07	75297.5	1.04912e+07	4.73096	7.64781	139.329	7.12	8.10971e-07	1.26572e-05				6.4	8.1	5.9	8.9	9.2	9.2
	C34 H61 N4 P S2	620.405	621.412	20.521	4.71689e+07	[M+H]+1	339240	318427	332975	1.94027e+07	4.4925e+07	2.1548e+07	4.43849e+07	4.25298e+07	4.26628e+07	332975	2.1548e+07	3.23364	49.4554	64.714	6.02	0.00346605	0.00779814				4.8	5.8	1.8	8.5	8.9	8.9
	C40 H81 N3 O5 P2 S	777.539	778.546	20.155	4.71329e+07	[M+H]+1	466297	872395	641189	693988	1.18374e+06	375555	4.3849e+07	4.33478e+07	4.53235e+07	641189	693988	30.8653	54.2019	1.082	0.11	0.891359	0.908609				0.2	1	0	8.5	3.9	5.1
	C30 H61 O3 P3 S	594.353	595.36	18.613	4.71244e+07	[M+H]+1	298810	260588	268226	7.57372e+06	156128	253471	4.01432e+07	4.3792e+07	4.57712e+07	268226	253471	7.33167	159.886	0.945	-0.08	0.542815	0.597745					0	0	8.4	9.1	9.1
Tetrahydrodeoxycorticosterone	C21 H34 O3	334.251	335.258	21.982	4.71119e+07	[M+H]+1	556858	548829	379366	4.92042e+07	2.11088e+07	2.37152e+07	4.00537e+07	4.0177e+07	3.93169e+07	548829	2.37152e+07	20.2493	49.5275	43.211	5.43	0.00102638	0.00287577				4.3	2.6	1.8	7	7.3	6.6
Decyl N-(methoxycarbonyl)-N-methylglycyl-N-methylglycinate	C18 H34 N2 O5	358.248	359.256	18.982	4.707e+07	[M+H]+1	4.57678e+07	3.65415e+07	3.33555e+07	4.32016e+07	3.95035e+07	4.60238e+07	3.885e+07	4.16529e+07	4.10269e+07	3.65415e+07	4.32016e+07	16.7202	7.62051	1.182	0.24	0.356512	0.415997	2.4	2.4	2.4	8.4	8.4	8.7	3.9	8.9	3.9
	C18 H26 N6	326.222	359.256	18.979	4.707e+07	[M+H+MeOH]+1	4.57678e+07	3.65415e+07	3.33555e+07	4.32016e+07	3.95035e+07	4.60238e+07	3.885e+07	4.16529e+07	4.10269e+07	3.65415e+07	4.32016e+07	16.7202	7.62051	1.182	0.24	0.356512	0.415997	7.7	7.3	7.7	3.4	3.4	3.4	8.9	3.9	8.1
	C29 H60 N6 O3 S2	604.416	605.423	19.87	4.70431e+07	[M+H]+1	4.23847e+07	4.07333e+07	2.44161e+07	4.6408e+07	4.21588e+07	4.81583e+07	3.95886e+07	4.18047e+07	4.20323e+07	4.07333e+07	4.6408e+07	27.7079	6.76965	1.139	0.19	0.267726	0.325411	6.1	1.9	1.7	3.4	3.4	7.2	7.3	7.3	7.3
	C25 H59 N8 O5 P	582.434	605.423	19.867	4.70431e+07	[M+Na]+1	4.23847e+07	4.07333e+07	2.44161e+07	4.6408e+07	4.21588e+07	4.81583e+07	3.95886e+07	4.18047e+07	4.20323e+07	4.07333e+07	4.6408e+07	27.7079	6.76965	1.139	0.19	0.267726	0.325411	1.9	5.3	1.7	6.8	6.1	3.4	3.9	3.9	3.9
MFCD02670245	C16 H33 N O2	271.251	272.258	17.993	4.68597e+07	[M+H]+1	3.08496e+07	3.78264e+07	3.85893e+07	4.66069e+07	4.74988e+07	4.54025e+07	2.91448e+07	2.99372e+07	2.4023e+07	3.78264e+07	4.66069e+07	11.9294	2.26224	1.232	0.3	0.060242	0.0899255	6.3	5.2	5.2	8.5	8.9	8.9	5.6	6.3	5.7
	C27 H42 Cl N3 O7	555.272	556.279	19.345	4.68434e+07	[M+H]+1	317529	317844	296808	4.77804e+07	3.4428e+07	3.41875e+07	3.04926e+07	3.35892e+07	3.25288e+07	317529	3.4428e+07	3.87971	20.0506	108.425	6.76	0.000326561	0.00117117				7.2	1.9	5.7	3.9	3.9	3.9
9-Oxononanoic acid	C9 H16 O3	172.11	173.117	14.376	4.68017e+07	[M+H]+1	4.4656e+07	2.99465e+07	2.05695e+07	3.08379e+07	3.04519e+07	4.73729e+07	2.63586e+07	2.63669e+07	2.84084e+07	2.99465e+07	3.08379e+07	38.2715	26.6692	1.03	0.04	0.585498	0.637213	1.4			6.8	6.1	2.7	7.5	7.1	9.6
	C9 H21 N O2 S2	239.1	240.108	1.907	4.67554e+07	[M+H]+1	94858.4	92128.7	84191	4.63151e+07	4.66036e+07	4.01712e+07	2.76182e+07	2.82963e+07	2.75958e+07	92128.7	4.63151e+07	6.13052	8.19002	502.722	8.97	1.66121e-07	4.79474e-06				9.1	8.4	8.4	8.6	9.6	9.4
1-(1-Piperidinylmethyl)-1,2-dihydro-3,6-pyridazinedione	C10 H15 N3 O2	209.116	210.124	1.957	4.66681e+07	[M+H]+1	130513	122880	114321	8.81108e+06	1.04075e+07	6.04614e+06	4.54373e+07	4.48622e+07	4.47897e+07	122880	8.81108e+06	6.60867	26.2018	71.705	6.16	0.000862668	0.00249676				1.5	1.7	1.5	9.2	8.9	8.5
2,2'-{(Isopropylimino)bis[(2-hydroxy-3,1-propanediyl)oxy-4,1-phenylene]}diacetamide	C25 H35 N3 O6	473.253	474.26	17.463	4.66443e+07	[M+H]+1	4.73288e+06	4.38142e+06	4.24808e+06	4.66391e+07	4.46843e+07	4.28754e+07	1.23932e+07	1.22872e+07	1.13129e+07	4.38142e+06	4.46843e+07	5.62269	4.20795	10.199	3.35	1.27212e-06	1.68047e-05	6	5.6	6	8.9	9.2	9.2	8.3	3.7	7.1
	C25 H40 N5 O6 P	537.27	538.277	15.482	4.66025e+07	[M+H]+1	201365	182399	179644	1.28279e+07	1.37642e+07	1.07862e+07	4.4242e+07	4.60682e+07	4.58651e+07	182399	1.28279e+07	6.29689	12.2222	70.329	6.14	2.00724e-05	0.000127387				7.6	7.6	7.6	9.2	9.2	9.2
2-Butanone, 1-(4-tert-butyl-2,6-xylyl)-3-phenyl-	C22 H28 O	308.214	309.221	18.517	4.6551e+07	[M+H]+1	713884	639484	695875	2.16387e+07	2.02218e+07	1.78252e+07	4.1883e+07	4.51272e+07	4.48065e+07	695875	2.02218e+07	5.68235	9.68887	29.06	4.86	8.306e-06	6.49378e-05				7.4	7.8	6.6	8.5	9.6	9.2
	C28 H49 N O7	511.351	512.358	1.722	4.65052e+07	[M+H]+1	116494	1.03114e+06	1.03276e+06	3.44861e+07	3.45306e+07	4.10495e+07	4.21181e+07	4.126e+07	3.84766e+07	1.03114e+06	3.45306e+07	72.7215	10.2936	33.488	5.07	0.0268535	0.0447275		4.4	3.3	7.9	7.1	7.1	8.5	8.1	8.5
	C24 H39 Cl N2 O11	566.223	567.23	18.793	4.64868e+07	[M+H]+1	332810	322776	311161	4.85161e+07	4.56348e+07	4.48182e+07	3.97347e+07	4.46938e+07	4.29721e+07	322776	4.56348e+07	3.36194	4.19372	141.382	7.14	1.73295e-08	1.68412e-06				8.9	8.1	8.1	8	7.6	8
	C9 H23 N4 P	218.167	219.174	18.54	4.64674e+07	[M+H]+1	5.00123e+07	1.15558e+07	1.21912e+07	7.20271e+06	7.5046e+06	7.1781e+06	2.42787e+07	2.52641e+07	2.65798e+07	1.21912e+07	7.20271e+06	89.5685	2.49232	0.591	-0.76	0.181422	0.23153	0.9			3.5	3.5	3.5	6.4	6.7	6
	C9 H26 N6 O2 S	282.183	305.172	17.415	4.64471e+07	[M+Na]+1	63388.9	56262.8	54516.5	4.06207e+06	3.62362e+06	3.80217e+06	4.06865e+07	3.94536e+07	3.71659e+07	56262.8	3.80217e+06	8.09601	5.75776	67.579	6.08	6.49321e-07	1.06468e-05				3	2.8	3	3.9	7.7	9.2
YD3011650	C13 H29 N	199.23	200.237	17.605	4.63902e+07	[M+H]+1	3.66947e+07	4.237e+07	4.18433e+07	2.92807e+07	4.88642e+07	5.05565e+07	3.94894e+07	3.80482e+07	3.70753e+07	4.18433e+07	4.88642e+07	7.78025	27.5647	1.168	0.22	0.862411	0.88488	8	8.7	8.7	6.1	7.2	6.8	9.2	8.5	7.7
	C10 H25 P3	238.118	271.152	14.415	4.63819e+07	[M+H+MeOH]+1	896506	283785	2.59033e+06	1.27396e+07	1.26587e+07	5.73596e+06	4.39458e+07	4.53332e+07	4.54682e+07	896506	1.26587e+07	95.0575	38.7393	14.12	3.82	0.0475455	0.0731497	0.2		0.2	1.2	1.2	1	9.6	8.9	9.2
	C16 H35 N O3	289.262	290.269	17.512	4.63813e+07	[M+H]+1	2.48616e+07	2.24457e+07	2.2073e+07	4.75107e+07	4.47937e+07	4.18834e+07	3.12972e+07	2.84879e+07	2.75273e+07	2.24457e+07	4.47937e+07	6.54626	6.29164	1.996	1	0.000223654	0.000861388	3.2	3.2	7.4	9.1	3.4	3.4	3.4	8	3.2
151L	C15 H31 N O2	257.235	290.269	17.513	4.63813e+07	[M+H+MeOH]+1	2.48616e+07	2.24457e+07	2.2073e+07	4.75107e+07	4.47937e+07	4.18834e+07	3.12972e+07	2.84879e+07	2.75273e+07	2.24457e+07	4.47937e+07	6.54626	6.29164	1.996	1	0.000223654	0.000861388	7	7	3.2	3.4	8.7	9.1	8.7	3.4	8.1
2,2'-Methylenebis(6-cyclohexyl-p-cresol)	C27 H36 O2	392.271	393.279	19.597	4.638e+07	[M+H]+1	456802	426959	421025	2.11025e+07	2.90085e+07	2.35321e+07	3.68073e+07	3.62875e+07	4.02993e+07	426959	2.35321e+07	4.40854	16.4972	55.116	5.78	0.000239803	0.000909481				2.2	7.3	2.2	8.7	3.4	8.4
	C15 H29 N O13	431.164	432.171	1.885	4.63554e+07	[M+H]+1	145324	138185	126757	4.31911e+07	4.91627e+07	3.29759e+07	2.85473e+07	2.96629e+07	3.17619e+07	138185	4.31911e+07	6.84838	19.5937	312.561	8.29	0.00011521	0.000506778				8.1	8.1	2.4	7.2	8	6.5
	C36 H71 O13 P	742.463	743.47	21.852	4.62396e+07	[M+H]+1	535576	591671	532114	4.53587e+07	4.54842e+07	3.41844e+07	1.91323e+07	1.91626e+07	2.13643e+07	535576	4.53587e+07	6.044	15.5679	84.691	6.4	0.000114091	0.000503661				7	6.6	5.8	7.4	5.9	7
	C39 H85 N3 O2 P2 S	721.585	722.592	22.818	4.6193e+07	[M+H]+1	646075	768020	572791	4.64341e+07	3.97247e+07	3.66961e+07	3.16016e+07	3.16089e+07	3.3867e+07	646075	3.97247e+07	14.8906	12.1695	61.486	5.94	4.4986e-06	4.2315e-05				7.9	6	5.6	7.3	7.7	8.9
	C14 H30 O3 P2	308.166	291.163	19.929	4.61701e+07	[M+H-H2O]+1	1.02493e+06	809956	899309	2.49183e+06	1.68993e+06	1.27297e+06	4.44036e+07	4.55922e+07	4.53669e+07	899309	1.68993e+06	11.8495	34.0701	1.879	0.91	0.0646204	0.0958501				2.2		0.7	8.9	7.7	7.7
	C16 H41 Cl N10 O3	456.306	457.313	20.021	4.61647e+07	[M+H]+1	3.85457e+07	3.08428e+07	2.50515e+07	2.75727e+07	2.10197e+07	4.59023e+07	2.29166e+07	2.34091e+07	2.33305e+07	3.08428e+07	2.75727e+07	21.5046	40.9464	0.894	-0.16	0.894098	0.91118	5.7	4.9	4.3	3.7	3.3	2	6.4	6	6.7
	C31 H47 N5 O2	521.371	522.379	4.212	4.61305e+07	[M+H]+1	268583	231146	234456	3.83908e+07	3.50178e+07	4.57743e+07	3.01357e+07	2.80251e+07	2.67377e+07	234456	3.83908e+07	8.46863	13.8479	163.745	7.36	5.1276e-06	4.68714e-05				3.7	4.4	4.4	6.5	5.3	5.1
	C18 H36 N P S2	361.204	384.193	19.571	4.60137e+07	[M+Na]+1	4.25201e+07	3.84897e+07	3.16966e+07	4.57969e+07	3.747e+07	4.66752e+07	3.96179e+07	4.18509e+07	4.13862e+07	3.84897e+07	4.57969e+07	14.5605	11.7285	1.19	0.25	0.265637	0.323244	8.6	7.9	7.5	8.2	8.2	8.6	9.6	3.9	8.9
	C17 H37 P3	334.212	335.219	17.293	4.5953e+07	[M+H]+1	2.04453e+06	937670	964365	6.25064e+06	8.42846e+06	5.50237e+06	4.06683e+07	3.79947e+07	3.82672e+07	964365	6.25064e+06	48.0024	22.597	6.482	2.7	0.0103639	0.0198335	0.2	0.2		1.5	1.5	1.5	8.9	7	6.6
	C26 H44 N2 O5	464.327	465.334	20.52	4.59378e+07	[M+H]+1	265124	242978	251459	2.8209e+07	1.98314e+07	4.50846e+07	1.26751e+07	1.16504e+07	1.17621e+07	251459	2.8209e+07	4.41316	41.4369	112.181	6.81	0.00226981	0.00547824				4.7	0.7	5.1	5.2	3.7	5.6
(2E,4E)-N-(2-Hydroxy-2-methylpropyl)-2,4-tetradecadienamide	C18 H33 N O2	295.251	318.24	19.309	4.58189e+07	[M+Na]+1	1.08213e+06	395267	97001.3	1.22496e+07	3.56325e+06	1.17196e+06	4.26155e+07	4.47981e+07	4.4471e+07	395267	3.56325e+06	96.261	102.962	9.015	3.17	0.0715914	0.104317							7.7	9.6	8.9
	C26 H48 N2 O4 S	484.332	485.339	22.443	4.58018e+07	[M+H]+1	687861	659131	610347	4.61528e+07	4.01303e+07	4.17573e+07	4.1754e+07	4.12115e+07	4.14743e+07	659131	4.17573e+07	6.00615	7.29963	63.352	5.99	2.48869e-07	6.16902e-06				7.6	8	7.2	7.7	7.7	7
	C16 H28 N6 O	320.233	321.24	19.126	4.57921e+07	[M+H]+1	9.67165e+06	7.59305e+06	7.74416e+06	2.12748e+07	1.87821e+07	2.07369e+07	4.31072e+07	4.66755e+07	4.57843e+07	7.74416e+06	2.07369e+07	13.9021	6.47312	2.678	1.42	0.00221071	0.00536632	3.8	3.6	2.5	3.2	3.2	5.9	7.7	9.2	8.5
	C18 H34 N6 O2	366.274	367.282	20.59	4.57535e+07	[M+H]+1	275755	422559	1.12542e+06	6.71752e+06	7.6336e+06	1.0282e+07	4.07235e+07	3.77538e+07	3.81019e+07	422559	7.6336e+06	74.7059	22.5437	18.065	4.18	0.0154949	0.0281932	0	0	1.4	3.7	3.4	3.2	9.2	9.2	8.1
	C27 H30 N4 O7	522.214	262.114	18.341	4.5729e+07	[M+2H]+2	230102	218847	208360	4.42509e+07	4.55513e+07	4.26679e+07	1.81768e+07	1.88811e+07	1.92034e+07	218847	4.42509e+07	4.96252	3.27017	202.2	7.66	8.92196e-08	3.60709e-06				8.1	3.9	8.5	8.3	6	7.1
	C42 H69 N8 P3 S	810.459	406.237	22.059	4.57287e+07	[M+2H]+2	651013	609679	335478	3.16615e+07	3.48453e+07	4.60446e+07	1.75258e+07	1.65487e+07	1.7277e+07	609679	3.48453e+07	32.2319	20.1364	57.154	5.84	0.000342757	0.00121786				6.1	6.5	4.2	6	6.7	5.6
	C44 H76 N3 P3	739.523	740.53	20.084	4.56364e+07	[M+H]+1	980383	949802	954705	286997	847917	375956	4.15215e+07	4.161e+07	4.40367e+07	954705	375956	1.70799	59.8595	0.394	-1.34	0.145208	0.191602				0	1		9.2	9.2	9.6
	C23 H41 O P3	426.238	427.245	19.486	4.56357e+07	[M+H]+1	4.8033e+07	4.22042e+07	3.22237e+07	3.40075e+07	2.66015e+07	3.47924e+07	3.09026e+07	3.28964e+07	3.29185e+07	4.22042e+07	3.40075e+07	19.5858	14.2121	0.806	-0.31	0.176555	0.226359	6.2	5.8	3.6	6	3.8	6	5.5	7.3	7
	C24 H48 N2 O11	540.327	541.335	20.003	4.56217e+07	[M+H]+1	431633	429187	396334	4.53655e+07	3.54167e+07	4.31193e+07	1.74365e+07	1.81637e+07	1.70616e+07	429187	4.31193e+07	4.70387	12.6338	100.467	6.65	5.42279e-05	0.000280733				7.9	2.9	6.3	3.7	8.6	7.5
	C46 H76 N10 O9 P2	974.528	488.271	21.932	4.55888e+07	[M+2H]+2	516933	489971	401190	3.42381e+07	3.5682e+07	3.72561e+07	4.44258e+07	4.23202e+07	4.46058e+07	489971	3.5682e+07	12.9027	4.22526	72.825	6.19	9.52603e-05	0.000435143				9.2	6.6	8.1	8.1	8.9	8.1
	C44 H78 N10 O9 P2	952.543	477.279	22.989	4.55442e+07	[M+2H]+2	711005	709547	495055	1.55297e+07	1.5393e+07	1.85254e+07	4.56502e+07	4.34372e+07	4.53677e+07	709547	1.55297e+07	19.4602	10.7406	21.887	4.45	0.000174593	0.000705403				4.6	2.7	4.2	7	7	7.7
	C7 H11 N7	193.108	194.115	14.308	4.55147e+07	[M+H]+1	1.49929e+07	2.53668e+06	1.89884e+07	1.23909e+07	3.07988e+07	4.36527e+06	3.58228e+07	4.05394e+07	3.76098e+07	1.49929e+07	1.23909e+07	70.4924	85.4947	0.826	-0.28	0.75968	0.794365	0.7	0.2	0.7	0.7	0.9	0.5	3.4	5.3	5.3
Propane, 1,3-diacetoxy-2-acetoxymethyl-2-nitro-	C10 H15 N O8	277.08	278.087	1.874	4.54711e+07	[M+H]+1	133156	125994	118812	3.87673e+07	3.58362e+07	3.83024e+07	4.34948e+07	4.29582e+07	4.17205e+07	125994	3.83024e+07	5.69261	4.18573	304.002	8.25	5.29306e-08	2.78812e-06				3.9	3.9	3.9	8.9	9.2	8.5
	C37 H58 O5	582.426	583.433	22.922	4.53891e+07	[M+H]+1	1.39971e+06	1.29043e+06	1.05086e+06	1.201e+07	1.3427e+07	1.18464e+07	4.0912e+07	3.84655e+07	4.24706e+07	1.29043e+06	1.201e+07	14.3094	6.99374	9.307	3.22	0.000222801	0.000859783				3.2	4	3.2	5.5	3.9	5.5
Triethylene glycol monomethyl ether	C7 H16 O4	164.105	165.112	19.695	4.53174e+07	[M+H]+1	4.48964e+07	3.9807e+07	4.21357e+07	4.33564e+07	3.62365e+07	2.96301e+07	2.28947e+07	2.7264e+07	2.7665e+07	4.21357e+07	3.62365e+07	6.0259	18.8552	0.86	-0.22	0.279486	0.338144	8.4	8.4	8.4	7.3	6.2	2.4	2.7	6.1	6.9
	C23 H42 N4 O2	406.329	407.337	19.914	4.52089e+07	[M+H]+1	8.69291e+06	1.20165e+07	4.59302e+07	1.36767e+07	1.50859e+07	1.25083e+07	1.02472e+07	1.03689e+07	1.09611e+07	1.20165e+07	1.36767e+07	92.7674	9.3821	1.138	0.19	0.724958	0.763743	5.4	5.2	5.1	8.9	7.4	8.5	6.4	8.6	8.6
	C35 H74 N2 O10 P2	744.478	745.486	22.525	4.51518e+07	[M+H]+1	684807	652301	581802	4.4987e+07	3.6649e+07	4.51972e+07	1.19702e+07	1.1818e+07	1.20839e+07	652301	4.4987e+07	8.23242	11.5327	68.967	6.11	3.28331e-06	3.36639e-05				7.1	7.1	7.9	6.7	5.2	6
	C32 H34 N10 O5	638.273	639.281	20.417	4.4962e+07	[M+H]+1	191636	167986	153971	4.33628e+06	3.07036e+06	5.95432e+06	4.17524e+07	4.03031e+07	3.99851e+07	167986	4.33628e+06	11.1198	32.4579	25.813	4.69	0.00157551	0.00406067	2	2			0.7		3.9	8.9	8.9
	C49 H81 N P2	745.585	746.592	22.626	4.49378e+07	[M+H]+1	592657	620546	534858	4.64296e+07	3.985e+07	3.61214e+07	1.42263e+07	1.57899e+07	1.618e+07	592657	3.985e+07	7.5007	12.7926	67.24	6.07	7.77124e-06	6.20849e-05				7.5	6.7	7.5	5.5	5.9	5.9
	C34 H72 N O4 P3	651.47	652.478	19.871	4.48897e+07	[M+H]+1	2.1105e+06	2.39927e+07	7.20794e+06	8.37591e+07	5.07747e+07	6.24824e+07	3.36281e+07	3.12369e+07	3.72977e+07	7.20794e+06	6.24824e+07	103.114	25.4628	8.669	3.12	0.0830262	0.118496							6.5	7.6	3.4
Methyl 6-Nitroveratrate	C10 H11 N O6	241.058	242.066	1.866	4.47442e+07	[M+H]+1	131681	243465	123259	4.18641e+07	4.03684e+07	4.07153e+07	4.34533e+07	4.36607e+07	4.15132e+07	131681	4.07153e+07	40.3901	1.91031	309.198	8.27	0.00148114	0.00385518				3.9	8.9	3.9	3.9	9.2	3.9
	C10 H13 N O7	259.069	242.066	1.871	4.47442e+07	[M+H-H2O]+1	147805	235011	130072	4.18646e+07	4.03688e+07	4.07158e+07	4.34533e+07	4.36607e+07	4.15132e+07	147805	4.07158e+07	32.8562	1.91019	275.47	8.11	0.00102175	0.00286769				8.9	3.9	9.2	8.9	3.9	8.5
14-Benzyl-7,12-dimethyl-1,4-dioxa-7,12-diazacyclotetradecane-2,6,13-trione	C19 H26 N2 O5	362.186	363.193	19.123	4.46451e+07	[M+H]+1	3.098e+07	2.418e+07	2.62452e+07	3.71023e+07	1.12703e+07	3.56085e+07	4.14363e+07	4.40819e+07	4.46195e+07	2.62452e+07	3.56085e+07	12.8478	51.805	1.357	0.44	0.836037	0.862016	8.6	8	8	0.9	1.8	4.3	3.9	3.9	3.9
	C17 H37 P3	334.212	335.219	18.895	4.45604e+07	[M+H]+1	661158	5.51001e+06	5.09579e+06	2.55744e+06	9.41314e+06	780134	4.38406e+07	4.36487e+07	4.29213e+07	5.09579e+06	2.55744e+06	71.5695	107.257	0.502	-0.99	0.997098	0.997334	0.2			0.2	1.2		5.8	7.3	6.6
	C40 H72 S2	616.506	617.514	23.866	4.43844e+07	[M+H]+1	2.34873e+07	910080	670253	3.82508e+07	2.67441e+07	2.48484e+07	4.39142e+07	4.38839e+07	4.24563e+07	910080	2.67441e+07	156.833	24.2184	29.386	4.88	0.158065	0.205816		0.2		5.7		4.7	5.8	5.1	6.6
	C17 H35 O P3	348.191	349.198	16.438	4.43691e+07	[M+H]+1	1.19512e+06	510782	676346	7.5017e+06	7.29747e+06	5.84452e+06	3.90677e+07	3.75885e+07	4.11164e+07	676346	7.29747e+06	44.9625	13.1315	10.79	3.43	0.00773068	0.0154981	0.2	0.2	0.2				4.3	5.1	5.1
2-Bornanol, 2-phenyl-	C16 H22 O	230.167	231.174	18.342	4.43039e+07	[M+H]+1	150131	142116	135135	4.3798e+07	4.00613e+07	4.35728e+07	1.72641e+07	1.85738e+07	1.80131e+07	142116	4.35728e+07	5.26749	4.93293	306.599	8.26	1.82925e-08	1.68412e-06				9.2	8.9	9.2	7.5	9	3.7
	C52 H66 N2 O6	814.491	408.253	23.099	4.4278e+07	[M+2H]+2	730617	633761	445517	2.38031e+07	2.24342e+07	2.77564e+07	4.27133e+07	3.93287e+07	4.32031e+07	633761	2.38031e+07	24.0297	11.2052	37.559	5.23	0.000328459	0.00117598				5.4	6.9	5.4	7.2	6.5	7.2
	C39 H69 N4 O P3	702.468	703.475	19.95	4.42593e+07	[M+H]+1	4.08739e+07	4.14861e+07	2.79051e+07	2.83949e+07	2.70459e+07	2.86117e+07	4.00481e+07	4.18482e+07	3.99232e+07	4.08739e+07	2.83949e+07	20.8689	3.02806	0.695	-0.53	0.18559	0.236135	5.7	3.1	4.6	6.2	6	6.2	7.7	4.7	7
2-Amino-5-(4-amino-1-isopropyl-1H-pyrazolo[3,4-d]pyrimidin-3-yl)phenol	C14 H16 N6 O	284.139	285.146	16.735	4.42257e+07	[M+H]+1	620471	871024	791345	4.39777e+06	3.70183e+06	3.64707e+06	3.49317e+07	3.32753e+07	3.84533e+07	791345	3.70183e+06	16.8228	10.6882	4.678	2.23	0.000506436	0.00162167	1.7			2.5	2.5	2.5	4.6	6.1	7.2
MFCD00026548	C22 H47 N	325.371	326.378	18.805	4.42243e+07	[M+H]+1	4.33306e+07	3.8293e+07	3.98186e+07	4.26608e+07	4.22745e+07	4.19666e+07	3.2642e+07	3.64885e+07	3.64111e+07	3.98186e+07	4.22745e+07	6.38137	0.822288	1.062	0.09	0.339819	0.399887	9.1	8.7	8.7	9.2	7.7	8.5	7.6	8.4	8.7
	C31 H35 N10 O4 P S2	706.201	354.108	1.901	4.41896e+07	[M+2H]+2	146798	142804	130619	3.27772e+07	3.19244e+07	3.19292e+07	4.40137e+07	4.31448e+07	4.39683e+07	142804	3.19292e+07	6.01677	1.52433	223.587	7.8	1.53795e-05	0.000105039				8.5	7	7	7.3	7.7	8.1
12-oxo Phytodienoic Acid	C18 H28 O3	292.204	293.211	18.559	4.41219e+07	[M+H]+1	647725	620641	577605	231181	1.31528e+06	1.04079e+06	4.18392e+07	4.30834e+07	4.36116e+07	620641	1.04079e+06	5.74667	65.3549	1.677	0.75	0.867338	0.888853					3.6	0.2	6.2	8.5	8.5
5-Methyl-3-nitro-2,4-hexanediol	C7 H15 N O4	177.1	160.097	1.865	4.40781e+07	[M+H-H2O]+1	1.4133e+06	1.88681e+07	3.36937e+06	2.04481e+07	2.7181e+07	2.29439e+07	4.34494e+07	4.51304e+07	3.59554e+07	3.36937e+06	2.29439e+07	121.303	14.4692	6.81	2.77	0.160858	0.208699		0.7		2.7	2.7	2.7	6.7	2.9	6
	C20 H38 N10 O P2 S	528.244	529.251	20.324	4.40171e+07	[M+H]+1	4.35982e+06	7.91396e+06	1.21208e+06	4.52144e+07	3.23861e+07	4.36274e+07	3.20389e+07	3.07147e+07	3.03459e+07	4.35982e+06	4.36274e+07	74.589	17.3065	10.007	3.32	0.0433722	0.0678687	0.5	0.5	0.2	6.6	3.9	5.1	5.1	5.8	6.6
	C63 H80 N2 O2 S2	960.566	481.29	22.425	4.38771e+07	[M+2H]+2	621499	579055	554874	1.12158e+07	9.16982e+06	9.77226e+06	4.30831e+07	4.22151e+07	4.29573e+07	579055	9.77226e+06	5.76388	10.4593	16.876	4.08	2.09711e-05	0.000131506				5.7	4	4.6	7.7	7.7	8.5
	C24 H44 N6 O2 P2 S	542.27	543.278	16.519	4.38286e+07	[M+H]+1	323381	253787	284877	1.64481e+06	616962	318044	3.27877e+07	3.32133e+07	3.7104e+07	284877	616962	12.1325	80.9309	2.166	1.11	0.206148	0.259626				0.2	0.2		7.2	8.4	6.8
	C8 H16 N P3	219.051	220.058	12.309	4.37817e+07	[M+H]+1	184142	135811	128022	2.86591e+07	3.49484e+07	4.33076e+07	7.81451e+06	8.23767e+06	8.59965e+06	135811	3.49484e+07	20.3603	20.6199	257.331	8.01	4.95774e-06	4.56155e-05				6.8	7.2	7.6	5.8	7.7	8
Queen Bee Acid	C10 H18 O3	186.125	187.133	12.574	4.37107e+07	[M+H]+1	4.34634e+07	3.39395e+07	2.32254e+07	3.46596e+07	3.35628e+07	2.96104e+07	2.39119e+07	2.83393e+07	2.81887e+07	3.39395e+07	3.35628e+07	30.1848	8.1438	0.989	-0.02	0.993184	0.993655	1.4	1.4	3.5	3.4	5.7	6.1	5.1	3.4	5.7
MFCD02670245	C16 H33 N O2	271.251	272.258	17.508	4.3699e+07	[M+H]+1	3.19955e+07	2.83844e+07	2.75135e+07	3.05451e+07	4.6678e+07	3.01847e+07	3.81571e+07	3.68062e+07	3.50994e+07	2.83844e+07	3.05451e+07	8.11155	26.3113	1.076	0.11	0.333677	0.393981	7.2	8.4	3.2	1.9	5.7	5.7	7.7	6.6	5.8
2,4,6-Tri-tert-butylphenol	C18 H30 O	262.229	263.237	19.524	4.33048e+07	[M+H]+1	553366	1.26132e+06	503787	7.96893e+06	7.05051e+06	7.26994e+06	4.25528e+07	4.27112e+07	4.1674e+07	553366	7.26994e+06	54.8347	6.45537	13.138	3.72	0.0139088	0.0255611	0.2	0.2	0.2	4.9	5.6	3.7	8.1	7.7	7.3
	C13 H24 N6 O2	296.196	297.203	19.062	4.32033e+07	[M+H]+1	5.20058e+06	3.19716e+06	5.12782e+06	1.29981e+06	1.05924e+06	1.05622e+06	4.06484e+07	4.27967e+07	4.30358e+07	5.12782e+06	1.05924e+06	25.2023	12.2776	0.207	-2.28	0.00620706	0.0128597	1.5	2	1.5	2.2	2.2	2.2	8.1	8.5	3.9
2-O-Acetamidohexitol	C8 H17 N O7	239.1	240.108	1.787	4.30497e+07	[M+H]+1	141167	137673	129614	3.62885e+07	4.00551e+07	3.7034e+07	4.21274e+07	4.11494e+07	4.18705e+07	137673	3.7034e+07	4.35168	5.27776	269	8.07	2.2306e-08	1.89017e-06				6.8	3.4	6.5	3.9	6.6	7.3
	C18 H39 N9 O4 S	477.285	478.293	19.57	4.30346e+07	[M+H]+1	358195	334801	978844	4.26213e+07	3.84657e+07	4.2321e+07	2.27116e+07	2.35641e+07	2.31627e+07	358195	4.2321e+07	65.5456	5.63362	118.151	6.88	0.0057233	0.011999			0.2	8.4	8.4	8	8.6	8.3	7.9
	C17 H38 N2 P2 S	364.222	365.23	17.877	4.28977e+07	[M+H]+1	364613	139309	190158	7.28659e+06	7.29923e+06	2.8088e+06	4.0641e+07	4.04928e+07	3.69223e+07	190158	7.28659e+06	51.0755	44.6502	38.319	5.26	0.00173902	0.00440399	0	0	0	0.5	0.5	0.2	8	3.4	5.7
	C19 H42 N7 O5 P	479.301	480.308	19.93	4.28872e+07	[M+H]+1	1.38586e+06	532679	1.88538e+06	4.14074e+07	3.4683e+07	4.28236e+07	9.22665e+06	9.35225e+06	8.97006e+06	1.38586e+06	4.14074e+07	53.9453	10.9723	29.878	4.9	0.00957572	0.0185356	0.2	0.2	0.2	7.9	7.1	7.9	7.3	6.9	8
	C30 H68 N6 O3 S	592.507	575.503	23.709	4.27939e+07	[M+H-H2O]+1	937976	4.17603e+07	3.41525e+07	7.53953e+06	1.25858e+07	7.09432e+06	2.42086e+07	2.49692e+07	2.3598e+07	3.41525e+07	7.53953e+06	84.7427	33.6165	0.221	-2.18	0.870599	0.891308				1	1.2	1	5.2	6.7	4.8
	C15 H35 N4 O3 P	350.246	351.253	18.195	4.27173e+07	[M+H]+1	1.36091e+06	1.36056e+06	1.28305e+06	14327.9	289402	625493	3.49338e+07	3.52819e+07	3.9624e+07	1.36056e+06	289402	3.3601	98.8212	0.213	-2.23	0.187144	0.237968				1.1	0.8	0.2	5.3	5.7	5.7
	C23 H43 N7 O4	481.34	482.347	19.064	4.25972e+07	[M+H]+1	391380	337423	367351	3.7842e+07	4.19491e+07	3.65256e+07	8.22312e+06	8.37912e+06	8.94549e+06	367351	3.7842e+07	7.39829	7.29613	103.013	6.69	1.6394e-07	4.79474e-06				8.7	8.7	8.7	5.4	7.3	4.6
8-Hydroxyhexadecanedioic acid	C16 H30 O5	302.209	325.198	19.166	4.2577e+07	[M+Na]+1	222511	217007	219668	4.1844e+07	3.98787e+07	2.7547e+07	2.4654e+07	2.56839e+07	2.56427e+07	219668	3.98787e+07	1.25256	21.2765	181.541	7.5	0.000649721	0.00198259				6.8	6.8	6.2	3.7	8.3	3.7
	C15 H35 O P3	324.191	325.198	19.168	4.2577e+07	[M+H]+1	231949	226213	228987	4.18439e+07	3.98786e+07	2.75468e+07	2.4654e+07	2.56839e+07	2.56427e+07	228987	3.98786e+07	1.2525	21.2768	174.153	7.44	0.00066052	0.00201261				1.9	1.9	1.7	9	3.7	9
	C43 H79 O2 P3	720.53	721.537	20.417	4.24952e+07	[M+H]+1	269012	272356	288566	3.72254e+07	3.0318e+07	4.2587e+07	1.15656e+07	1.18406e+07	1.16634e+07	272356	3.72254e+07	3.78064	16.7547	136.679	7.09	0.000233165	0.000889192				7	7	7	7.9	8.6	8.3
4,6-Bis(ethylamino)-1,3,5-triazine-2-carboxamide	C8 H14 N6 O	210.123	211.13	16.12	4.24526e+07	[M+H]+1	1.5923e+07	9.50249e+06	1.48513e+07	4.42558e+06	1.7848e+07	2.43786e+07	3.99466e+07	3.57276e+07	4.06089e+07	1.48513e+07	1.7848e+07	25.6191	65.4179	1.202	0.27	0.932619	0.944271	3.6		1.7	0.5	3	4.8	7.6	6.5	3.4
	C23 H40 Cl O P	398.252	399.259	20.387	4.24377e+07	[M+H]+1	1.10741e+07	7.0756e+06	1.04956e+07	1.8155e+07	1.12645e+07	1.69273e+07	4.07321e+07	3.92779e+07	3.93093e+07	1.04956e+07	1.69273e+07	22.6319	23.7908	1.613	0.69	0.0799646	0.114694	5.5	1.5	4.7	5.5	5.1	6.6	7.7	3.9	6.6
3-Carbamoyl-2,2,5,5-tetramethyl-3-pyrroline	C9 H16 N2 O	168.126	169.133	12.218	4.22738e+07	[M+H]+1	4.28211e+07	1.40319e+07	1.86534e+07	1.62545e+07	1.82853e+07	2.0896e+07	1.53711e+07	1.55117e+07	1.58406e+07	1.86534e+07	1.82853e+07	61.4291	12.5917	0.98	-0.03	0.619158	0.667639	3.6	4.1	4.8	5.7	6.9	7.2	6.4	6.7	7.1
2-(4,6-Diamino-3-methyl-1H-pyrazolo[3,4-d]pyrimidin-1-yl)ethanol	C8 H12 N6 O	208.107	209.115	15.022	4.22341e+07	[M+H]+1	4.27275e+07	1.87932e+07	2.46563e+07	2.31557e+07	2.34549e+07	1.78713e+07	2.27609e+07	2.32476e+07	2.33331e+07	2.46563e+07	2.31557e+07	43.429	14.6129	0.939	-0.09	0.435208	0.494463	6.2	3.7	6	7.2	2.7	6.5	6.4	7.5	8.3
	C15 H27 P3	300.134	301.141	16.453	4.22157e+07	[M+H]+1	1.10914e+07	9.46828e+06	1.0073e+07	1.1399e+07	1.64416e+07	1.16082e+07	3.5317e+07	3.32611e+07	3.75278e+07	1.0073e+07	1.16082e+07	8.03384	21.6955	1.152	0.2	0.171132	0.220199				4.3	4.7	4.3	7.2	8.4	8
	C22 H44 O2 S2	404.277	427.266	17.17	4.22091e+07	[M+Na]+1	4.1115e+07	3.85374e+07	3.64262e+07	3.30645e+07	3.37289e+07	3.32037e+07	2.38236e+07	2.01616e+07	2.07463e+07	3.85374e+07	3.32037e+07	6.0689	1.0512	0.862	-0.21	0.0479477	0.0736877	8	8.4	8.4	3.9	8.1	8.1	3.2	3.2	3.2
	C17 H39 N4 O6 P	426.259	427.266	17.181	4.22091e+07	[M+H]+1	4.1115e+07	3.85374e+07	3.64262e+07	3.30645e+07	3.37289e+07	3.32037e+07	2.38236e+07	2.01616e+07	2.07463e+07	3.85374e+07	3.32037e+07	6.0689	1.0512	0.862	-0.21	0.0479477	0.0736877	3.4	3.4	3.4	8.5	3.9	3.9	6.6	6.2	5.1
	C13 H29 Cl N8 O	348.215	349.222	20.505	4.21225e+07	[M+H]+1	366349	314539	346383	1.26914e+07	9.0993e+06	1.36591e+07	4.12742e+07	4.063e+07	4.07009e+07	346383	1.26914e+07	7.63113	20.3313	36.64	5.2	0.000393297	0.00134809				5.1	5.3	4	3.9	7.3	7.3
	C7 H19 N O4 P2	243.078	244.085	12.524	4.21111e+07	[M+H]+1	3.88674e+07	1.7102e+07	3.27422e+07	2.06823e+07	1.21081e+07	2.88678e+07	1.54203e+07	1.71754e+07	1.42425e+07	3.27422e+07	2.06823e+07	37.9566	40.776	0.632	-0.66	0.360093	0.419295	5.2	3.8	5.6	3.3	3.3	5.5	5.5	6.2	4.7
N-Phenyl-1-naphthalenamine	C16 H13 N	219.105	220.112	18.432	4.2104e+07	[M+H]+1	214943	203963	198286	3.47805e+07	3.39352e+07	3.27041e+07	3.70462e+07	4.11885e+07	4.11806e+07	203963	3.39352e+07	4.11611	3.08875	166.379	7.38	2.09726e-08	1.84122e-06				7.7	8.9	8.1	8.4	8	7.6
geroquinol	C16 H22 O2	246.162	247.169	17.542	4.20468e+07	[M+H]+1	100936	89641.2	85986.2	4.46523e+06	5.3061e+06	5.84511e+06	3.81755e+07	3.83253e+07	3.47354e+07	89641.2	5.3061e+06	8.45378	13.3594	59.193	5.89	1.10536e-05	8.115e-05				6.3	4.4	4.4	8.4	8	8
	C12 H25 P3	262.118	263.125	16.785	4.18854e+07	[M+H]+1	2.09924e+06	1.65722e+06	2.09993e+06	3.58586e+06	1.47652e+06	2.41404e+06	3.21693e+07	3.21692e+07	3.61257e+07	2.09924e+06	2.41404e+06	13.0833	42.4068	1.15	0.2	0.549125	0.603393					0.2		7.2	8	8.4
	C19 H38 N6 O2	382.306	383.313	20.427	4.1841e+07	[M+H]+1	208981	213999	222466	3.76099e+07	2.94268e+07	4.15139e+07	9.76217e+06	1.0315e+07	7.85338e+06	213999	3.76099e+07	3.16793	17.0478	175.748	7.46	0.00027401	0.0010111				7	5.5	7	4.2	4.2	2.5
Tetrahydrodeoxycorticosterone	C21 H34 O3	334.251	335.258	22.248	4.17605e+07	[M+H]+1	975812	912782	741915	3.93454e+07	4.16636e+07	4.06357e+07	2.17836e+07	2.21038e+07	2.08362e+07	912782	4.06357e+07	13.8019	2.86465	44.519	5.48	0.000289149	0.00106046				5.1	6.2	4.3	4.8	5.2	4.8
(2S,3R)-2-Amino-17-methyl-1,3-octadecanediol	C19 H41 N O2	315.314	316.321	19.26	4.17177e+07	[M+H]+1	172204	543898	211049	721173	522018	142512	3.54451e+07	3.79503e+07	3.58599e+07	211049	522018	66.1088	63.6451	2.473	1.31	0.616709	0.666021				0.2			8.1	8.1	8.9
	C28 H43 O5 P S	522.259	523.266	18.981	4.16703e+07	[M+H]+1	4.14225e+07	2.30905e+07	2.48548e+07	2.12562e+07	1.78829e+07	2.0376e+07	1.63474e+07	1.7139e+07	1.68231e+07	2.48548e+07	2.0376e+07	33.9491	8.81988	0.82	-0.29	0.171645	0.220791	7.1	6.1	6.5	7.4	7.4	8.1	8.3	7.9	8.3
	C7 H16 N O4 P	209.082	210.089	12.604	4.1624e+07	[M+H]+1	4.182e+07	1.80468e+07	2.93241e+07	1.54808e+07	2.32312e+07	9.33988e+06	1.29507e+07	1.27934e+07	1.37136e+07	2.93241e+07	1.54808e+07	39.999	43.4606	0.528	-0.92	0.155252	0.202926	3.7	4.2	6	3.7	0.7	0.5	3.7	5.2	5.6
	C45 H67 N3 O8 S	809.465	405.74	23.54	4.16106e+07	[M+2H]+2	829067	911161	745827	4.07027e+07	3.55077e+07	3.91734e+07	2.76477e+07	2.77169e+07	2.59952e+07	829067	3.91734e+07	9.97575	6.94132	47.25	5.56	2.30708e-06	2.61345e-05				5.3	5.7	5.3	6.4	4.8	4.8
	C55 H79 N6 O P S2	934.55	468.282	22.227	4.1488e+07	[M+2H]+2	658466	620709	466427	1.03024e+07	1.13383e+07	8.02165e+06	4.06766e+07	4.02312e+07	4.09695e+07	620709	1.03024e+07	17.4853	17.1614	16.598	4.05	4.4488e-05	0.000239428				5.2	2.2	2	6.6	7	7.3
Sebacic acid	C10 H18 O4	202.12	203.128	12.531	4.14831e+07	[M+H]+1	1.82014e+07	3.80627e+07	2.84436e+07	2.26244e+07	2.44598e+07	2.53805e+07	2.30931e+07	2.21224e+07	2.13986e+07	2.84436e+07	2.44598e+07	35.176	5.80871	0.86	-0.22	0.652893	0.69812	2.3	2.9	3.7	4.3	5.1	6.2	3.7	5.6	5.6
	C17 H32 N2 O6	360.228	361.235	19.153	4.14829e+07	[M+H]+1	4.02478e+07	3.8994e+07	3.54633e+07	3.62353e+07	3.19227e+07	3.58954e+07	3.94486e+07	4.11484e+07	4.1435e+07	3.8994e+07	3.58954e+07	6.48847	6.91317	0.921	-0.12	0.154973	0.202687	8.4	7.6	8.4	8	3.4	3.4	7.3	8.9	8.1
	C36 H75 O P3	616.506	617.514	23.036	4.14546e+07	[M+H]+1	1.01513e+06	951768	682951	8.22753e+06	5.77205e+06	2.74828e+06	3.99854e+07	3.97168e+07	4.06135e+07	951768	5.77205e+06	19.9665	49.1621	6.065	2.6	0.0211056	0.0364355				0.8	0.5	0.2	7	7.3	7
	C18 H40 N4 O10 S	504.246	505.253	20.003	4.13737e+07	[M+H]+1	1.79503e+06	6.54625e+06	2.12114e+06	3.70938e+07	3.23417e+07	3.7066e+07	3.68257e+07	3.86428e+07	3.70746e+07	2.12114e+06	3.7066e+07	76.1007	7.70588	17.475	4.13	0.0243106	0.0410272	0.2	1.6	0.2	3.4	3.4	8.4	7.3	8.1	8.5
	C12 H25 P3	262.118	263.125	13.422	4.12632e+07	[M+H]+1	657988	2.85333e+06	6.66532e+06	1.79716e+07	1.88111e+07	1.63003e+07	3.6374e+07	3.07455e+07	3.7146e+07	2.85333e+06	1.79716e+07	89.6083	7.22355	6.298	2.65	0.0948779	0.132887	0.2	0.2	0.5	7.4	7.4	7.4	2.9	4.1	7.9
	C37 H74 N2 O13 S	786.489	787.497	20.565	4.12405e+07	[M+H]+1	632985	600361	597905	3.51851e+06	3.147e+06	7.529e+06	4.03717e+07	3.84621e+07	4.06747e+07	600361	3.51851e+06	3.20817	51.3539	5.861	2.55	0.0184722	0.0325801				0.2	0.2	0.5	5.1	3.9	5.5
	C54 H71 N6 O3 P3	944.48	473.248	21.177	4.12045e+07	[M+2H]+2	857504	843003	873229	4.07791e+07	3.60871e+07	4.08551e+07	1.38316e+07	1.4014e+07	1.30207e+07	857504	4.07791e+07	1.76212	6.96006	47.556	5.57	4.82218e-05	0.000254645				7.2	4.9	7.6	3.7	6.4	3.7
		991.521	496.768	22.422	4.11762e+07	[M+2H]+2	446892	439883	430957	8.82199e+06	6.91072e+06	5.26096e+06	3.97524e+07	3.99911e+07	3.81799e+07	439883	6.91072e+06	1.81829	25.4665	15.71	3.97	0.00282747	0.00656834				1.5	1.5	1.5	7.3	3.9	7.3
	C14 H20 N6 O	288.17	289.177	18.416	4.10954e+07	[M+H]+1	1.78787e+06	689651	869174	1.4771e+07	1.41417e+07	1.37137e+07	1.904e+07	1.93178e+07	1.87283e+07	869174	1.41417e+07	52.8083	3.74309	16.27	4.02	0.0113398	0.0214383		0.2	0.2	6.4	6	8.3		3.7	3.7
	C26 H48 N5 O7 P3	635.274	636.281	20.824	4.10881e+07	[M+H]+1	380120	410510	290578	548685	791462	1.54559e+06	3.80965e+07	3.85742e+07	3.36151e+07	380120	791462	17.3	54.0434	2.082	1.06	0.0846905	0.120529				0.2	0.2		6.5	6.8	6.5
(3S,5R,6S)-5,6-epoxy-3-hydroxy-5,6-dihydro-12'-apo-beta-caroten-12'-al	C25 H34 O3	382.251	405.24	18.992	4.10196e+07	[M+Na]+1	3.07793e+06	1.83363e+06	699958	2.79715e+07	2.73223e+07	2.48917e+07	3.21828e+07	3.52148e+07	3.1094e+07	1.83363e+06	2.73223e+07	63.5879	6.07402	14.901	3.9	0.0221538	0.0379986	0.2	0.2	0.2	6.5	5.9	6.6	7.6	7.2	7.2
Hydroquinone	C6 H6 O2	110.037	111.044	17.243	4.10184e+07	[M+H]+1	4.20058e+06	3.61019e+06	3.17653e+06	1.38372e+07	1.29362e+07	1.37817e+07	3.82116e+07	3.70365e+07	3.64031e+07	3.61019e+06	1.37817e+07	14.0351	3.73501	3.817	1.93	0.00222211	0.00538745				8.3	8.6	7.5	9.2	9.6	9.2
	C16 H25 N P2	293.147	294.155	4.51	4.09951e+07	[M+H]+1	720162	708685	627268	115000	1.33126e+06	1.13979e+06	4.02829e+07	3.94172e+07	4.02426e+07	708685	1.13979e+06	7.38944	75.8663	1.608	0.69	0.822346	0.849146				1.5			5.5	5.1	5.8
Methyl 1'-methoxy-4'-oxo-1',2'-dihydro-chi,psi-caroten-18-oate	C42 H54 O4	622.399	623.407	20.224	4.09062e+07	[M+H]+1	662796	650438	594187	3.48586e+07	2.98378e+07	4.13353e+07	3.59744e+07	3.73879e+07	3.63157e+07	650438	3.48586e+07	5.75172	16.3087	53.593	5.74	0.000138856	0.00058686				5.1	2.8	2.4	5.1	4.3	3.9
	C3 H5 Cl N2 O4 S	199.966	200.973	1.545	4.08674e+07	[M+H]+1	204119	201821	188367	4.02547e+07	3.9549e+07	3.72527e+07	1.61613e+07	1.522e+07	1.53306e+07	201821	3.9549e+07	4.29526	4.02275	195.961	7.61	1.15209e-08	1.68412e-06				6.6	5.8	5.5	6	5.6	7.1
	C27 H40 N O2 P S	473.254	474.261	19.038	4.08499e+07	[M+H]+1	405202	318471	294385	4.09476e+07	3.28468e+07	4.08134e+07	9.0591e+06	9.44426e+06	9.49742e+06	318471	4.08134e+07	17.1753	12.1425	128.154	7	5.12484e-06	4.68714e-05				7.9	8.2	7.1	7.3	7.3	6.1
p-Cresol	C7 H8 O	108.057	109.065	14.763	4.077e+07	[M+H]+1	6.56616e+06	7.60707e+06	4.4719e+06	1.98051e+07	2.09458e+07	1.96645e+07	4.05086e+07	4.05925e+07	4.00474e+07	6.56616e+06	1.98051e+07	25.6926	3.48937	3.016	1.59	0.0158069	0.0286538				8.6	9	7.9	9.6	8.9	9.6
13S-hydroxyoctadecadienoic acid	C18 H32 O3	296.235	319.224	19.385	4.06169e+07	[M+Na]+1	4.98335e+06	8.14089e+06	4.12148e+06	8.02684e+06	3.07722e+06	7.20494e+06	3.38483e+07	3.80432e+07	3.81126e+07	4.98335e+06	7.20494e+06	36.8118	43.4611	1.446	0.53	0.957658	0.964128	1	1	1	0.5	0.2	0.5	3.4	7.6	7.6
	C30 H36 N8 O S	556.273	557.28	19.197	4.05748e+07	[M+H]+1	461129	510312	450545	1.5955e+07	1.30804e+07	1.48062e+07	3.72737e+07	3.84957e+07	3.97539e+07	461129	1.48062e+07	6.7286	9.90115	32.109	5	4.6527e-06	4.31861e-05				3.2	3.2	3.2	8.5	8.9	8.5
(S)-malyl alpha-D-glucosaminide	C10 H17 N O9	295.09	296.098	1.859	4.05653e+07	[M+H]+1	138152	142810	127359	3.99315e+07	4.03109e+07	3.92508e+07	3.09614e+07	3.09135e+07	2.97518e+07	138152	3.99315e+07	5.82299	1.34849	289.041	8.18	1.49772e-05	0.000102959				8.9	8.5	8.9	8.9	8.5	8.1
N-Dodecyl-N-methylaniline	C19 H33 N	275.261	276.268	18.727	4.05343e+07	[M+H]+1	240823	241434	224621	3.89206e+07	3.92839e+07	4.06286e+07	7.23448e+06	8.0259e+06	8.15017e+06	240823	3.92839e+07	4.04679	2.27149	163.124	7.35	1.97002e-07	5.3559e-06				9.2	8.9	8.9	7.5	7.1	7.5
	C46 H67 N3 O7	773.499	774.506	21.558	4.04133e+07	[M+H]+1	437253	439019	422372	4.04208e+07	3.31903e+07	3.31303e+07	6.5519e+06	6.69441e+06	6.88697e+06	437253	3.31903e+07	2.11228	11.7816	75.906	6.25	0.000143034	0.000600342				2.9	8.2	7.1	6.1	3.5	5.4
		1069.58	535.796	19.313	4.04083e+07	[M+2H]+2	244448	231802	229862	4.04659e+07	3.37201e+07	3.74136e+07	1.36671e+07	1.45996e+07	1.44687e+07	231802	3.74136e+07	3.36528	9.08067	161.403	7.33	1.7201e-05	0.000114407				8.7	3.4	3.4	3.7	7.5	7.9
.beta.-Estradiol	C18 H24 O2	272.178	273.185	16.719	4.04036e+07	[M+H]+1	180459	158311	157797	3.38709e+06	3.03576e+06	2.66687e+06	3.36139e+07	3.34423e+07	3.64515e+07	158311	3.03576e+06	7.81644	11.8864	19.176	4.26	1.72665e-05	0.000114407				3.8	3.8	5.7	3.9	3.9	8.9
2,6-Dimethyl-5-(2,4,5-trimethylpyrido[2,3-d]pyrimidin-7-yl)-4-pyrimidinamine	C16 H18 N6	294.159	295.167	16.722	4.03723e+07	[M+H]+1	162033	145767	141686	2.89746e+06	2.38758e+06	2.01169e+06	2.89793e+07	2.98617e+07	3.32203e+07	145767	2.38758e+06	7.18469	18.2781	16.379	4.03	0.000388325	0.00133802				5.2	5.2	1.7	8.4	8	3.4
	C25 H51 N4 O2 P	470.373	471.381	20.722	4.03584e+07	[M+H]+1	323005	313098	162811	1.406e+07	1.612e+07	1.34043e+07	3.84396e+07	3.6113e+07	3.85577e+07	313098	1.406e+07	33.7077	9.75403	44.906	5.49	0.00189384	0.00473067				7.4	6.2	7.4	9.2	8.9	9.2
	C41 H70 O11	738.489	739.496	19.21	4.03482e+07	[M+H]+1	1.99987e+07	2.12976e+07	1.7517e+07	7.20675e+06	2.35946e+07	5.84245e+06	3.7825e+07	3.55411e+07	3.61791e+07	1.99987e+07	7.20675e+06	9.79841	80.8782	0.36	-1.47	0.260853	0.318434	5.9	6.6	3.2	0.5	0.7	1.2	3.9	3.9	3.9
	C38 H78 N5 O7 P	747.565	748.572	21.086	4.03298e+07	[M+H]+1	2.09205e+06	2.10465e+06	2.14787e+06	2.58183e+06	3.12524e+06	2.11994e+06	2.9423e+07	2.71095e+07	3.28972e+07	2.10465e+06	2.58183e+06	1.38442	19.2872	1.227	0.29	0.219464	0.27394				1.7	1.7	1.7	3.4	6.2	6.1
	C31 H61 N10 O P S	652.446	653.453	20.781	4.02905e+07	[M+H]+1	504249	475306	384597	1.68404e+07	1.48026e+07	1.51131e+07	3.96131e+07	3.87685e+07	3.95926e+07	475306	1.51131e+07	13.7287	7.04461	31.796	4.99	5.05807e-05	0.000264451				5.1	6.6	4.7	7	8.1	7
BHQ	C14 H22 O2	222.162	467.313	20.126	4.02487e+07	[2M+Na]+1	1.10925e+06	1.14203e+06	1.07992e+06	601822	255359	122380	3.73053e+07	3.68997e+07	3.86693e+07	1.10925e+06	255359	2.79833	75.8041	0.23	-2.12	0.0897825	0.126791				0.2			8.9	7.7	9.2
	C33 H60 N4 O P2 S	622.399	623.406	19.934	4.01771e+07	[M+H]+1	615015	644626	534263	3.02184e+07	2.19138e+07	3.43432e+07	3.65913e+07	3.84414e+07	3.75327e+07	615015	3.02184e+07	9.55275	21.9627	49.134	5.62	0.000245005	0.00092183				3.1	1.7	1.9	7.7	5.8	3.9
(2R)-2-[(6Z,9Z,12Z,15Z)-6,9,12,15-Octadecatetraenoyloxy]-3-(tetradecanoyloxy)propyl 2-(trimethylammonio)ethyl phosphate	C40 H72 N O8 P	725.499	726.506	22.354	4.01696e+07	[M+H]+1	604328	597922	532762	4.01234e+07	3.31713e+07	3.57825e+07	9.62232e+06	9.43896e+06	9.31576e+06	597922	3.57825e+07	6.84704	9.65856	59.845	5.9	1.26485e-06	1.67613e-05				8	6.8	7.6	6.9	7.7	5.8
	C15 H33 O P3	322.176	323.183	15.151	4.01027e+07	[M+H]+1	8.76632e+07	1.04041e+07	7.47977e+07	445308	8.0122e+06	6.994e+06	3.65992e+07	3.9676e+07	3.93477e+07	7.47977e+07	6.994e+06	71.8384	79.73	0.094	-3.42	0.0924992	0.130061	0.9		0.9	0	0.5	0.5	5.8	8.5	7.7
	C27 H52 N6 S2	524.369	525.376	20.773	4.0013e+07	[M+H]+1	446991	400969	309183	3.99794e+07	3.76075e+07	3.5761e+07	2.55346e+07	2.54665e+07	2.53376e+07	400969	3.76075e+07	18.1894	5.59696	93.792	6.55	0.00021904	0.000850724				8.4	6.8	7.6	8.6	6.4	7.1
	C27 H52 N3 O4 P3 S	607.286	608.294	19.344	3.99232e+07	[M+H]+1	369063	366531	336525	4.00152e+07	3.28261e+07	3.3342e+07	2.94652e+07	3.269e+07	3.26448e+07	366531	3.3342e+07	5.06457	11.3296	90.966	6.51	1.36337e-05	9.57543e-05				6.3	2.9	6	3.4	8.4	7.2
	C40 H71 N3 O14	817.493	409.754	22.869	3.99205e+07	[M+2H]+2	695569	744647	645115	3.94646e+07	3.286e+07	3.72466e+07	1.46291e+07	1.40135e+07	1.53796e+07	695569	3.72466e+07	7.1597	9.20252	53.548	5.74	1.11781e-06	1.53434e-05				5.3	4.6	6.5	4.1	3.7	4.8
Propamocarb	C9 H20 N2 O2	188.152	189.16	1.651	3.9897e+07	[M+H]+1	128910	123585	111059	2.42154e+07	2.49331e+07	2.29317e+07	3.90297e+07	3.83845e+07	3.87556e+07	123585	2.42154e+07	7.56233	4.22017	195.941	7.61	1.24896e-06	1.66355e-05				7.1	8.3	8.3	8.9	8.5	8.9
	C15 H24 N6	288.206	289.214	20.584	3.98963e+07	[M+H]+1	245039	222080	217209	2.93436e+07	2.88713e+07	2.64639e+07	3.88385e+07	3.81598e+07	3.82379e+07	222080	2.88713e+07	6.51548	5.47155	130.004	7.02	8.50422e-08	3.58368e-06				3.4	8.7	7	8.9	9.6	3.9
hydroprene	C17 H30 O2	266.225	289.214	20.586	3.98963e+07	[M+Na]+1	290443	257900	252244	2.9345e+07	2.88727e+07	2.64649e+07	3.88385e+07	3.81598e+07	3.82379e+07	257900	2.88727e+07	7.72551	5.47217	111.953	6.81	3.41206e-07	7.44996e-06				7.6	3.4	3.2	3.9	3.9	8.1
	C39 H54 O7 P2	696.333	697.34	18.839	3.97947e+07	[M+H]+1	229947	237646	218409	3.91189e+07	3.85398e+07	3.53878e+07	7.36201e+06	8.25435e+06	7.73625e+06	229947	3.85398e+07	4.23434	5.32879	167.603	7.39	4.87986e-08	2.77888e-06				8.4	8.7	8.4	4.9	7.1	6
	C21 H45 N4 O7 P	496.304	497.311	19.296	3.97484e+07	[M+H]+1	276392	274358	267289	4.02968e+07	3.42634e+07	3.94909e+07	1.4288e+07	1.50851e+07	1.4968e+07	274358	3.94909e+07	1.75228	8.61627	143.94	7.17	6.02062e-05	0.000303117				3.4	3.4	3.4	8.6	3.7	7.1
	C34 H55 N4 P	550.417	551.425	21.868	3.94847e+07	[M+H]+1	783177	894237	835584	2.34574e+07	2.64589e+07	2.05234e+07	3.40904e+07	3.43789e+07	3.65511e+07	835584	2.34574e+07	6.63265	12.6398	28.073	4.81	3.24864e-05	0.000188046				4.6	3.1	5	7	8.1	7.7
	C46 H93 N4 O17 P3	1066.57	534.295	19.431	3.94549e+07	[M+2H]+2	273402	273520	257690	3.73759e+07	2.35159e+07	3.90189e+07	1.28499e+07	1.36564e+07	1.34418e+07	273402	3.73759e+07	3.39506	25.5712	136.707	7.09	0.000983467	0.0027777				6.5	5.1	6.1	7.5	7.9	7.9
	C8 H19 N3 O S2	237.098	238.105	13.709	3.9409e+07	[M+H]+1	3.99269e+07	1.57503e+07	2.05449e+07	1.99568e+07	2.09221e+07	1.68933e+07	1.82539e+07	1.83668e+07	1.88427e+07	2.05449e+07	1.99568e+07	50.3821	10.9228	0.971	-0.04	0.544881	0.599355	6.2	5.6	6.4	8.4	8.4	2.7	8.6	3.7	9.4
1-(tert-butoxycarbonyl)proline	C10 H17 N O4	215.116	238.105	13.712	3.9409e+07	[M+Na]+1	3.99269e+07	1.57503e+07	2.05449e+07	1.99568e+07	2.09221e+07	1.68933e+07	1.82539e+07	1.83668e+07	1.88427e+07	2.05449e+07	1.99568e+07	50.3821	10.9228	0.971	-0.04	0.544881	0.599355	0.9	0.7	0.7	2.7	2.7	7.6	3.7	9.4	3.7
Halocynthiaxanthin	C40 H54 O4	598.402	599.409	19.722	3.92369e+07	[M+H]+1	509864	495909	482213	3.56358e+07	2.87796e+07	3.93639e+07	2.49459e+07	2.52207e+07	2.53663e+07	495909	3.56358e+07	2.78745	15.5194	71.86	6.17	0.000334577	0.00119585				5.1	3.9	5.5	6	4.8	6.4
	C24 H61 N10 O P3	598.426	599.434	20.494	3.92333e+07	[M+H]+1	532547	436874	500615	2.7028e+06	1.76558e+06	2.70073e+06	3.86412e+07	3.90463e+07	3.8983e+07	500615	2.70073e+06	9.94047	22.618	5.395	2.43	0.00328363	0.00745941				1.2	1.2	2	6.2	3.9	5.5
Adenine	C5 H5 N5	135.054	136.062	1.947	3.92071e+07	[M+H]+1	180008	195816	583000	1.5392e+06	1.6614e+06	2.15794e+06	3.70766e+07	3.83633e+07	3.77735e+07	195816	1.6614e+06	71.4129	18.3465	8.484	3.08	0.0316221	0.0515695		0	0.2	1.7	1.7	1.7	8.1	9.2	7
	C17 H28 N6 O3	364.222	365.23	18.356	3.91754e+07	[M+H]+1	697811	3.14872e+06	941032	7.26502e+06	4.00693e+06	3.6645e+06	3.5164e+07	3.94888e+07	3.89874e+07	941032	4.00693e+06	84.6135	39.915	4.258	2.09	0.0862702	0.122529		0.2	0.2	1	1	1	6.8	8.4	8.7
(9cis,9'cis)-5,5',8,8'-Tetrahydro-5,8:5',8'-diepoxy-beta,beta-caroten-3-ol	C40 H56 O3	584.423	567.42	19.91	3.91558e+07	[M+H-H2O]+1	1.71714e+06	844650	2.79764e+06	1.86352e+07	1.34103e+07	1.79394e+07	3.45692e+07	3.5529e+07	3.70591e+07	1.71714e+06	1.79394e+07	54.7637	17.0281	10.447	3.39	0.0152418	0.0277638	0.2	0.2		2.2	2.2	2.2	5.5		7.7
	C46 H73 N O2 S	703.538	704.546	21.593	3.91151e+07	[M+H]+1	603118	598872	542135	2.61415e+07	3.94787e+07	1.97907e+07	1.50827e+07	1.61353e+07	1.6288e+07	598872	2.61415e+07	5.85662	35.2945	43.651	5.45	0.00212792	0.0052013				5.7	3.7	5.4	6.7	7.5	6
	C15 H25 Cl N2 O5 P2	410.091	411.098	1.907	3.90903e+07	[M+H]+1	187073	170474	163285	3.43668e+07	3.66187e+07	2.84896e+07	3.47483e+07	3.28425e+07	3.60213e+07	170474	3.43668e+07	7.02739	12.6579	201.595	7.66	8.08316e-06	6.3907e-05				6	5.6	4.1	5.8	7	7
	C16 H28 N2 O7	360.191	361.199	17.306	3.90461e+07	[M+H]+1	112375	119137	97072.3	4.92471e+06	5.50507e+06	9.65252e+06	3.19273e+07	2.88385e+07	2.83145e+07	112375	5.50507e+06	10.3212	38.5182	48.988	5.61	0.00132508	0.00353717				1		1	8	6.5	5.3
	C24 H41 N6 P3	506.262	507.269	20.073	3.89936e+07	[M+H]+1	1.1709e+06	2.89968e+06	3.67578e+06	3.99612e+07	3.55627e+07	3.15393e+07	2.61253e+07	2.79594e+07	2.65612e+07	2.89968e+06	3.55627e+07	49.6598	11.8033	12.264	3.62	0.013354	0.0247031	0.2	0.2	2.3	6	4.1	3.7	6.4	5.5	6.7
	C9 H17 Cl N3 P S3	329.001	330.008	16.897	3.89708e+07	[M+H]+1	3.80661e+07	2.0945e+07	2.25291e+07	2.25104e+07	2.24573e+07	2.26003e+07	2.01713e+07	1.87881e+07	1.99734e+07	2.25291e+07	2.25104e+07	34.8079	0.321039	0.999	0	0.506928	0.563342	5.6	6.9	6.1	7.9	9	9.4	9.4	8.3	7.5
THEED	C10 H24 N2 O4	236.173	237.181	1.784	3.89657e+07	[M+H]+1	121522	110382	109177	498447	523342	457770	3.76274e+07	3.75464e+07	3.82178e+07	110382	498447	5.98649	6.71169	4.516	2.17	1.10125e-05	8.09891e-05							8.9	8.5	7.7
	C27 H43 N5 O2	469.34	470.347	18.949	3.89491e+07	[M+H]+1	248366	247731	227166	3.3272e+07	3.92523e+07	3.04304e+07	1.71593e+07	1.81441e+07	1.83319e+07	247731	3.3272e+07	5.00273	13.1214	134.307	7.07	3.38823e-05	0.000192946				7.9	7.9	7.9	6.7	8.6	8.6
	C26 H44 Cl O5 P3	564.207	565.215	18.341	3.88568e+07	[M+H]+1	240640	229500	215955	3.72862e+07	3.45261e+07	3.80761e+07	1.45921e+07	1.65076e+07	1.63463e+07	229500	3.72862e+07	5.40553	5.08853	162.467	7.34	3.27102e-08	2.25629e-06				8.4	8	8.4	6.2	6.2	7.8
	C3 H5 N2 O2 P	132.009	133.016	1.542	3.88361e+07	[M+H]+1	287617	1.10749e+06	1.03304e+06	3.94763e+07	3.69983e+07	3.44902e+07	2.41214e+07	2.50356e+07	2.48925e+07	1.03304e+06	3.69983e+07	56.0172	6.74025	35.815	5.16	0.0114252	0.0215804		0.2	0.2	4.6	6.1	3.4	3.7	5.2	5.6
Laurophenone	C18 H28 O	260.214	261.221	19.801	3.8807e+07	[M+H]+1	1.02236e+06	839091	889359	2.06472e+07	1.85738e+07	1.66747e+07	2.99546e+07	3.64358e+07	3.64447e+07	889359	1.85738e+07	10.3277	10.6641	20.885	4.38	3.90552e-06	3.79214e-05				2.7	5.7	2.7	7.1	5.6	4.1
	C15 H34 N7 O2 P	375.25	376.257	14.797	3.87975e+07	[M+H]+1	3.95368e+07	1.90298e+07	2.96859e+07	3.08896e+07	3.39641e+07	1.62285e+07	3.008e+07	3.19992e+07	3.09978e+07	2.96859e+07	3.08896e+07	34.864	35.0668	1.041	0.06	0.788151	0.819863	6.7	4.6	6.7	6.3	7.1	5.4	8.5	9.6	9.6
Hexadecyl N-(ethoxycarbonyl)alaninate	C22 H43 N O4	385.319	408.308	20.159	3.87881e+07	[M+Na]+1	331496	312913	297695	3.67487e+07	3.32618e+07	3.85552e+07	3.30917e+07	3.3567e+07	3.34656e+07	312913	3.67487e+07	5.39064	7.43543	117.441	6.88	3.55889e-07	7.54017e-06				9.1	8.7	8.7	9.6	9.2	9.6
	C33 H62 N6 O3	590.491	591.498	22.992	3.87527e+07	[M+H]+1	916787	869990	7.10251e+06	672801	3.38427e+07	1.76518e+07	3.81416e+07	3.81066e+07	3.65546e+07	916787	1.76518e+07	120.985	95.3845	19.254	4.27	0.379817	0.438868			0.5		0.9	1.4	6.6	7.3	7
	C16 H39 N4 O P	334.285	335.292	20.866	3.86966e+07	[M+H]+1	632825	721431	442817	3.7726e+07	3.49118e+07	3.83015e+07	3.66822e+07	3.68548e+07	3.77234e+07	632825	3.7726e+07	23.7635	4.90507	59.615	5.9	0.000852701	0.00247301				5.8	6.6	7.7	8.1	8.9	7.7
	C36 H43 N2 P3	596.263	597.271	19.875	3.86603e+07	[M+H]+1	2.15772e+06	2.61413e+06	985765	6.09888e+06	2.63307e+06	4.11599e+06	3.03181e+07	2.95615e+07	3.42794e+07	2.15772e+06	4.11599e+06	43.7669	40.6036	1.908	0.93	0.101273	0.140168				0.5	0.2	0.5	5.3	6.8	8
	C25 H42 N2 O13	578.267	579.274	19.196	3.8657e+07	[M+H]+1	745842	825392	728723	1.89967e+07	1.44019e+07	1.29759e+07	3.30329e+07	3.72688e+07	3.80962e+07	745842	1.44019e+07	6.7286	20.3538	19.31	4.27	0.000525583	0.00167281				4.3	4	4	4.6	6.8	8
DEEMM	C10 H16 O5	216.1	239.089	12.452	3.86546e+07	[M+Na]+1	2.17568e+07	1.48489e+07	2.41285e+07	2.9596e+07	3.70798e+07	3.84665e+07	1.56484e+07	1.65773e+07	1.57503e+07	2.17568e+07	3.70798e+07	23.8138	13.6151	1.704	0.77	0.0419371	0.0658186	7.4	1.7	7	7.9	8.2	8.6	6.7	7.9	8.3
10-GINGEROL	C21 H34 O4	350.246	351.253	18.966	3.86449e+07	[M+H]+1	263344	264645	252779	1.74234e+07	1.38808e+07	1.90868e+07	3.68945e+07	3.73775e+07	3.79011e+07	263344	1.74234e+07	2.50058	15.8296	66.162	6.05	0.000395835	0.00135284				6.4	6.7	5.2	8.5	7.7	8.5
	C26 H34 N6 O9	574.236	575.244	18.343	3.8592e+07	[M+H]+1	212486	201633	190080	3.903e+07	3.64212e+07	3.61625e+07	1.39239e+07	1.59636e+07	1.63835e+07	201633	3.64212e+07	5.56353	4.26334	180.631	7.5	6.12984e-08	2.91667e-06				8.5	3.9	7.7	6.2	6.6	8.1
	C4 H2 O5 S	161.961	162.969	1.069	3.85521e+07	[M+H]+1	1.96815e+07	3.48672e+07	4.13578e+07	3.00504e+07	2.79186e+07	3.32e+07	2.60744e+07	2.91944e+07	2.52565e+07	3.48672e+07	3.00504e+07	34.7995	8.74305	0.862	-0.21	0.980576	0.983611		4.1	3.7	3.4	3.4	5.3	3.2	5.7	3.2
	C19 H40 N8 O3 P2 S	522.244	523.251	16.801	3.8474e+07	[M+H]+1	233761	209013	209241	1.30035e+07	1.32612e+07	9.23227e+06	3.43545e+07	3.09316e+07	3.56086e+07	209241	1.30035e+07	6.54416	19.0612	62.146	5.96	0.000320906	0.00115549				4.5	4.1	4.2	7.6	6.5	7.6
	C34 H66 N4 O7 P2 S	736.416	737.423	20.853	3.84246e+07	[M+H]+1	474142	428309	379499	3.86896e+07	3.42272e+07	3.80554e+07	1.24203e+07	1.25317e+07	1.29995e+07	428309	3.80554e+07	11.076	6.52645	88.85	6.47	4.54239e-06	4.23487e-05				8.4	8	7.2	8.3	7.9	7.1
JR6600000	C14 H31 N	213.246	214.253	17.641	3.84189e+07	[M+H]+1	2.99105e+07	3.70697e+07	3.652e+07	3.09923e+07	3.11876e+07	3.30901e+07	3.00382e+07	2.80176e+07	2.87109e+07	3.652e+07	3.11876e+07	11.5482	3.6495	0.854	-0.23	0.374997	0.434251	2.9	5.6	5.6	6.6	6.2	5.5	5.5	6.2	6.2
MFCD02280216	C13 H23 N O3	241.168	242.175	15.959	3.83843e+07	[M+H]+1	127925	122152	113552	5.24802e+06	5.91674e+06	5.19838e+06	3.73044e+07	3.31822e+07	3.82688e+07	122152	5.24802e+06	5.9674	7.35522	42.963	5.43	3.68632e-07	7.58859e-06				7.1	6.8	6.4	8.7	8.4	8
3-hydroxybutyrylcarnitine	C11 H21 N O5	247.142	248.149	2.79	3.83367e+07	[M+H]+1	465028	440151	391923	8.8237e+06	9.31941e+06	1.07083e+07	3.33715e+07	3.52933e+07	3.25422e+07	440151	9.31941e+06	8.59664	10.1581	21.173	4.4	2.6626e-06	2.89887e-05				3.2	2.5	2.7	6.2	6.6	5.1
4-Nonylphenol diethoxylate	C19 H32 O3	308.235	309.242	18.865	3.8291e+07	[M+H]+1	2.20299e+06	3.66481e+06	5.36609e+06	9.43374e+06	6.41995e+06	5.59379e+06	3.45193e+07	3.68771e+07	3.77296e+07	3.66481e+06	6.41995e+06	42.2754	28.2714	1.752	0.81	0.0996687	0.13825		0.5		1.5		1.5	5.8	5.5	7.3
	C20 H42 O18	570.235	571.242	18.786	3.82427e+07	[M+H]+1	336301	326161	314425	3.72854e+07	3.58841e+07	3.58341e+07	3.11063e+07	3.61328e+07	3.47516e+07	326161	3.58841e+07	3.36194	2.26754	110.019	6.78	3.17229e-08	2.25629e-06				8.9	3.9	8.5	3.4	3.4	6.8
	C6 H4 Cl N4 O P	213.981	214.989	1.542	3.81614e+07	[M+H]+1	212613	207751	193901	3.8651e+07	3.80174e+07	3.49006e+07	1.54458e+07	1.4563e+07	1.48533e+07	207751	3.80174e+07	4.74163	5.39815	182.995	7.52	3.3136e-08	2.25629e-06				4.9	4.6	4.2	5.2	3.7	5.2
	C30 H63 Cl N4 S2	578.418	579.426	20.146	3.80668e+07	[M+H]+1	421372	419199	396400	1.57472e+07	1.39555e+07	1.5783e+07	3.73012e+07	3.71721e+07	3.67716e+07	419199	1.57472e+07	3.35492	6.89195	37.565	5.23	6.58939e-06	5.54246e-05				7.8	3.2	6.6	6.2	3.9	3.9
	C29 H43 P S	454.285	455.292	20.8	3.80122e+07	[M+H]+1	544359	506602	372142	3.64584e+07	3.33047e+07	3.82676e+07	2.79489e+07	2.765e+07	2.79845e+07	506602	3.64584e+07	19.0824	6.97482	71.966	6.17	0.000207457	0.000814747				5.3	6.1	3.4	7	7.5	7.7
AC 45594	C13 H20 O2	208.146	209.154	16.853	3.80119e+07	[M+H]+1	4.24764e+06	4.12006e+06	3.86548e+06	1.73563e+07	1.25903e+07	1.56875e+07	3.78e+07	3.7505e+07	3.77361e+07	4.12006e+06	1.56875e+07	4.77148	15.899	3.808	1.93	0.00296547	0.00683241				6	6	6	9.2	9.2	8.9
5,6-Dihydrothymidine	C10 H16 N2 O5	244.106	245.113	2.415	3.79502e+07	[M+H]+1	313896	286352	269365	2.22875e+07	1.95739e+07	1.99291e+07	3.75034e+07	3.70874e+07	3.76548e+07	286352	1.99291e+07	7.75282	7.16086	69.597	6.12	2.64213e-07	6.3995e-06				6.6	4.3	6.2	8.1	7.7	7.3
	C24 H42 N O7 P	487.27	488.277	18.194	3.79215e+07	[M+H]+1	200631	195794	188814	3.80216e+07	3.55034e+07	3.67039e+07	6.46693e+06	7.0606e+06	7.10036e+06	195794	3.67039e+07	3.04522	3.42795	187.462	7.55	4.88739e-09	1.68412e-06				9.2	8.5	9.2	4.9	3	7.1
	C13 H29 N4 O2 P	304.204	305.211	21.574	3.78298e+07	[M+H]+1	563613	559228	507109	3.76993e+07	2.85855e+07	3.64189e+07	2.11199e+07	2.11428e+07	2.08282e+07	559228	3.64189e+07	5.78544	14.4122	65.124	6.03	8.28301e-05	0.000391307				7.1	8.2	7.1	6	7.1	7.9
	C53 H70 N8 O5 S	930.519	466.267	21.378	3.78017e+07	[M+2H]+2	759493	737479	756572	3.73648e+07	3.23762e+07	3.54092e+07	3.01962e+07	3.00205e+07	3.08296e+07	756572	3.54092e+07	1.5916	7.17149	46.802	5.55	5.91139e-05	0.00030049				6.1	7.2	6.8	7.7	7.3	5.8
	C38 H77 N O14	771.532	386.773	22.761	3.77164e+07	[M+2H]+2	1.24454e+06	1.33173e+06	1.13458e+06	2.02277e+07	1.3456e+07	1.71019e+07	2.71463e+07	2.56363e+07	3.04129e+07	1.24454e+06	1.71019e+07	7.98673	20.0205	13.742	3.78	0.000599508	0.00185929				2.1	1.7	2.1	6.6	6.2	6.1
	C53 H76 N4 O4 S3	928.503	465.259	21.179	3.7682e+07	[M+2H]+2	757131	762275	769031	3.77976e+07	3.11544e+07	3.39039e+07	1.23405e+07	1.18835e+07	1.22028e+07	762275	3.39039e+07	0.782344	9.73599	44.477	5.47	0.000198526	0.000784057				6.8	5.7	7.2	4.5	5.2	5.6
	C46 H76 N O3 P S	753.53	754.538	22.977	3.76801e+07	[M+H]+1	706334	671403	492439	3.76747e+07	3.4257e+07	3.51071e+07	6.37161e+06	6.14051e+06	6.14507e+06	671403	3.51071e+07	18.4066	4.98699	52.289	5.71	0.000395647	0.00135284				8.1	7.3	7.3	3.5	3.5	3.9
	C20 H43 N O	313.334	314.342	19.606	3.76035e+07	[M+H]+1	3.79578e+07	3.63697e+07	2.80066e+07	3.2715e+07	3.33461e+07	3.48706e+07	2.79061e+07	2.85916e+07	2.79734e+07	3.63697e+07	3.33461e+07	15.6727	3.29401	0.917	-0.13	0.960196	0.965927	8.1	7.7	6.6	7.7	7.7	8.1	8.5	8.5	7.7
N-{(3R)-15-Methyl-3-[(13-methyltetradecanoyl)oxy]hexadecanoyl}glycine	C34 H65 N O5	567.486	568.493	20.252	3.75899e+07	[M+H]+1	417244	397516	374143	3.25045e+07	2.25855e+07	3.7541e+07	3.56704e+06	3.84321e+06	3.40439e+06	397516	3.25045e+07	5.4445	24.6443	81.769	6.35	0.000798814	0.00234415				6.1	5.1	5.7	6.2	6.8	2.8
Toluene	C7 H8	92.0625	93.0697	14.436	3.75487e+07	[M+H]+1	3.75487e+07	2.70995e+07	2.29933e+07	1.8075e+07	1.86781e+07	2.93024e+07	1.80308e+07	1.74748e+07	1.69827e+07	2.70995e+07	1.86781e+07	25.6883	28.6816	0.689	-0.54	0.248271	0.30493	6.1	4	1.7	4	5.1	3.8	3.7	5.6	5.2
CO1757000	C8 H15 N O	141.115	142.123	12.54	3.75447e+07	[M+H]+1	3.78864e+07	1.57007e+07	2.23656e+07	1.79005e+07	2.01617e+07	2.14984e+07	1.61054e+07	1.65406e+07	1.61724e+07	2.23656e+07	2.01617e+07	44.9633	9.16022	0.901	-0.15	0.557795	0.611803	0.9	0.7	4.1	6.6	6.6	3.2	6.4	3.7	3.7
2-Acetamido-2,6-dideoxy-alpha-D-galactopyranose	C8 H15 N O5	205.095	206.102	2.252	3.74633e+07	[M+H]+1	162935	462085	96060	3.14419e+07	3.74522e+07	3.21049e+07	2.19132e+07	2.18624e+07	2.19836e+07	162935	3.21049e+07	81.0905	9.78837	197.041	7.62	0.00725898	0.0146923				8	7.2	7.2	3.7	7.1	6.4
glycerin	C3 H8 O3	92.0472	93.0545	1.856	3.74041e+07	[M+H]+1	80078.4	81387	76533.5	1.92552e+06	1.929e+06	2.71229e+06	3.59819e+07	3.55264e+07	3.51803e+07	80078.4	1.929e+06	3.16533	20.706	24.089	4.59	0.000919441	0.00263215				1.2	1.2	1.2	9.2	9.6	8.9
C12E4	C20 H42 O5	362.303	363.31	19.919	3.73856e+07	[M+H]+1	3.13893e+07	3.63612e+07	2.70463e+07	3.02228e+07	3.64484e+07	3.36683e+07	2.53979e+07	2.55705e+07	2.65304e+07	3.13893e+07	3.36683e+07	14.7504	9.32445	1.073	0.1	0.583676	0.635558	8.2	7.5	3.8	8.7	6.5	9.1	8.6	8.6	9.4
Queen Bee Acid	C10 H18 O3	186.125	209.115	15.78	3.73647e+07	[M+Na]+1	1.85917e+07	8.42744e+06	8.80436e+06	3.28734e+07	3.90971e+07	2.85619e+07	2.49283e+07	1.97795e+07	2.46717e+07	8.80436e+06	3.28734e+07	48.2585	15.8052	3.734	1.9	0.0388684	0.0617298	0.7	0.5	0.5	5.8	2.4	2.4	6.5	5.4	2.7
g-Guanidinobutyrate	C5 H11 N3 O2	145.085	146.092	1.998	3.73373e+07	[M+H]+1	108135	160200	120537	6.07288e+06	6.13824e+06	2.60553e+06	3.58145e+07	3.52659e+07	3.40783e+07	120537	6.07288e+06	20.9804	40.9203	50.382	5.65	0.00232341	0.00557248			1	0.5	0.5	0.2	7.3	7.7	5.5
2-Methyl-2-propanyl 3-methyl-2-(2-methyl-2-propanyl)-5-[2-(2-oxiranyl)ethyl]-4-oxo-1-imidazolidinecarboxylate	C17 H30 N2 O4	326.22	327.228	14.39	3.73126e+07	[M+H]+1	3.66084e+07	7.23926e+06	2.51687e+07	2.73069e+07	2.32828e+07	1.69537e+07	2.68154e+07	2.69174e+07	2.56951e+07	2.51687e+07	2.32828e+07	64.3482	23.1815	0.925	-0.11	0.779521	0.812491	3.9	1.6	4.8	6.2	6.2	3.6	7.9	7.5	7.1
	C6 H12 N2 O S3	224.011	247	13.809	3.70628e+07	[M+Na]+1	3.78615e+07	1.7277e+07	2.12333e+07	1.98125e+07	2.03051e+07	1.0724e+07	1.79462e+07	1.8645e+07	1.88703e+07	2.12333e+07	1.98125e+07	42.9072	31.8348	0.933	-0.1	0.283521	0.342534	5.1	6	6.4	1.2	1.2	1.2	7.9	3.7	9
	C9 H11 O2 P S2	245.993	247	13.824	3.70628e+07	[M+H]+1	3.78615e+07	1.7277e+07	2.12333e+07	1.98125e+07	2.03051e+07	1.0724e+07	1.79462e+07	1.8645e+07	1.88703e+07	2.12333e+07	1.98125e+07	42.9072	31.8348	0.933	-0.1	0.283521	0.342534	0.9	0.7	0.7	6.5	6.5	2.7	3.7	8.6	3.7
	C22 H36 N4	356.292	357.3	20.125	3.69464e+07	[M+H]+1	393975	416804	383559	3.69507e+07	3.54802e+07	3.53449e+07	1.02132e+07	1.01278e+07	1.05456e+07	393975	3.54802e+07	4.27113	2.47912	90.057	6.49	2.29954e-07	5.90869e-06				8.1	7	8.5	8.3	6.7	6
	C26 H49 Cl N4 O S	500.333	501.34	20.001	3.69184e+07	[M+H]+1	3.68466e+07	2.87887e+07	2.46159e+07	3.22516e+07	2.04196e+07	2.71508e+07	2.4268e+07	2.54597e+07	2.57513e+07	2.87887e+07	2.71508e+07	20.6669	22.3047	0.943	-0.08	0.51713	0.572716	4.2	4.6	3.6	4.2	1.7	5.5	6.4	3.7	6.7
	C13 H26 N6 O4	330.202	331.209	14.931	3.69176e+07	[M+H]+1	3.09207e+07	1.61234e+07	1.16293e+07	3.65144e+07	3.41541e+07	2.45925e+07	2.78241e+07	2.85029e+07	2.94776e+07	1.61234e+07	3.41541e+07	51.6103	19.8813	2.118	1.08	0.183591	0.233874	3.6	1.8	3.3	5.8	6.2	4.5	3.9	3.9	3.9
3,6,9,12,15-Pentaoxaicosan-1-ol	C15 H32 O6	308.22	331.209	14.955	3.69176e+07	[M+Na]+1	3.09207e+07	1.61234e+07	1.16293e+07	3.65144e+07	3.41541e+07	2.45925e+07	2.78241e+07	2.85029e+07	2.94776e+07	1.61234e+07	3.41541e+07	51.6103	19.8813	2.118	1.08	0.183591	0.233874	0.9	0.7	0.7	2.4	2.4	2.2	6.2	7.3	7
val-arg	C11 H23 N5 O3	273.18	274.187	2.28	3.68902e+07	[M+H]+1	214899	199326	185261	3.40226e+07	3.6895e+07	3.33071e+07	4.65654e+06	4.87264e+06	4.62915e+06	199326	3.40226e+07	7.41882	5.46576	170.689	7.42	2.25607e-07	5.90869e-06				6.1	6.8	6.8	3.5	3.5	3.5
	C25 H59 N7 O6 S	585.424	586.431	19.883	3.67532e+07	[M+H]+1	449473	480937	416131	3.19248e+07	3.6528e+07	2.5167e+07	1.52035e+07	1.5355e+07	1.57382e+07	449473	3.19248e+07	7.22018	18.3115	71.027	6.15	0.00014619	0.00060934				7	6.2	2.2	3.7	3.7	3.7
	C7 H18 N2 O P2 S	240.061	241.068	12.744	3.67228e+07	[M+H]+1	3.84572e+07	1.54766e+07	2.03497e+07	1.48437e+07	1.71432e+07	1.31408e+07	1.38235e+07	1.3415e+07	1.44641e+07	2.03497e+07	1.48437e+07	48.9022	13.3528	0.729	-0.46	0.248561	0.305197	4.7	3.7	4.5	5.4	6.5	5	6.7	5.6	7.1
	C20 H28 N4 O	340.225	363.214	17.952	3.66549e+07	[M+Na]+1	502296	380573	458208	6.20345e+06	5.36948e+06	4.57798e+06	3.2075e+07	3.47355e+07	3.33856e+07	458208	5.36948e+06	13.786	15.0981	11.718	3.55	3.31585e-05	0.000190109				2	2	2	7.3	7.3	7.7
	C25 H49 N3 O7 S	535.328	536.335	18.084	3.66529e+07	[M+H]+1	301646	284703	277355	500659	805605	210065	3.18498e+07	3.35696e+07	3.11317e+07	284703	500659	4.32687	58.9184	1.759	0.81	0.394897	0.454671				0.2	0.2	0	8.9	9.2	7.3
	C10 H14 N3 O3 P	255.078	256.086	12.568	3.66246e+07	[M+H]+1	3.88295e+07	1.15776e+07	2.51961e+07	1.49786e+07	2.03667e+07	1.65055e+07	1.28124e+07	1.34067e+07	1.42731e+07	2.51961e+07	1.65055e+07	54.0689	16.0674	0.655	-0.61	0.528782	0.584392	3.6	1.8	4.8	4.8	6	4.8	4.7	5.5	5.5
	C33 H69 N4 O7 P	664.489	665.496	21.428	3.65943e+07	[M+H]+1	3.03313e+07	3.22741e+07	2.83555e+07	3.51479e+07	3.27916e+07	1.24312e+07	3.13438e+07	3.44016e+07	3.46924e+07	3.03313e+07	3.27916e+07	6.46202	46.625	1.081	0.11	0.57935	0.631827	7.6	7.2	7.2	5.1	4.3	4.1	7.6	6.1	6.8
6 beta hydroxy testosterone	C19 H28 O3	304.204	305.211	18.343	3.65583e+07	[M+H]+1	186639	177616	168293	3.59453e+07	3.26723e+07	3.6342e+07	1.23185e+07	1.29466e+07	1.29803e+07	177616	3.59453e+07	5.16772	5.75651	202.377	7.66	3.96802e-08	2.35897e-06				8.7	8	8.4	3.7	3.7	3.7
	C10 H25 N4 O P	248.177	249.185	19.319	3.65171e+07	[M+H]+1	273883	277903	259836	3.23088e+07	3.10069e+07	3.34072e+07	3.30701e+07	3.47773e+07	3.30833e+07	273883	3.23088e+07	3.50619	3.72689	117.966	6.88	9.36383e-09	1.68412e-06				8.1	8.1	9.6	8.9	8.5	8.5
	C25 H55 N10 O11 P	702.38	703.387	19.893	3.64571e+07	[M+H]+1	473037	502859	404431	3.42332e+07	2.43652e+07	3.20307e+07	3.32536e+07	3.47784e+07	3.36289e+07	473037	3.20307e+07	10.9694	17.1466	67.713	6.08	2.24307e-05	0.000138625				7.3	5.6	7	8.1	8.5	8.5
	C14 H26 O3 P2	304.135	287.132	19.314	3.6431e+07	[M+H-H2O]+1	289499	278723	271752	3.2989e+07	2.67419e+07	3.33676e+07	3.23726e+07	3.4781e+07	3.45882e+07	278723	3.2989e+07	3.19339	11.9902	118.358	6.89	0.000101528	0.000455632				8.2	6.5	8.2	8.9	9.2	8.9
	C39 H59 O2 P S	622.4	623.407	20.066	3.64096e+07	[M+H]+1	637554	661191	620173	3.59017e+07	2.50745e+07	3.44301e+07	2.47108e+07	2.56923e+07	2.48762e+07	637554	3.44301e+07	3.21873	18.4659	54.003	5.75	0.000639525	0.0019557				2.8	2.2	3.6	6.4	4.1	5.2
2-Methyl-2-propanyl 3,5-dimethyl-2-(2-methyl-2-propanyl)-5-[2-(2-oxiranyl)ethyl]-4-oxo-1-imidazolidinecarboxylate	C18 H32 N2 O4	340.236	341.243	14.3	3.62094e+07	[M+H]+1	3.57115e+07	1.065e+07	2.5055e+07	2.63112e+07	2.68943e+07	1.18689e+07	2.7818e+07	2.668e+07	2.71042e+07	2.5055e+07	2.63112e+07	52.834	39.2393	1.05	0.07	0.930115	0.942189	3.6	1.8	5.2	5.7	5	3.1	8.9	7.9	8.3
	C14 H33 N10 O11 P S2	612.152	307.083	2.014	3.61803e+07	[M+2H]+2	93923.3	90169.6	82853.1	3.65135e+07	3.38404e+07	2.19932e+07	5.32187e+06	5.74689e+06	5.62492e+06	90169.6	3.38404e+07	6.32695	25.1057	375.297	8.55	0.000411254	0.00138975				6.8	6.8	3.6	3.9	6.1	6.1
	C39 H38 N4 O P2	640.253	641.26	20.01	3.61265e+07	[M+H]+1	1.55429e+06	1.56304e+06	1.46348e+06	1.00351e+06	1.19431e+06	462455	3.25751e+07	3.3067e+07	3.49069e+07	1.55429e+06	1.00351e+06	3.61049	42.812	0.646	-0.63	0.166912	0.215156				0.2	0.2	0	7.7	5.8	4.3
	C44 H81 O13 P S	880.513	441.264	19.528	3.59841e+07	[M+2H]+2	3.49225e+07	3.16958e+07	2.3836e+07	3.14675e+07	2.64211e+07	3.19563e+07	1.25964e+07	1.1694e+07	1.19802e+07	3.16958e+07	3.14675e+07	18.9124	10.2324	0.993	-0.01	0.986818	0.987966	5.5	5.8	4.8	6.7	5.4	5.2	5.2	5.6	4.8
	C22 H42 N O9 P S	527.232	264.623	18.674	3.59634e+07	[M+2H]+2	364804	320292	322409	1.63569e+07	1.46935e+07	1.3653e+07	3.17641e+07	3.47207e+07	3.45164e+07	322409	1.46935e+07	7.47695	9.15252	45.574	5.51	9.93339e-07	1.44842e-05				5.9	8.1	7.8	9.2	7.7	8.1
	C22 H35 N O5	393.251	416.241	18.747	3.59085e+07	[M+Na]+1	243463	244728	227772	3.67214e+07	3.66442e+07	3.39371e+07	2.95188e+07	3.2172e+07	3.22603e+07	243463	3.66442e+07	3.95781	4.43339	150.512	7.23	1.69894e-08	1.68412e-06				9.2	8.9	9.2	8.9	8.5	9.2
(4,6-Di-piperidin-1-yl-[1,3,5]triazin-2-yloxy)-acetonitrile	C15 H22 N6 O	302.186	303.193	18.548	3.58111e+07	[M+H]+1	561198	530938	513792	1.05217e+07	1.22683e+07	1.02446e+07	3.0668e+07	3.33023e+07	3.47942e+07	530938	1.05217e+07	4.48402	9.9636	19.817	4.31	3.37993e-05	0.000192946				3.2	5.5	3.2	5.3	6.5	8
	C22 H44 N7 O6 P	533.312	534.319	17.955	3.57959e+07	[M+H]+1	36159.5	34576.2	32985.7	699200	1.04541e+07	530586	3.55483e+07	3.66129e+07	3.35566e+07	34576.2	699200	4.5899	145.875	20.222	4.34	0.0567176	0.0852687				0.2	0.7	0.2	9.2	9.2	8.9
	C61 H76 N2 O2 S2	932.535	467.275	21.766	3.57772e+07	[M+2H]+2	450831	406240	417788	2.1104e+07	1.8585e+07	1.58233e+07	3.05559e+07	3.04515e+07	3.29503e+07	417788	1.8585e+07	5.44609	14.2742	44.484	5.48	0.000107054	0.000478901				6.5	5.7	6.9	7.3	8.9	8.9
	C14 H23 Cl N8 O4	402.155	403.162	18.902	3.57467e+07	[M+H]+1	241399	248482	231061	3.51936e+07	3.32824e+07	3.52557e+07	1.32311e+07	1.45323e+07	1.44922e+07	241399	3.51936e+07	3.64559	3.24423	145.79	7.19	7.74427e-09	1.68412e-06				8.9	8.9	8.9	5.1	8.1	5.5
6-Decylubiquinol	C19 H32 O4	324.23	325.237	17.492	3.56964e+07	[M+H]+1	171565	161471	151295	2.04852e+06	6.18024e+06	127179	3.18851e+07	3.09565e+07	2.96274e+07	161471	2.04852e+06	6.27776	111.049	12.687	3.67	0.228022	0.283029				0.2	0.5		9.2	8.9	8.9
	C12 H29 P3	266.149	299.183	16.116	3.56858e+07	[M+H+MeOH]+1	570280	268881	209149	4.7589e+06	5.97255e+06	3.58815e+06	3.54123e+07	3.06071e+07	3.6992e+07	268881	4.7589e+06	55.396	24.9783	17.699	4.15	0.00455524	0.00986918	0.2	0	0	1.5	3	1.2	8.4	8.4	9.1
3-[2-(Adamantan-1-yloxy)-ethyl]-5-ethyl-4-hydroxy-4,5-dimethyl-oxazolidin-2-one	C19 H31 N O4	337.225	338.233	11.847	3.56674e+07	[M+H]+1	129987	116502	107538	2.0151e+07	2.55795e+07	3.53659e+07	1.68873e+07	1.65918e+07	1.77431e+07	116502	2.55795e+07	9.57568	28.5244	219.564	7.78	0.000296448	0.00108007				6.2	6.6	7.2	4.1	5.6	8.3
N~2~-[(5Z,8Z,11Z,14Z)-5,8,11,14-Icosatetraenoyl]-L-glutamine	C25 H40 N2 O4	432.3	433.308	20.885	3.5643e+07	[M+H]+1	371469	456539	192161	380280	427727	372313	3.54638e+07	3.47252e+07	3.56694e+07	371469	380280	39.6872	7.61473	1.024	0.03	0.512916	0.568797							9.2	3.9	9.2
	C30 H54 Cl3 N2 O10 P	738.259	739.267	16.895	3.55456e+07	[M+H]+1	3.43634e+07	2.16987e+07	1.98639e+07	2.08199e+07	2.18522e+07	2.44917e+07	2.2199e+07	1.88872e+07	2.07474e+07	2.16987e+07	2.18522e+07	31.1954	8.45836	1.007	0.01	0.638256	0.6856	6.3	6.1	5.4	7.4	7	7.8	6.2	5.9	5.5
5-O-(Ethoxycarbonyl)-1,2-O-isopropylidenepentofuranose	C11 H18 O7	262.105	285.094	13.913	3.54882e+07	[M+Na]+1	762028	384422	889926	3.30514e+07	3.52753e+07	9.04111e+06	7.04798e+06	7.03016e+06	7.32894e+06	762028	3.30514e+07	38.7203	56.4067	43.373	5.44	0.00498935	0.0106618	0.7	0.5	0.7	6.2	6.2	0.5	3.5	7.7	3.5
	C9 H22 N2 O2 P2 S	284.087	285.094	13.913	3.54882e+07	[M+H]+1	762028	384422	889926	3.30514e+07	3.52753e+07	9.04111e+06	7.04798e+06	7.03016e+06	7.32894e+06	762028	3.30514e+07	38.7203	56.4067	43.373	5.44	0.00498935	0.0106618	0.7	0.5	0.7	0.9	0.9	0.5	7.3	3.5	8.4
	C26 H54 N6 O2 S	514.405	515.413	21.199	3.54698e+07	[M+H]+1	8.48929e+06	3.51755e+07	3.46195e+07	2.74409e+07	2.8626e+07	2.83134e+07	3.08595e+07	2.88967e+07	3.11344e+07	3.46195e+07	2.83134e+07	58.4382	2.18361	0.818	-0.29	0.642208	0.688709	4.6	4.7	4.7	8.3	6.6	8.5	7	3.9	5.8
	C16 H32 O P2	302.192	303.199	20.142	3.54355e+07	[M+H]+1	537044	534685	504361	2.4136e+07	2.1419e+07	2.21046e+07	3.49099e+07	3.52137e+07	3.51483e+07	534685	2.21046e+07	3.46934	6.26497	41.341	5.37	1.60059e-06	1.99119e-05				7.4	6.6	3.2	3.9	3.9	5.5
	C27 H46 N P S3	511.255	256.635	18.675	3.54133e+07	[M+2H]+2	362961	322032	320780	1.73251e+07	1.59402e+07	1.3419e+07	3.15985e+07	3.42674e+07	3.40447e+07	322032	1.59402e+07	7.15862	12.7265	49.499	5.63	1.98246e-05	0.000126386				7.6	6.9	6.1	8.5	8.5	8.5
	C10 H17 O P S	216.074	217.081	14.375	3.53758e+07	[M+H]+1	977310	286922	1.63561e+06	1.22794e+07	1.48182e+07	3.76967e+06	3.38383e+07	3.49025e+07	3.47323e+07	977310	1.22794e+07	69.7702	56.2433	12.565	3.65	0.023418	0.0398078	0.2	0	0.2	5.2	4.8	0.5	3.9	3.9	9.2
Estra-1,3,5(10)-trien-3-ol	C18 H24 O	256.183	257.19	17.524	3.53061e+07	[M+H]+1	148896	138862	131348	1.60412e+07	1.61787e+07	1.82963e+07	3.11547e+07	3.05219e+07	2.8371e+07	138862	1.61787e+07	6.30199	7.50758	116.509	6.86	1.53359e-07	4.75188e-06				7.8	7	7.8	3.9	9.2	8.9
	C15 H29 P3	302.149	303.157	16.225	3.52668e+07	[M+H]+1	138509	133730	203632	5.09179e+06	6.04697e+06	5.81163e+06	3.21864e+07	2.92671e+07	3.13528e+07	138509	5.81163e+06	24.6192	8.80772	41.959	5.39	0.000381088	0.00131848		1		6.4	5.6	4.5	3.9	7.3	7
	C8 H19 N O7	241.116	242.124	12.523	3.52513e+07	[M+H]+1	3.83968e+07	1.07828e+07	2.19658e+07	1.14054e+07	1.67583e+07	1.51533e+07	9.99833e+06	1.05024e+07	1.13217e+07	2.19658e+07	1.51533e+07	58.5695	19.0251	0.69	-0.54	0.41148	0.471062	2.8	2.6	3.3	4.5	5.6	4.5	3.2	4.3	5.9
	C21 H42 N6 O S	426.313	427.32	20.409	3.52307e+07	[M+H]+1	527801	576947	1.48434e+06	3.83787e+06	2.18434e+06	202950	3.17248e+07	3.21801e+07	3.34304e+07	576947	2.18434e+06	62.4115	87.7049	3.786	1.92	0.681835	0.725206	0.2	0.2		3.5	0.2		8.1	6.6	8.9
4-Nitropicolinonitrile	C6 H3 N3 O2	149.023	132.02	1.547	3.52274e+07	[M+H-H2O]+1	293091	1.01277e+06	700596	3.5888e+07	3.23513e+07	3.00926e+07	2.13705e+07	2.2512e+07	2.18674e+07	700596	3.23513e+07	53.9592	8.91194	46.177	5.53	0.00739894	0.0149111		0.2	0.2	4.2	4.9	6.1	3.7	6	5.2
N-Pentyldecanamide	C15 H31 N O	241.24	242.248	19.804	3.51283e+07	[M+H]+1	3.92363e+06	4.62276e+06	3.10678e+06	2.77706e+07	2.86311e+07	2.98525e+07	3.13204e+07	3.09392e+07	3.31996e+07	3.92363e+06	2.86311e+07	19.5333	3.63859	7.297	2.87	0.00252721	0.00598296	2	2.7	1.7	8.9	8.5	8.1	8.5	8.9	8.5
N-ACETYL-DL-LEUCINE	C8 H15 N O3	173.105	174.112	2.083	3.50826e+07	[M+H]+1	346180	103654	139673	3.54085e+06	5.98074e+06	2.60132e+06	3.41249e+07	3.38263e+07	3.45077e+07	139673	3.54085e+06	66.5997	43.1663	25.351	4.66	0.00339928	0.00767662			0	0.2	0.5	0.2	3.9	6.2	5.8
	C26 H37 N8 O P S	540.255	541.262	15.362	3.50824e+07	[M+H]+1	1.37685e+06	6.28342e+06	86837.3	4.47701e+07	2.75893e+07	1.04338e+07	3.23765e+07	3.44439e+07	3.45229e+07	1.37685e+06	2.75893e+07	126.607	62.2085	20.038	4.32	0.11001	0.150221					0.7		3.9	5.1	6.6
	C27 H32 N6 O4	504.246	505.253	19.816	3.50512e+07	[M+H]+1	468739	1.407e+06	762608	3.50978e+07	2.68252e+07	3.10438e+07	8.80356e+06	9.20097e+06	9.52605e+06	762608	3.10438e+07	54.5704	13.3485	40.707	5.35	0.00523829	0.0111093		0.2	0.2	6.3	4.2	2.9	3.5	6.1	5
	C25 H53 N3 O P2 S	505.34	506.347	1.88	3.5014e+07	[M+H]+1	66662.7	64965.4	59898.6	1.28202e+07	1.34247e+07	2.11957e+07	2.87701e+07	2.88691e+07	2.34705e+07	64965.4	1.34247e+07	5.51222	29.5371	206.644	7.69	0.000562793	0.00176591				7.4	5.5	6.6	7.9	7.9	7.6
	C81 H128 N10 O14 P2	1526.91	764.462	21.568	3.50079e+07	[M+2H]+2	707473	687615	664814	3.55743e+07	2.3245e+07	1.01537e+07	2.75107e+07	2.82844e+07	2.86606e+07	687615	2.3245e+07	3.10882	55.2922	33.805	5.08	0.0114521	0.0216215				1.7	1.1	1.1	5.6	5.5	7
	C50 H65 N O7	791.477	396.746	22.693	3.49914e+07	[M+2H]+2	794716	829521	677119	3.49701e+07	3.0227e+07	3.094e+07	9.53648e+06	9.24441e+06	1.03439e+07	794716	3.094e+07	10.4105	7.98102	38.932	5.28	2.73153e-06	2.95145e-05				5.3	5.3	6.1	4.1	3.4	3.6
1,1'-Biphenyl, 4-acetyl-4'-(4-pentylcyclohexyl)-	C25 H32 O	348.245	349.252	19.378	3.49847e+07	[M+H]+1	291729	295226	243616	2.54942e+07	2.21305e+07	2.5823e+07	3.23875e+07	3.36858e+07	3.28924e+07	291729	2.54942e+07	10.4171	8.34713	87.39	6.45	1.04425e-06	1.48418e-05				7.4	8.5	8.1	8.9	9.2	8.9
	C19 H34 N4 O4 S	414.229	415.237	20.386	3.49316e+07	[M+H]+1	7.80121e+06	8.8387e+06	8.16261e+06	1.17158e+07	9.27805e+06	1.38591e+07	3.32835e+07	3.41013e+07	3.35497e+07	8.16261e+06	1.17158e+07	6.36998	19.7294	1.435	0.52	0.0949766	0.132923	5.3	6	4.9	4.5	3.9	5.6	8.1	7.3	8.1
	C24 H44 O5 S2	476.262	477.27	1.544	3.49157e+07	[M+H]+1	208328	1.57985e+06	1.06594e+06	3.00866e+07	2.74413e+07	3.45326e+07	2.33695e+07	2.22919e+07	2.14215e+07	1.06594e+06	3.00866e+07	72.8317	11.6779	28.225	4.82	0.0249214	0.0418902	0.4	2.5	2.9	6.3	5.4	4.4	6	7.5	7.1
	C17 H39 N2 P3	364.234	365.241	14.409	3.4873e+07	[M+H]+1	3.53191e+07	1.19618e+07	2.92492e+07	2.6331e+07	2.3056e+07	1.68614e+07	3.10592e+07	2.94112e+07	3.23452e+07	2.92492e+07	2.3056e+07	47.5079	21.7781	0.788	-0.34	0.873917	0.894072	3.2	2.6	3.9	1.7	4	3.2	7.3	7	3.9
4-Nonanoylmorpholine	C13 H25 N O2	227.188	250.178	16.4	3.4862e+07	[M+Na]+1	3.31072e+07	1.41245e+07	1.29383e+07	1.80516e+07	1.67678e+07	2.07313e+07	1.61092e+07	1.4596e+07	1.56644e+07	1.41245e+07	1.80516e+07	56.4285	10.9213	1.278	0.35	0.971653	0.975821	6.2	4.8	5.6	7.6	8	7.6	5.9	7	8.1
	C11 H27 O4 P3	316.113	317.121	11.779	3.48109e+07	[M+H]+1	3.60326e+07	4.33707e+06	1.67633e+07	6.45707e+06	8.51889e+06	1.65502e+07	6.89446e+06	6.26389e+06	7.16781e+06	1.67633e+07	8.51889e+06	83.8592	50.745	0.508	-0.98	0.642294	0.688709	5.8	0.5	5.6	0.5	3.5	6	3	4.9	5.3
	C46 H65 N O2 S	695.476	696.483	20.56	3.47865e+07	[M+H]+1	302600	281839	281225	3.15176e+07	2.85246e+07	3.48485e+07	1.23783e+07	1.2065e+07	1.23491e+07	281839	3.15176e+07	4.21671	10.0014	111.828	6.81	1.61276e-05	0.000108888				8.2	7.9	7.9	8.6	9	9
MFCD00059002	C16 H35 N O2	273.267	274.274	17.89	3.47468e+07	[M+H]+1	3.53168e+07	3.51897e+07	3.48409e+07	3.16059e+07	3.02802e+07	3.20277e+07	2.7842e+07	2.86869e+07	2.85351e+07	3.51897e+07	3.16059e+07	0.701782	2.91283	0.898	-0.15	0.0166435	0.0298832	9.2	8.5	7.7	7.7	7.7	7.7	8.1	8.1	7.3
	C27 H49 O2 P S	468.321	469.328	20.403	3.47375e+07	[M+H]+1	1.26885e+08	1.42101e+08	4.22212e+08	8.75713e+07	3.88103e+07	7.62727e+07	2.33566e+07	2.70244e+07	2.19845e+07	1.42101e+08	7.62727e+07	72.1741	37.784	0.537	-0.9	0.0798967	0.114636		0.9	0.9	1.4	1.4	1.4	6.1	5.7	6.5
Damascenone	C13 H18 O	190.136	191.143	15.545	3.45906e+07	[M+H]+1	3.56101e+06	5.21557e+06	4.09845e+06	1.85492e+07	3.37507e+07	6.95772e+06	2.74373e+07	2.80218e+07	2.76415e+07	4.09845e+06	1.85492e+07	19.6669	68.0265	4.526	2.18	0.0919628	0.129393				0.7	0.9	0.5	5.2	3.9	5.6
Pyrantel	C11 H14 N2 S	206.088	207.095	15.661	3.45762e+07	[M+H]+1	173532	158506	157991	3.35253e+07	3.43377e+07	3.0475e+07	2.2811e+07	2.31427e+07	2.36012e+07	158506	3.35253e+07	5.40424	6.21278	211.508	7.72	5.86681e-08	2.91667e-06				6.1	8.4	8.7	8.3	9	6.7
	C6 H16 Cl N2 O5 P	262.049	263.056	17.077	3.45759e+07	[M+H]+1	3.16782e+07	1.15079e+07	2.9487e+07	3.44476e+07	3.53858e+07	3.53071e+07	2.91065e+07	2.59909e+07	2.78573e+07	2.9487e+07	3.53071e+07	45.6861	1.48498	1.197	0.26	0.292067	0.351548	2	0.7	0.9	5.1	4.7	5.5	4.9	4	5.7
	C29 H36 O	400.276	401.284	20.798	3.44944e+07	[M+H]+1	466110	435188	292381	3.45138e+07	1.938e+07	1.9655e+07	1.76424e+07	1.76858e+07	1.79316e+07	435188	1.9655e+07	23.2914	35.3203	45.164	5.5	0.000107431	0.000479061				6	5.7	5.4	6.7	6	6.7
	C14 H28 N6 O7	392.202	393.209	11.617	3.43331e+07	[M+H]+1	1.95785e+07	4.14503e+06	1.60789e+07	6.89105e+06	1.60197e+07	3.42012e+07	1.07881e+07	1.12911e+07	1.06478e+07	1.60789e+07	1.60197e+07	60.9893	73.0298	0.996	-0.01	0.626376	0.674731		0.5	0.7	4.2	5.6	0.9	6	3.7	4.8
	C34 H63 N8 O P	630.483	631.49	22.222	3.43293e+07	[M+H]+1	625070	602021	442770	594546	1.80725e+06	2.04488e+06	3.36544e+07	3.38511e+07	3.31315e+07	602021	1.80725e+06	17.8341	52.4806	3.002	1.59	0.152249	0.199558				1.7	0.2	0.2	8.1	8.1	8.5
	C16 H36 N8 O S2	420.246	421.253	20.385	3.43159e+07	[M+H]+1	8.57441e+06	6.68325e+06	7.46557e+06	1.08653e+07	7.23598e+06	1.21255e+07	3.15924e+07	3.28496e+07	3.175e+07	7.46557e+06	1.08653e+07	12.5458	25.1956	1.455	0.54	0.225935	0.280687	5.9	5.5	4.7	2.4	2.2	4.3	7.3	7.7	8.5
		121.917	122.924	1.667	3.42869e+07	[M+H]+1	86165.9	88462.9	79496.6	3.375e+07	3.33224e+07	3.43589e+07	2.28993e+07	2.2346e+07	2.15398e+07	86165.9	3.375e+07	5.4982	1.54054	391.686	8.61	7.92727e-06	6.29106e-05				8.9	8.1	9.2	8.3	3.7	3.7
	C61 H52 N4 O9 S2	1048.32	525.166	1.895	3.42781e+07	[M+2H]+2	104774	103029	93226.8	2.31532e+07	2.37207e+07	2.28661e+07	3.30797e+07	3.24647e+07	3.23939e+07	103029	2.31532e+07	6.20328	1.87072	224.725	7.81	1.11238e-05	8.13247e-05				7.5	8.3	7.9	7.3	8.1	8.5
	C2 H6 O7 S	173.984	174.991	3.232	3.42599e+07	[M+H]+1	330678	306068	286333	2.42775e+07	2.55597e+07	2.64438e+07	3.15004e+07	3.02945e+07	3.02759e+07	306068	2.55597e+07	7.2205	4.28384	83.51	6.38	1.12695e-06	1.53977e-05				7.5	6.7	3.7	7.3	6.2	3.9
	C40 H63 N8 O3 P	734.473	735.48	18.909	3.42577e+07	[M+H]+1	255959	263030	246132	3.35903e+07	3.35822e+07	3.1368e+07	1.81249e+07	1.98395e+07	1.96874e+07	255959	3.35822e+07	3.32744	3.89915	131.202	7.04	1.31062e-08	1.68412e-06				9.2	6.6	8.9	7.9	7.5	7.9
	C43 H77 N7 S2	755.567	756.575	22.496	3.42059e+07	[M+H]+1	332428	716818	1.7483e+06	1.12347e+07	8.89863e+06	1.07833e+07	3.03339e+07	3.0465e+07	3.20356e+07	716818	1.07833e+07	78.5151	12.024	15.043	3.91	0.0296163	0.0487512	0		0.2	2.7	2.5		5.8	3.9	6.6
	C52 H58 N2 O	726.453	727.46	19.555	3.41955e+07	[M+H]+1	3.16885e+07	3.01078e+07	2.179e+07	3.43346e+07	3.13124e+07	3.24469e+07	2.60155e+07	2.63816e+07	2.60991e+07	3.01078e+07	3.24469e+07	19.0856	4.66901	1.078	0.11	0.276696	0.335004	6.6	5.8	4.8	8.1	6.6	3.9	6.4	6	6.4
	C21 H42 N8 O5 S	518.298	519.305	21.295	3.41808e+07	[M+H]+1	487917	524284	451173	956704	973776	2.88568e+06	3.14127e+07	2.9282e+07	3.03e+07	487917	973776	7.4941	69.0674	1.996	1	0.100723	0.139529							8.5	8.5	7
	C41 H72 O12	756.499	739.496	18.525	3.41046e+07	[M+H-H2O]+1	1.47276e+07	1.36806e+07	1.37123e+07	3.15105e+07	3.25642e+07	2.75759e+07	2.34798e+07	2.73014e+07	2.29871e+07	1.37123e+07	3.15105e+07	4.24178	8.60585	2.298	1.2	0.00105224	0.00293264	3.7	3.7	3.7	9.1	3.4	3.2	3.2	5.5	7
	C24 H30 N10 O4	522.244	523.251	16.999	3.41029e+07	[M+H]+1	176070	168495	165606	1.00953e+07	1.02777e+07	9.59535e+06	3.1396e+07	2.85998e+07	3.08257e+07	168495	1.00953e+07	3.17764	3.53646	59.914	5.9	1.55587e-08	1.68412e-06				7.9	7.9	8	8.9	7.3	8.1
4-Hydroxynonenal	C9 H16 O2	156.115	157.122	14.541	3.40026e+07	[M+H]+1	8.55024e+06	3.34272e+07	4.66589e+06	4.38975e+06	4.79988e+06	9.35199e+06	1.32279e+07	1.12752e+07	1.31998e+07	8.55024e+06	4.79988e+06	100.37	44.5625	0.561	-0.83	0.394406	0.45423		0.9		0.5	0.5		6.6	7.8	3.2
	C33 H55 N10 P S	654.41	655.417	20.525	3.39454e+07	[M+H]+1	287561	268307	274078	1.12053e+07	9.81967e+06	1.47082e+07	3.19429e+07	3.13652e+07	3.07852e+07	274078	1.12053e+07	3.57165	21.1529	40.884	5.35	0.000745525	0.00221711				5.5	3.6	1.7	3.9	7.3	6.6
	C15 H20 N6 O	300.17	301.177	18.393	3.38789e+07	[M+H]+1	1.72634e+06	438983	445924	3.48115e+07	3.31098e+07	3.38201e+07	2.07256e+07	2.26939e+07	2.28714e+07	445924	3.38201e+07	85.1616	2.52029	75.843	6.24	0.0133024	0.0246294	0.2	0	0	8.1	7.3	8.5	5.9	6.2	6.6
6-(4-Pyridinylmethyl)-5,6,7,8-tetrahydropyrido[4,3-d]pyrimidine-2,4-diamine	C13 H16 N6	256.144	257.151	19.016	3.38645e+07	[M+H]+1	3.31698e+07	2.10946e+07	2.14737e+07	1.66182e+07	1.58075e+07	1.57035e+07	1.57747e+07	1.61493e+07	1.54056e+07	2.14737e+07	1.58075e+07	27.1915	3.12162	0.736	-0.44	0.0984302	0.136848	7.6	6.2	7	6.4	7.1	8.3	6.4	7.1	3.7
	C23 H40 O11 S	524.229	263.122	18.788	3.38472e+07	[M+2H]+2	273897	265639	256081	2.75669e+07	2.90029e+07	2.46525e+07	2.93384e+07	2.90163e+07	3.10991e+07	265639	2.75669e+07	3.36194	8.18733	103.776	6.7	1.14498e-05	8.30453e-05				5.9	6.8	7.4	8.1	8.9	7.7
	C25 H56 N5 O12 P	649.365	325.69	13.792	3.3845e+07	[M+2H]+2	147379	125833	121070	2.96797e+07	3.37402e+07	1.85655e+07	7.96716e+06	8.06855e+06	8.23881e+06	125833	2.96797e+07	10.6661	28.7459	235.866	7.88	0.000417854	0.0014053				7.2	6.8	2.8	8	3.5	5.8
6-Decylubiquinol	C19 H32 O4	324.23	325.237	18.937	3.38381e+07	[M+H]+1	243978	227568	223152	2.10236e+07	2.05289e+07	1.76829e+07	3.067e+07	2.61158e+07	3.13715e+07	227568	2.05289e+07	4.73879	9.13126	90.21	6.5	6.80876e-06	5.6789e-05				7.8	7	7.4	7.2	8.1	7.2
C12E3	C18 H38 O4	318.277	319.284	19.926	3.3808e+07	[M+H]+1	2.70518e+07	3.28635e+07	2.35316e+07	2.74704e+07	3.36058e+07	3.04415e+07	2.26878e+07	2.31332e+07	2.36423e+07	2.70518e+07	3.04415e+07	16.9422	10.0579	1.125	0.17	0.443031	0.502134	7.1	6.6	6.4	8.8	8.6	7.9	9.4	9	9.4
	C30 H55 O10 P3	668.302	669.309	18.014	3.37906e+07	[M+H]+1	187131	174935	166287	3.38826e+07	3.24449e+07	3.1254e+07	4.88545e+06	5.08769e+06	5.07372e+06	174935	3.24449e+07	5.94619	4.04664	185.469	7.54	1.41003e-07	4.57068e-06				9.2	8.9	9.2	7.3	7.7	6.9
	C17 H36 N2 O2 S2	364.222	365.23	18.217	3.36593e+07	[M+H]+1	1.49182e+06	1.66656e+06	557083	7.05285e+06	2.38323e+06	2.26307e+06	3.07877e+07	3.25513e+07	3.26785e+07	1.49182e+06	2.38323e+06	48.1674	70.0398	1.598	0.68	0.095918	0.133974		0.2	0.2	0.5	0.2		8.1	3.9	8.5
Butyryl-L-homoserine lactone	C8 H13 N O3	171.089	172.097	4.561	3.35766e+07	[M+H]+1	6.49771e+06	8.14175e+06	1.09358e+07	2.7871e+07	2.88986e+07	2.4623e+07	3.05265e+07	3.16529e+07	3.02523e+07	8.14175e+06	2.7871e+07	26.3191	8.22606	3.423	1.78	0.0102264	0.0195881				5.7	5.7	3.2	6.6	6.6	6.6
	C27 H50 N O3 P S	499.327	500.334	20.736	3.352e+07	[M+H]+1	408438	398287	239165	3.31508e+07	3.08183e+07	2.77221e+07	9.49386e+06	8.7255e+06	9.56122e+06	398287	3.08183e+07	27.231	8.91016	77.377	6.27	0.000675584	0.00204667				7.6	4.2	6.2	3	7.1	4.9
	C32 H41 N5	495.335	496.342	17.063	3.35082e+07	[M+H]+1	163014	151020	146022	2.97532e+07	3.01355e+07	2.84378e+07	2.98725e+07	2.69339e+07	2.90484e+07	151020	2.97532e+07	5.69447	3.02482	197.015	7.62	5.66807e-07	9.82932e-06				8.5	8.9	8.5	8.4	6.6	6.5
	C30 H64 N2 O2 S3	580.412	581.42	21.246	3.34677e+07	[M+H]+1	561119	531092	604458	3.33734e+07	2.67425e+07	2.90122e+07	9.617e+06	9.1767e+06	9.06976e+06	561119	2.90122e+07	6.52174	11.3431	51.704	5.69	7.89266e-06	6.27541e-05			2.8	7.5	6.5	7.9	3.9	5	4.2
Hexyl cinnamaldehyde	C15 H20 O	216.151	217.159	15.909	3.34401e+07	[M+H]+1	1.64606e+06	699296	336226	1.02027e+07	1.18499e+07	1.0198e+07	2.47975e+07	2.58582e+07	3.01703e+07	699296	1.02027e+07	75.6546	8.85928	14.59	3.87	0.026746	0.0446014	0.2	0.2	0	7.4	7.4	7.4	6.5	5.7	6.7
	C15 H40 N8 O S3	444.246	445.254	20.092	3.32805e+07	[M+H]+1	1.39583e+06	794294	1.90079e+06	2.571e+06	1.63872e+06	1.56631e+06	2.57271e+07	2.95381e+07	2.6613e+07	1.39583e+06	1.63872e+06	40.6231	29.1026	1.174	0.23	0.286562	0.345713			0.2	2.8	1.6	1.2	8.1	8	8.1
	C35 H73 N7 O5 S	703.538	704.546	21.48	3.32485e+07	[M+H]+1	1.32807e+06	1.36217e+06	1.15085e+06	2.2231e+07	1.43799e+07	1.69546e+07	2.33114e+07	2.85831e+07	2.73541e+07	1.32807e+06	1.69546e+07	8.8608	22.4153	12.766	3.67	0.000633599	0.00194322				5.9	1.7	4.3	4.2	6.3	7.2
	C17 H39 O P3	352.222	353.23	20.14	3.32451e+07	[M+H]+1	3.42323e+07	1.55321e+07	1.65603e+07	2.05184e+07	1.56023e+07	2.313e+07	2.43879e+07	2.3357e+07	2.47959e+07	1.65603e+07	2.05184e+07	47.5493	19.3528	1.239	0.31	0.850084	0.874623	0.9	0.7	0.7	3.7	3	2.2	5.6	6	4.8
2-Amino-6-nonyl-4(1H)-pteridinone	C15 H23 N5 O	289.189	290.196	13.451	3.31848e+07	[M+H]+1	168133	132951	135002	2.84261e+07	3.21485e+07	2.46459e+07	8.76712e+06	7.07787e+06	8.82116e+06	135002	2.84261e+07	13.5847	13.2057	210.561	7.72	1.05002e-06	1.48483e-05				7.9	8.2	7.6	7	3.2	7.8
	C11 H27 Cl N4 O3	298.178	299.186	19.834	3.31736e+07	[M+H]+1	273804	269929	253058	3.32523e+07	2.8116e+07	3.17907e+07	2.2048e+07	2.25065e+07	2.25317e+07	269929	3.17907e+07	4.15314	8.52233	117.774	6.88	5.28827e-06	4.78803e-05				3.4	7.2	7.6	7.5	8.3	7.1
	C26 H56 N P3 S	507.332	508.34	19.798	3.31507e+07	[M+H]+1	396604	389436	363438	3.20033e+07	3.28294e+07	2.70833e+07	1.52039e+07	1.50498e+07	1.56438e+07	389436	3.20033e+07	4.5546	10.1396	82.178	6.36	1.72941e-05	0.000114407				6.7	4.8	6.9	5.6	6	4.8
	C9 H22 N2 O6	254.148	255.155	1.557	3.31477e+07	[M+H]+1	178526	179122	160365	2.53614e+07	2.63707e+07	2.38563e+07	3.19618e+07	3.13286e+07	3.13506e+07	178526	2.53614e+07	6.1743	5.02181	142.06	7.15	8.71823e-08	3.60709e-06				5.9	5.9	6.2	6.6	8.1	8.5
	C35 H48 O4 P2 S	626.274	627.281	17.865	3.31453e+07	[M+H]+1	177707	228065	161444	560241	697848	72661.5	2.7957e+07	3.00537e+07	2.77026e+07	177707	560241	18.3709	74.059	3.153	1.66	0.56808	0.621305					0.2		7.3	7.7	9.4
MFCD00059002	C16 H35 N O2	273.267	274.274	18.157	3.31013e+07	[M+H]+1	3.21829e+07	2.97277e+07	2.8495e+07	1.76256e+07	3.5037e+07	1.58811e+07	3.19511e+07	3.20919e+07	3.08637e+07	2.97277e+07	1.76256e+07	6.23006	46.359	0.593	-0.75	0.302603	0.363296	6.1	6.5	6.1	1.4	2.8	3.7	5.5	6.2	5.8
C2-ceramide	C20 H39 N O3	341.293	342.3	19.587	3.30467e+07	[M+H]+1	454731	426821	425004	2.30342e+07	2.19501e+07	2.21867e+07	2.93289e+07	3.02307e+07	3.19174e+07	426821	2.21867e+07	3.82603	2.54585	51.981	5.7	8.98776e-08	3.60709e-06				3.7	8.3	8.3	8.9	9.2	8.5
	C15 H27 N7	305.233	306.24	19.557	3.30411e+07	[M+H]+1	3.38269e+07	2.48263e+07	2.13131e+07	1.77777e+07	1.64364e+07	1.59539e+07	2.10155e+07	2.3243e+07	2.21015e+07	2.48263e+07	1.64364e+07	24.214	5.65102	0.662	-0.59	0.073693	0.106826	7.2	5.1	5.9	7.8	7	7.8	8.5	8.1	7
homodihydrocapsaicin-I	C19 H31 N O3	321.23	322.238	16.159	3.30271e+07	[M+H]+1	170013	152964	152335	3.18925e+07	2.98545e+07	3.32786e+07	1.42661e+07	1.26283e+07	1.4453e+07	152964	3.18925e+07	6.33054	5.43762	208.497	7.7	5.04009e-08	2.78254e-06				8.4	8.4	8	7.4	7	6.6
	C22 H48 N7 P S2	505.317	506.324	19.408	3.29703e+07	[M+H]+1	308001	309192	307650	1.0426e+07	8.80012e+06	8.73599e+06	3.13693e+07	3.22603e+07	3.26944e+07	308001	8.80012e+06	0.262184	10.2756	28.572	4.84	0.000285142	0.00104759				2.7	4.7	4.7	9.2	9.2	9.2
	C25 H51 O14 P	606.299	607.306	19.775	3.29683e+07	[M+H]+1	375254	375920	356997	3.21447e+07	2.24379e+07	2.52966e+07	3.06014e+07	3.17658e+07	3.08543e+07	375254	2.52966e+07	2.90703	18.7339	67.412	6.07	0.000461266	0.00151857				7.3	7.1	6.4	3.9	7.3	3.9
	C32 H60 N2 O10	632.426	633.433	21.151	3.28941e+07	[M+H]+1	680665	726251	745576	945366	909409	1.04023e+06	3.21952e+07	3.14679e+07	3.20536e+07	726251	945366	4.64519	7.00367	1.302	0.38	0.00542615	0.0114443							8.1	8.1	7.7
	C59 H96 O12 S2	1060.63	531.324	19.699	3.28521e+07	[M+2H]+2	674637	2.74962e+06	1.72248e+06	8.61144e+06	5.90647e+06	2.88003e+06	2.83213e+07	3.16619e+07	3.16935e+07	1.72248e+06	5.90647e+06	60.4758	49.4405	3.429	1.78	0.0753225	0.108813				0.5	0.5	0.2	8	8	8.4
	C20 H49 N7 O4 S	483.356	484.363	19.407	3.28458e+07	[M+H]+1	245541	246491	248424	3.06603e+07	3.28505e+07	2.89372e+07	9.43709e+06	9.16493e+06	1.04436e+07	246491	3.06603e+07	0.595343	6.36457	124.387	6.96	5.02122e-05	0.000263504				7.2	7.6	8.7	6.4	6	7
	C35 H68 N2 O3 S2	628.467	629.475	22.532	3.28423e+07	[M+H]+1	713835	1.34534e+06	470239	619811	2.79707e+06	6.75999e+06	3.16413e+07	3.17668e+07	2.95093e+07	713835	2.79707e+06	53.5679	91.7688	3.918	1.97	0.257389	0.314645		0.2		0.2	1.7	0.5	7.7	6.2	6.6
	C27 H52 N O2 P S	485.348	486.355	21.531	3.27837e+07	[M+H]+1	386220	378168	360834	3.35535e+07	3.0786e+07	2.76652e+07	2.85759e+07	2.97796e+07	2.89512e+07	378168	3.0786e+07	3.45875	9.60568	81.408	6.35	2.92878e-05	0.000172132				8.7	9.1	4.7	6.2	3.9	6.2
	C37 H70 O17	786.459	394.237	22.622	3.27071e+07	[M+2H]+2	840523	894239	748200	3.25663e+07	2.58671e+07	2.8742e+07	2.20365e+07	2.44701e+07	2.38436e+07	840523	2.8742e+07	8.92464	11.5656	34.195	5.1	3.38712e-06	3.45601e-05				6.7	5.4	5.2	4	5.9	3.2
Fenipentol	C11 H16 O	164.12	165.127	17.546	3.26594e+07	[M+H]+1	1.8779e+06	3.87289e+06	1.15685e+07	2.51504e+07	2.37945e+07	2.07459e+07	3.28532e+07	3.24276e+07	3.07739e+07	3.87289e+06	2.37945e+07	88.6374	9.7108	6.144	2.62	0.0860391	0.122242	0.2		0.7	7.4	7.8	7.8	8.5	8.1	7.7
N,N,N',N'-Tetraethyl-1,2-di(2-pyridinyl)-1,2-ethanediamine	C20 H30 N4	326.246	327.253	18.918	3.25588e+07	[M+H]+1	499286	275825	277740	6.9051e+06	6.16982e+06	6.67454e+06	2.93911e+07	3.11594e+07	3.00339e+07	277740	6.67454e+06	36.6051	5.7125	24.032	4.59	0.0035423	0.00795272	0.7			5.3	5.6	4.9	8.9	7.7	8.1
	C22 H46 N6 O2 P2 S2	552.261	277.138	19.435	3.24869e+07	[M+2H]+2	287306	286373	268600	3.14609e+07	1.82718e+07	2.96907e+07	1.78162e+07	1.533e+07	1.92554e+07	286373	2.96907e+07	3.75441	27.0399	103.678	6.7	0.00124573	0.00336938				3.4	5.1	2.7	3.8	6.9	6.1
	C16 H33 N O14	463.19	446.187	1.889	3.24797e+07	[M+H-H2O]+1	80481.1	78490.9	72315	3.14194e+07	3.18164e+07	3.2512e+07	1.52432e+07	1.47521e+07	1.53255e+07	78490.9	3.18164e+07	5.52317	1.73282	405.352	8.66	5.79487e-06	5.09803e-05				9.2	9.2	9.6	8.6	3.7	9
Lauramide	C12 H25 N O	199.193	200.201	18.759	3.24323e+07	[M+H]+1	1.54151e+07	2.16234e+07	2.10081e+07	2.66413e+07	2.84561e+07	2.71293e+07	2.98977e+07	3.17744e+07	3.15046e+07	2.10081e+07	2.71293e+07	17.6786	3.42641	1.291	0.37	0.0757554	0.109395	7.1	6.4	7.5	8.6	8.5	9	9.2	9.6	8.9
meprobamate	C9 H18 N2 O4	218.127	219.134	1.855	3.23592e+07	[M+H]+1	127852	129942	122192	2.88792e+07	3.19364e+07	2.33716e+06	2.18686e+07	2.0172e+07	1.89621e+07	127852	2.88792e+07	3.16533	77.3293	225.879	7.82	0.0324875	0.0527969						0.2	3.2	7	5.5
GANT 61	C27 H35 N5	429.288	430.295	15.668	3.23022e+07	[M+H]+1	164134	149923	153175	2.05763e+07	2.24813e+07	1.89248e+07	2.9416e+07	2.95059e+07	3.07451e+07	153175	2.05763e+07	4.78093	8.61396	134.332	7.07	2.36263e-06	2.6479e-05				6.6	7.8	7.4	7.3	8.9	7
	C20 H28 N4 O	340.225	323.222	17.287	3.22535e+07	[M+H-H2O]+1	196406	182888	167964	1.65597e+06	2.52513e+06	161250	2.82131e+07	2.69697e+07	2.6088e+07	182888	1.65597e+06	7.79874	82.6043	9.055	3.18	0.207192	0.260756				0.2			8.5	7.9	7.9
3-(3-Aminophenyl)-1H-pyrazolo[3,4-d]pyrimidin-4-amine	C11 H10 N6	226.097	227.104	16.632	3.22399e+07	[M+H]+1	3.88106e+06	1.73043e+06	1.64307e+06	3.185e+07	3.17548e+07	3.2216e+07	1.10063e+07	1.08536e+07	1.21669e+07	1.73043e+06	3.185e+07	52.4211	0.762307	18.406	4.2	0.0107258	0.0204704	2.3	0.2	0.2	9.2	10	9.6	7	7.4	8.1
	C26 H50 O11	538.333	539.34	19.572	3.20738e+07	[M+H]+1	2.06462e+06	1.82516e+06	1.1587e+06	1.23187e+07	7.45731e+06	2.85864e+06	2.81635e+07	3.06649e+07	2.99725e+07	1.82516e+06	7.45731e+06	27.8955	62.7	4.086	2.03	0.0699104	0.102186				0.7	0.5	0.2	6.6	8.1	7
	C60 H86 N3 P S	911.629	456.822	23.203	3.19944e+07	[M+2H]+2	757633	727747	596409	2.41148e+07	1.78747e+07	2.93977e+07	3.15449e+07	2.8189e+07	3.21496e+07	727747	2.41148e+07	12.3596	24.2402	33.136	5.05	0.00022494	0.000863294				5.1	2.8	3.4	5.7	5.3	6.1
	C28 H57 N7 O6	587.439	588.447	19.551	3.19716e+07	[M+H]+1	413486	385348	383771	3.12057e+07	3.06456e+07	1.81344e+07	2.15513e+07	2.33593e+07	2.33073e+07	385348	3.06456e+07	4.24136	27.7187	79.527	6.31	0.00152854	0.00395169				6.1	3.1	5.5	8.3	7.9	5.6
	C43 H47 N5 O P2	711.327	356.671	19.247	3.19597e+07	[M+2H]+2	271328	288175	258663	9.45621e+06	1.07715e+07	9.15355e+06	3.04939e+07	2.91493e+07	3.00542e+07	271328	9.45621e+06	5.42861	8.78297	34.852	5.12	3.04612e-06	3.16947e-05				3	5.1	4.5	7.7	7.7	8.1
(22E)-Ergosta-5,7,22-trien-3-ol	C28 H44 O	396.339	397.346	21.658	3.18981e+07	[M+H]+1	2.71072e+06	2.73258e+06	2.56872e+06	2.32994e+06	134041	1.94978e+06	2.70994e+07	2.67394e+07	2.95444e+07	2.71072e+06	1.94978e+06	3.3313	79.7657	0.719	-0.48	0.340032	0.399915							8.1	7.8	8.4
Tetrahydrodeoxycorticosterone	C21 H34 O3	334.251	335.258	19.294	3.18902e+07	[M+H]+1	294962	150661	353589	3.04178e+07	3.19139e+07	2.22071e+07	1.07513e+07	1.15522e+07	1.15383e+07	294962	3.04178e+07	39.2016	18.5457	103.124	6.69	0.000782473	0.00230745		0.5	0.5	6.6	4.7	2.2	3.7	6.4	3.7
(6Z,18R)-24-Amino-21-hydroxy-21-oxido-15-oxo-16,20,22-trioxa-21lambda~5~-phosphatetracos-6-en-18-yl (4Z,7Z,10Z,13Z,16Z,19Z)-4,7,10,13,16,19-docosahexaenoate	C42 H70 N O8 P	747.483	748.491	21.339	3.18299e+07	[M+H]+1	643109	593929	583113	2.7231e+07	2.3123e+07	3.21917e+07	6.37246e+06	6.8559e+06	7.48506e+06	593929	2.7231e+07	5.27046	16.5037	45.849	5.52	0.000219451	0.000851534				7.1	6	6.6	4.9	3	3
Phenylethyl alcohol	C8 H10 O	122.073	123.08	13.5	3.18152e+07	[M+H]+1	7.40959e+06	8.88292e+06	7.10087e+06	9.39601e+06	3.35599e+07	1.41075e+07	1.6298e+07	1.631e+07	1.49062e+07	7.40959e+06	1.41075e+07	12.2129	67.3433	1.904	0.93	0.179892	0.229926				0.8	0.9	0.7	5.1	3.2	6.2
9-Oxononanoic acid	C9 H16 O3	172.11	173.117	19.693	3.17756e+07	[M+H]+1	3.15325e+07	2.69016e+07	2.50176e+07	2.68252e+07	2.68074e+07	1.64948e+07	1.82417e+07	1.94093e+07	2.19331e+07	2.69016e+07	2.68074e+07	12.052	25.4928	0.996	-0.01	0.358866	0.418098	8.6	7.6	7.6	6.2	6.2	6.2	7	3.2	7.4
Furan Fatty Acid F5	C21 H36 O3	336.266	337.274	20.02	3.17447e+07	[M+H]+1	2.7197e+06	510551	2.78112e+06	6.87078e+06	2.14944e+07	7.56999e+06	3.051e+07	3.20426e+07	3.16745e+07	2.7197e+06	7.56999e+06	64.555	68.8615	2.783	1.48	0.0569521	0.0855906				0.8	4.5	1.6	8.5	8.5	8.9
N-Hexyl-N-(2-methoxyethyl)-1-hexanamine	C15 H33 N O	243.256	244.263	18.052	3.16352e+07	[M+H]+1	1.74582e+07	3.23393e+07	3.22508e+07	3.14583e+07	2.81113e+07	2.3865e+07	2.41541e+07	2.65566e+07	2.66433e+07	3.22508e+07	2.81113e+07	31.3211	13.6832	0.872	-0.2	0.839549	0.864791	4.6	4.8	4.8	6.3	6.3	5	5.9	7	6.6
	C7 H11 N7 O	209.103	210.11	19.554	3.16256e+07	[M+H]+1	3.22313e+07	2.30272e+07	1.95625e+07	1.77608e+07	1.58282e+07	1.5222e+07	2.02852e+07	2.19389e+07	2.12983e+07	2.30272e+07	1.58282e+07	26.2526	8.14939	0.687	-0.54	0.0982464	0.136773	6.8	1.7	1.7	3.2	3.2	8.1	8.6	3.7	8.3
UY6705500	C9 H17 N O3	187.121	210.11	19.559	3.16256e+07	[M+Na]+1	3.22313e+07	2.30272e+07	1.95625e+07	1.77608e+07	1.58282e+07	1.5222e+07	2.02852e+07	2.19389e+07	2.12983e+07	2.30272e+07	1.58282e+07	26.2526	8.14939	0.687	-0.54	0.0982464	0.136773	1.9	5.5	5.1	7.8	7	3.2	3.7	3.7	3.7
Tetradecyl N-(ethoxycarbonyl)alaninate	C20 H39 N O4	357.288	358.295	18.79	3.16202e+07	[M+H]+1	313637	295472	293236	1.80357e+07	1.69442e+07	1.59611e+07	2.84158e+07	3.03013e+07	2.93728e+07	295472	1.69442e+07	3.71998	6.11171	57.346	5.84	8.34107e-07	1.28882e-05				5.9	6.6	7.4	9.2	8.5	8.9
	C30 H60 N6 O9	648.442	649.449	19.86	3.16067e+07	[M+H]+1	3.02273e+07	2.63161e+07	2.56244e+07	3.30733e+07	7.2123e+06	3.10038e+07	2.55726e+07	2.87659e+07	2.71653e+07	2.63161e+07	3.10038e+07	9.062	60.475	1.178	0.24	0.56742	0.620745	6.8	5.9	5.1	4.3	0.5	0.9	4.3	7.2	6.2
	C10 H25 N8 O P S	336.161	337.168	19.933	3.15177e+07	[M+H]+1	882691	750435	774503	1.7104e+06	995268	807561	3.05796e+07	3.12637e+07	3.12629e+07	774503	995268	8.7778	40.6809	1.285	0.36	0.27733	0.335632				0.2			8.5	7.3	7
4,6-Bis(diethylamino)-1,3,5-triazine-2-carbonitrile	C12 H20 N6	248.175	249.182	17.95	3.15039e+07	[M+H]+1	2.53652e+07	2.30854e+07	2.23262e+07	3.19317e+07	3.1905e+07	3.03967e+07	1.01671e+07	1.05648e+07	9.92364e+06	2.30854e+07	3.1905e+07	6.70412	2.7973	1.382	0.47	0.00858252	0.0168925	7.8	7.4	7.4	8.9	9.2	3.9	6.7	8.3	7.9
2-Methyl-2-propanyl (4-methyl-1-oxo-2-pentanyl)carbamate	C11 H21 N O3	215.152	238.141	14.74	3.14704e+07	[M+Na]+1	2.69142e+07	1.26726e+07	2.10033e+07	2.88921e+07	2.9612e+07	1.88698e+07	2.82745e+07	2.94859e+07	3.00937e+07	2.10033e+07	2.88921e+07	35.4263	23.2831	1.376	0.46	0.373598	0.432869	2.3	4.2	6.5	6.8	8	5.9	9.2	9.2	9.6
	C32 H40 N2 O11 S	660.235	661.242	20.851	3.13885e+07	[M+H]+1	915556	1.04255e+06	640657	1.04918e+07	9.8316e+06	1.28629e+07	3.06635e+07	3.09339e+07	3.04049e+07	915556	1.04918e+07	23.7149	14.4105	11.46	3.52	0.000472561	0.00154142				2.7	2.7	2.7	5.8	3.9	5.8
1-(tert-butoxycarbonyl)proline	C10 H17 N O4	215.116	216.123	8.873	3.13857e+07	[M+H]+1	181929	372878	148624	1.86627e+07	2.01223e+07	1.54717e+06	2.95312e+07	3.07132e+07	3.02943e+07	181929	1.86627e+07	51.6083	76.8281	102.582	6.68	0.0384515	0.0611683				5.2	5.6	4.8	7.7	9.2	8.9
TBHQ	C10 H14 O2	166.099	167.107	13.503	3.13731e+07	[M+H]+1	1.50726e+07	1.87164e+07	1.44992e+07	1.93632e+07	2.41647e+07	1.82442e+07	2.75211e+07	2.71873e+07	2.89746e+07	1.50726e+07	1.93632e+07	14.2104	15.2756	1.285	0.36	0.103868	0.14332				3.7	4.5	4.8	7.9	7.1	8.1
	C15 H22 N2 O5	310.152	311.159	18.136	3.13462e+07	[M+H]+1	193374	269724	183317	4.941e+06	132697	115237	2.83335e+07	3.13084e+07	3.19431e+07	193374	132697	21.9297	160.792	0.686	-0.54	0.632297	0.679892							6.8	8.7	8.7
KC01	C22 H39 N O3	365.293	366.3	19.363	3.13299e+07	[M+H]+1	142772	157676	130635	3.69925e+06	4.26984e+06	4.59408e+06	2.76164e+07	2.45997e+07	2.6288e+07	142772	4.26984e+06	9.42577	10.8181	29.907	4.9	2.91347e-06	3.06168e-05				2.5	3.2	2.5	4.7	7.8	7.8
	C3 H8 Cl O4 P	173.985	174.992	16.903	3.12989e+07	[M+H]+1	3.0954e+07	2.87177e+07	1.45043e+07	2.80677e+07	3.00887e+07	1.66589e+07	2.77706e+07	2.59077e+07	2.75969e+07	2.87177e+07	2.80677e+07	36.0844	29.036	0.977	-0.03	0.928868	0.941605	6.3	6.3	5	6.1	6.8	6.2	8.5	7.9	9
	C54 H61 N P2	785.43	393.722	21.456	3.12946e+07	[M+2H]+2	551432	580128	515856	3.11946e+07	2.68415e+07	2.8916e+07	8.56446e+06	8.31575e+06	8.84606e+06	551432	2.8916e+07	5.8633	7.51212	52.438	5.71	4.47839e-07	8.49917e-06				7.2	8.1	6.8	4.6	4.6	4.2
	C10 H24 N10 O5	364.192	365.2	20.504	3.12739e+07	[M+H]+1	533343	460794	501364	9.12743e+06	7.0973e+06	1.08388e+07	3.11585e+07	3.04567e+07	2.47799e+07	501364	9.12743e+06	7.29377	20.7622	18.205	4.19	0.000665514	0.00202052				1.5	5.3	3.2	5.6	5.6	6.9
	C44 H79 N O8	749.58	750.588	20.883	3.12665e+07	[M+H]+1	671980	841700	335724	6.33983e+06	4.06788e+06	1.03763e+07	2.19856e+07	2.53855e+07	2.24643e+07	671980	6.33983e+06	41.7727	46.1183	9.435	3.24	0.00335097	0.00757971				0.5	0.5	1.1	5.1	6.2	6.2
Palmitamide	C16 H33 N O	255.256	256.263	17.796	3.11725e+07	[M+H]+1	2.60242e+07	2.48075e+07	2.6672e+07	3.15601e+07	2.5008e+07	2.29736e+07	2.68e+07	2.576e+07	2.50202e+07	2.60242e+07	2.5008e+07	3.66417	16.9229	0.961	-0.06	0.874481	0.894433	8.6	9	8.6	6.6	6.7	7.1	7.1	7.5	7.5
	C42 H55 N3 O12 P2	855.326	428.67	16.128	3.10748e+07	[M+2H]+2	291712	197171	254604	255363	230046	83036.3	3.07049e+07	2.7704e+07	3.04973e+07	254604	230046	19.2202	49.1073	0.904	-0.15	0.417608	0.47704							7.6	6.2	7.2
Homosalate	C16 H22 O3	262.157	285.146	17.453	3.10727e+07	[M+Na]+1	131405	118049	111754	7.45633e+06	8.41456e+06	8.30315e+06	2.82285e+07	2.76937e+07	2.63851e+07	118049	8.30315e+06	8.33445	6.50332	70.336	6.14	4.63895e-07	8.6498e-06				3	7.5	7.9	8.9	8.6	8.6
	C33 H61 O7 P	600.418	601.425	22.183	3.10472e+07	[M+H]+1	654788	590912	444616	3.11792e+07	2.51187e+07	2.37311e+07	2.44784e+07	2.46211e+07	2.42833e+07	590912	2.51187e+07	19.1229	14.8478	42.508	5.41	2.53527e-05	0.000152405				5.6	6.5	5.7	6	7.9	7.5
Lumichrome	C12 H10 N4 O2	242.08	265.07	14.107	3.0972e+07	[M+Na]+1	176714	150125	234725	1.03132e+06	1.26489e+06	314364	2.97848e+07	2.97258e+07	3.03098e+07	176714	1.03132e+06	23.1113	56.9213	5.836	2.55	0.0740695	0.107335				0.2	0.2	0	8.1	8.9	8.1
1-[1-(4-Amino-1,2,5-oxadiazol-3-yl)-5-methyl-1H-1,2,3-triazol-4-yl]ethanol	C7 H10 N6 O2	210.087	211.094	11.932	3.09653e+07	[M+H]+1	8.736e+06	4.79395e+06	7.62733e+06	1.18881e+07	1.77156e+07	2.04308e+07	3.00912e+07	3.08518e+07	3.09567e+07	7.62733e+06	1.77156e+07	28.826	26.1709	2.323	1.22	0.0240877	0.0407369				5.1	5.5	5.5	8.5	8.9	9.2
	C36 H52 N6 O2	600.418	601.425	18.785	3.09456e+07	[M+H]+1	240851	457883	3.17486e+07	8.35814e+06	8.57313e+06	8.73677e+06	8.33109e+06	8.57389e+06	8.42597e+06	457883	8.57313e+06	167.613	2.21946	18.723	4.23	0.376131	0.435324			0.9	5.8	6.1	6.1	5.8	8	6.1
	C27 H48 N P S3	513.27	257.642	19.097	3.0944e+07	[M+2H]+2	902383	944091	915585	6.9101e+06	5.09442e+06	4.07086e+06	2.83052e+07	2.99243e+07	3.05413e+07	915585	5.09442e+06	2.31533	26.8345	5.564	2.48	0.00734797	0.0148426				3.4	2.6	2.2	7.7	6.6	8.1
	C39 H70 N9 P	695.546	696.553	20.833	3.09287e+07	[M+H]+1	8.23957e+06	7.97362e+06	6.24378e+06	1.48251e+07	1.65335e+07	1.79978e+07	3.04953e+07	3.04832e+07	3.00331e+07	7.97362e+06	1.65335e+07	14.4769	9.65195	2.074	1.05	0.00296716	0.00683257	2.5	3.6	3.6	3.2	3.2	3.2	9.2	8.1	9.2
Diatoxanthin	C40 H54 O2	566.412	567.419	20.104	3.08693e+07	[M+H]+1	948500	793028	633668	1.99803e+07	3.09272e+07	1.55066e+07	2.12696e+07	2.3228e+07	2.04773e+07	793028	1.99803e+07	19.8829	35.8365	25.195	4.66	0.000532978	0.00169252	1.7	1.7	1.7	3.8	5.6	1.2	4	4	7
(5-{4-[(Methylcarbamoyl)amino]-2-oxo-1(2H)-pyrimidinyl}tetrahydro-2-furanyl)methyl methylcarbamate	C13 H19 N5 O5	325.137	326.144	1.979	3.08207e+07	[M+H]+1	148987	141000	129924	2.40316e+07	3.0809e+07	2.05044e+07	3.05597e+07	3.06281e+07	3.05913e+07	141000	2.40316e+07	6.83921	20.8521	170.437	7.41	0.000152879	0.000633279				1.7	4.9	3.6	7.7	8.5	7.3
MFCD02670245	C16 H33 N O2	271.251	272.258	17.145	3.07834e+07	[M+H]+1	3.03842e+07	2.9001e+07	2.76969e+07	2.74813e+07	2.67465e+07	2.68863e+07	2.16065e+07	2.00977e+07	2.12334e+07	2.9001e+07	2.68863e+07	4.6295	1.44301	0.927	-0.11	0.108481	0.148615	8.5	7.3	7.5	6.7	7.1	7.1	5.6	5.6	5.6
Bis(1,2,2,6,6-pentamethyl-4-piperidyl) sebacate	C30 H56 N2 O4	508.424	255.219	13.481	3.07762e+07	[M+2H]+2	3.55758e+07	1.49734e+07	1.65154e+07	1.53246e+07	1.4729e+07	1.40471e+07	1.3185e+07	1.08583e+07	1.39454e+07	1.65154e+07	1.4729e+07	51.3338	4.34854	0.892	-0.17	0.339505	0.399629	5.8	4.1	3.7	6.4	3.7	7.5	5.4	5	7.6
	C28 H35 N5 O2	473.277	474.285	17.461	3.0749e+07	[M+H]+1	2.24371e+06	2.02062e+06	1.86417e+06	3.06054e+07	3.06068e+07	2.8367e+07	7.46776e+06	7.45685e+06	6.94036e+06	2.02062e+06	3.06054e+07	9.33709	4.32928	15.147	3.92	3.6909e-05	0.00020738	4.6	4.3	4.3	9.2	9.6	9.2	7.7	8	5.4
	C26 H36 N9 O P S	553.248	277.631	19.011	3.0739e+07	[M+2H]+2	286236	283616	271857	2.81001e+07	2.51436e+07	3.04848e+07	4.71686e+06	4.97989e+06	4.66933e+06	283616	2.81001e+07	2.72956	9.58702	99.078	6.63	4.90246e-05	0.000258237				8.7	7	7.6	5.8	3.9	5.4
Phenylethyl alcohol	C8 H10 O	122.073	123.08	14.702	3.07146e+07	[M+H]+1	1.50898e+07	1.53997e+07	1.0275e+07	1.28243e+07	1.34659e+07	3.08969e+07	1.7308e+07	1.7367e+07	1.77212e+07	1.50898e+07	1.34659e+07	21.1466	53.7921	0.892	-0.16	0.460089	0.518816				0.7	0.7	2.4	6.7	6.7	3.7
	C40 H67 N3 O14	813.462	407.738	21.892	3.06919e+07	[M+2H]+2	403925	460492	378776	3.0918e+07	3.07899e+07	3.05973e+07	8.77833e+06	8.39674e+06	9.14559e+06	403925	3.07899e+07	10.0997	0.524716	76.227	6.25	0.00017114	0.000695453				9.2	6.6	8.1	4.6	5	5.4
Hydroxyhexanoycarnitine	C13 H25 N O5	275.173	276.18	11.888	3.0671e+07	[M+H]+1	288327	270656	596923	3.94211e+06	4.33391e+06	4.64503e+06	2.85235e+07	2.88125e+07	2.99403e+07	288327	4.33391e+06	47.6203	8.17804	15.031	3.91	0.00851328	0.0168033			0.2	3	4.1	5.6	6.2	5.1	6.6
	C90 H134 N4 O9 S3	1510.93	756.473	21.578	3.06373e+07	[M+2H]+2	903942	889686	856989	3.0098e+07	1.23984e+07	3.06669e+07	2.51143e+07	2.52424e+07	2.49134e+07	889686	3.0098e+07	2.72451	42.591	33.83	5.08	0.00826299	0.0164169				2	0.7	1.7	6	5.6	6
	C44 H64 N4 O6	744.48	762.515	21.578	3.0576e+07	[M+NH4]+1	626006	627547	563247	1.55849e+07	2.35851e+07	3.21375e+07	2.11111e+07	1.9945e+07	1.98887e+07	626006	2.35851e+07	6.05798	34.8261	37.676	5.24	0.00265982	0.00625172				5	2.7	4.1	9.4	9.4	9
RG5926000	C16 H28 O2	252.209	235.205	19.941	3.05744e+07	[M+H-H2O]+1	7.82549e+06	3.57241e+06	5.99834e+06	2.58501e+06	3.82456e+06	990585	2.96941e+07	3.06537e+07	3.05355e+07	5.99834e+06	2.58501e+06	36.7934	57.5942	0.431	-1.21	0.127812	0.171473	1	0.7		0.2		0.2	8.1	8.1	8.1
	C25 H48 N O5 P S2	537.27	269.642	19.01	3.04603e+07	[M+2H]+2	305400	302522	290428	3.04485e+07	2.662e+07	2.89164e+07	5.18074e+06	5.56169e+06	5.43106e+06	302522	2.89164e+07	2.65308	6.72305	95.585	6.58	7.77903e-06	6.20849e-05				6.1	7.4	6.1	3.9	6.5	4.6
	C15 H37 N4 O3 P	352.26	353.268	19.034	3.04313e+07	[M+H]+1	1.28469e+07	1.42381e+07	3.25721e+07	1.19653e+07	9.31386e+06	1.02989e+07	1.17142e+07	1.33804e+07	1.29865e+07	1.42381e+07	1.02989e+07	55.3601	12.7328	0.723	-0.47	0.198154	0.250532	0.7		2	4.6	2.5	2.7	7.4	4.3	6.2
	C21 H43 N4 O9 P	526.275	527.283	17.347	3.04071e+07	[M+H]+1	242463	225017	215657	1.23526e+06	2.56253e+06	192931	2.68167e+07	2.54865e+07	2.51095e+07	225017	1.23526e+06	5.97454	89.2809	5.49	2.46	0.229225	0.284021				0.2	0.2		8.6	7.1	7.1
A-12(13)-EpODE	C18 H30 O3	294.219	295.227	16.587	3.04034e+07	[M+H]+1	1.58292e+06	1.82227e+06	984317	2.45692e+06	1.93118e+06	1.20985e+06	2.68932e+07	2.62987e+07	2.8316e+07	1.58292e+06	1.93118e+06	29.4991	33.5526	1.22	0.29	0.448502	0.507243	1.2	1.2		0.7	0.7	0.7	9	8.6	8.9
	C71 H74 S	958.55	480.282	21.931	3.03934e+07	[M+2H]+2	605722	562238	470098	2.19628e+07	2.37834e+07	2.10654e+07	2.6969e+07	2.56559e+07	2.80426e+07	562238	2.19628e+07	12.6829	6.21835	39.063	5.29	3.79833e-05	0.000211722				7.8	7	7.4	6.7	5.6	7.7
	C39 H47 N2 P3	636.294	637.302	21.626	3.0382e+07	[M+H]+1	2.0615e+06	2.08056e+06	1.93288e+06	5.7612e+06	3.441e+06	2.83367e+06	2.75182e+07	2.9345e+07	2.9971e+07	2.0615e+06	3.441e+06	3.96678	38.5105	1.669	0.74	0.0930685	0.130687				1	0.7	1.1	6.4	7.7	7.3
	C26 H50 O15	602.315	625.304	13.715	3.03529e+07	[M+Na]+1	3.01722e+07	1.36988e+07	7.326e+06	1.33725e+07	1.45425e+07	1.41326e+07	1.3448e+07	1.32084e+07	1.32284e+07	1.36988e+07	1.41326e+07	69.0825	4.23594	1.032	0.04	0.944371	0.953421	6.2	5.2	4.6	8.6	8.6	6.7	7.9	8.6	3.7
	C24 H32 S	352.223	353.23	20.821	3.03439e+07	[M+H]+1	3.09271e+07	2.03063e+07	1.12247e+07	1.14787e+07	1.02002e+07	1.28812e+07	1.16826e+07	1.15152e+07	1.18637e+07	2.03063e+07	1.14787e+07	47.3655	11.6402	0.565	-0.82	0.218479	0.272954	0.9	0.7	0.7	2.7	2.7		5.2	5.2	5.6
	C9 H17 N7 O	239.15	240.157	13.792	3.03041e+07	[M+H]+1	3.10031e+07	1.31492e+07	1.37447e+07	1.81405e+07	2.40466e+07	1.23411e+07	1.81109e+07	1.83026e+07	1.94149e+07	1.37447e+07	1.81405e+07	52.5436	32.2009	1.32	0.4	0.970735	0.975364	2.8	2.6	0.7	3.8	4.2	2.7	7.1	7.1	7.5
	C33 H65 N4 O5 P	628.468	629.475	21.936	3.02428e+07	[M+H]+1	739127	707081	573633	4.16536e+06	6.22675e+06	3.73909e+06	2.47842e+07	2.30855e+07	2.67956e+07	707081	4.16536e+06	13.0364	28.2435	5.891	2.56	0.00168717	0.00429072				1.5	1.8	1.5	7.8	6.6	7.4
	C18 H41 O P3	366.238	367.245	18.332	3.02293e+07	[M+H]+1	1.57905e+07	2.43164e+07	2.43898e+07	3.03752e+07	2.95854e+07	2.44535e+07	2.2313e+07	2.49447e+07	2.66015e+07	2.43164e+07	2.95854e+07	22.9953	11.4267	1.217	0.28	0.177912	0.227809	1.7	5.1	4.7	2.9	7.5	6.9	5.5	6.2	6.6
	C42 H60 S2	628.412	629.42	18.451	3.02148e+07	[M+H]+1	1.59328e+06	1.49012e+06	1.55309e+06	2.90999e+07	2.92342e+07	2.89813e+07	1.78374e+07	1.96178e+07	1.94978e+07	1.55309e+06	2.90999e+07	3.36436	0.434768	18.737	4.23	3.36427e-05	0.000192623				5.1	4.7	5.5	4.7	4	4
	C15 H30 N2 O18	526.151	527.158	1.839	3.01932e+07	[M+H]+1	161809	160284	149613	2.82434e+07	2.87988e+07	3.00904e+07	2.18297e+07	2.17051e+07	2.21001e+07	160284	2.87988e+07	4.22617	3.26287	179.673	7.49	2.24272e-08	1.89017e-06				6.2	7.3	8.9	6.7	3.7	3.7
	C41 H71 N O7	689.523	690.53	21.494	3.01584e+07	[M+H]+1	458435	430079	420437	3.01973e+07	1.87834e+07	2.453e+07	7.99641e+06	8.06004e+06	8.84636e+06	430079	2.453e+07	4.52708	23.2905	57.036	5.83	0.000829235	0.00242162				6.8	3.2	7	6	7.1	7.1
	C54 H67 N	729.53	730.538	23.292	3.00889e+07	[M+H]+1	838282	745172	674217	2.36598e+07	1.67521e+07	1.9248e+07	2.85164e+07	2.9054e+07	2.81549e+07	745172	1.9248e+07	10.9336	17.5889	25.83	4.69	4.39784e-05	0.000237596				4.8	4.8	3.7	5.8	6.2	7
	C18 H38 N2 O6	378.274	379.282	20.374	3.00694e+07	[M+H]+1	432388	6.49385e+06	5.31686e+06	2.20285e+07	1.81988e+07	2.3282e+07	2.63856e+07	2.78238e+07	2.61635e+07	5.31686e+06	2.20285e+07	78.7584	12.5093	4.143	2.05	0.131868	0.176019		3.1	2.7	2.7	6.5	6.5	7.1	5.8	7.5
4-(1,4,5,7-Tetramethyl-6H-pyrrolo[3,4-d]pyridazin-6-yl)aniline	C16 H18 N4	266.152	289.141	16.998	3.00368e+07	[M+Na]+1	35504.3	39175.3	31928.6	443319	848099	308021	2.78589e+07	2.57525e+07	2.72971e+07	35504.3	443319	10.1966	52.7099	12.486	3.64	0.0102444	0.0196138				0	0.2	0	3.9	8.6	8.6
Stearyl Acrylate	C21 H40 O2	324.303	347.292	21.012	3.00352e+07	[M+Na]+1	624190	609239	667789	3.00293e+07	2.80845e+07	2.80519e+07	1.70566e+07	1.68921e+07	1.7069e+07	624190	2.80845e+07	4.80016	3.94243	44.994	5.49	7.66805e-08	3.32087e-06				8.9	3.9	8.5	5.2	7.9	3.7
	C17 H35 N O3	301.262	302.269	18.292	2.99544e+07	[M+H]+1	1.80888e+06	2.4928e+06	4.06392e+06	2.58928e+07	2.88878e+07	2.29192e+07	1.17455e+07	1.29223e+07	1.21584e+07	2.4928e+06	2.58928e+07	41.4642	11.5224	10.387	3.38	0.00688361	0.0140677	0.2	0.2		8	7.9	7.6	7.5	3.7	8.3
	C44 H59 N3 O12 P2	883.357	442.686	16.96	2.98731e+07	[M+2H]+2	184029	189212	154050	453026	835842	1.0203e+06	2.77216e+07	2.52588e+07	2.74403e+07	184029	835842	10.8001	37.5925	4.542	2.18	0.0222009	0.0380612							8.1	7	7
	C63 H82 N2 O2 S2	962.582	482.298	23.045	2.98722e+07	[M+2H]+2	773434	713696	520345	5.54796e+06	4.28729e+06	3.17245e+06	2.51297e+07	2.48423e+07	2.7093e+07	713696	4.28729e+06	19.7699	27.4107	6.007	2.59	0.0011004	0.00303475				1.8	1.5	1.2	5.6	6.7	6.7
	C38 H62 O2 S	582.449	583.456	20.495	2.98668e+07	[M+H]+1	346866	295985	326068	2.29797e+06	1.56596e+06	2.25893e+06	2.99212e+07	2.95984e+07	2.98664e+07	326068	2.25893e+06	7.92061	20.1778	6.928	2.79	0.00190729	0.00475925				2.8	2	1.2	7	8.1	6.2
FLAVANONE	C15 H12 O2	224.084	225.091	17.286	2.98477e+07	[M+H]+1	496135	228952	134060	2.82824e+07	2.89299e+07	3.06354e+07	1.05682e+07	9.9527e+06	9.75889e+06	228952	2.89299e+07	65.5576	4.15093	126.358	6.98	0.00611864	0.0127044	0.2	0		9.6	9.2	9.6	8.6	8.6	7.9
N,N-dimethylarginine	C8 H18 N4 O2	202.143	203.15	1.819	2.98006e+07	[M+H]+1	117218	117235	108383	2.82106e+07	2.86083e+07	2.95473e+07	2.73225e+07	2.69984e+07	2.79585e+07	117218	2.86083e+07	4.46789	2.38425	244.061	7.93	3.04747e-07	6.86094e-06				7	8.5	7.3	8.3	8.6	8.5
	C41 H69 N4 O9 P	792.478	793.486	21.676	2.9785e+07	[M+H]+1	485490	463341	440282	2.98856e+07	2.70933e+07	2.43641e+07	5.8302e+06	6.0374e+06	6.22378e+06	463341	2.70933e+07	4.88204	10.1821	58.474	5.87	1.39236e-05	9.73037e-05				8.2	6.9	8	3.9	5.4	6.5
	C23 H36 N5 O5 P S	525.216	263.615	18.386	2.96961e+07	[M+2H]+2	229798	223837	213366	3.01018e+07	3.00964e+07	2.9013e+07	4.48133e+06	5.09019e+06	5.22149e+06	223837	3.00964e+07	3.74135	2.10868	134.456	7.07	1.47821e-07	4.6836e-06				8.5	8.9	8.5	3	5.3	4.9
	C35 H78 N8 O8 S	770.567	771.574	21.009	2.96728e+07	[M+H]+1	1.66117e+07	2.67465e+07	2.96879e+07	2.88866e+07	2.27629e+07	2.91539e+07	2.55588e+07	2.52964e+07	2.53746e+07	2.67465e+07	2.88866e+07	28.1739	13.4221	1.08	0.11	0.573611	0.626541	4	3.6	4.2	6	5	6	6	6.4	6.4
Sebacic acid	C10 H18 O4	202.12	203.128	14.277	2.96642e+07	[M+H]+1	1.8221e+07	2.23323e+07	1.64319e+07	2.15611e+07	2.2771e+07	1.21862e+07	2.96374e+07	2.98229e+07	2.92318e+07	1.8221e+07	2.15611e+07	15.9275	30.7521	1.183	0.24	0.87737	0.896518	4.1	4.1	4.8	5.4	6.1	2.3	9.2	9.2	9.2
	C16 H34 N2 S2	318.217	319.224	19.33	2.96491e+07	[M+H]+1	4.48883e+06	7.69945e+06	1.26606e+06	1.09893e+07	4.36637e+06	1.10585e+07	2.78906e+07	2.97892e+07	2.94187e+07	4.48883e+06	1.09893e+07	71.7248	43.6572	2.448	1.29	0.265558	0.323241	0.5	0.5		1.4	0.5	0.7	3.9	8.1	8.1
	C14 H33 N8 O6 P S2	504.169	527.158	1.893	2.96061e+07	[M+Na]+1	152017	148045	136592	2.79542e+07	2.8786e+07	2.95043e+07	2.18297e+07	2.17051e+07	2.21001e+07	148045	2.8786e+07	5.50255	2.69843	194.441	7.6	1.06594e-06	1.49232e-05							3.7	7.1	7.1
	C13 H26 N2 O S2	290.149	291.156	17.631	2.95521e+07	[M+H]+1	1.84864e+06	633114	978588	1.27273e+07	1.21633e+07	1.26843e+07	2.70474e+07	2.68447e+07	2.51808e+07	978588	1.26843e+07	54.3019	2.50645	12.962	3.7	0.0151886	0.0276958	0.2	0.2	0.2	7.9	8.3	7.9	9.4	9.4	8.6
	C27 H54 N O P3 S	533.312	534.319	17.703	2.95476e+07	[M+H]+1	162176	154303	149566	5.18292e+06	8.82403e+06	1.05698e+07	2.18169e+07	1.97728e+07	1.80041e+07	154303	8.82403e+06	4.10028	33.5494	57.186	5.84	0.00268601	0.00628826				1	3.2	2.7	7.8	7.8	7.4
	C12 H28 N6 O3 S	336.193	337.201	19.574	2.95293e+07	[M+H]+1	956874	401162	401369	2.31751e+07	2.94529e+07	2.41032e+07	1.01632e+07	1.0252e+07	1.0903e+07	401369	2.41032e+07	54.697	13.2482	60.052	5.91	0.00364428	0.00815128				7.2	6.7	6.9	7.1	7.1	8.3
	C34 H60 N6 O P2	630.431	631.438	20.615	2.94771e+07	[M+H]+1	604624	567452	650392	2.05162e+07	2.31182e+07	2.49828e+07	2.39049e+07	2.61131e+07	2.34252e+07	604624	2.31182e+07	6.83868	9.80844	38.236	5.26	3.02109e-06	3.15619e-05	2.8	2.8	2.8	3.2	3.2	5.9	6.2	6.6	6.6
12-oxo Phytodienoic Acid	C18 H28 O3	292.204	293.211	16.167	2.94506e+07	[M+H]+1	62969.6	63063.9	56421.9	511286	851691	541341	2.79346e+07	2.55658e+07	2.80673e+07	62969.6	541341	6.26098	29.6889	8.597	3.1	0.00336273	0.00760221				1.2	1.2	1.2	8.7	7.4	8.4
	C3 H7 N2 O P S	150.001	151.009	1.557	2.93881e+07	[M+H]+1	230212	499285	436395	2.99698e+07	2.92725e+07	2.64299e+07	1.74036e+07	1.6818e+07	1.73349e+07	436395	2.92725e+07	36.2174	6.56636	67.078	6.07	0.00244301	0.00580972		0.7	2	4.6	4.6	3.2	5.6	8.3	3.7
2-(1-{[2-(2-Methyl-1H-indol-3-yl)ethyl]amino}ethylidene)-5-phenyl-1,3-cyclohexanedione	C25 H26 N2 O2	386.198	369.195	16.594	2.93701e+07	[M+H-H2O]+1	264665	220406	231628	1.21902e+06	899592	562066	2.05674e+07	2.09009e+07	2.39036e+07	231628	899592	9.63075	36.765	3.884	1.96	0.0245565	0.0413758				0.7	0.7	0.7	6.6	3.2	7.4
savapyrin	C14 H18 N6 O	286.154	287.162	18.049	2.93063e+07	[M+H]+1	302655	285833	273126	1.25216e+07	1.247e+07	1.15421e+07	2.5471e+07	2.74131e+07	2.57134e+07	285833	1.247e+07	5.1573	4.52635	43.627	5.45	9.10683e-08	3.62039e-06				5.6	6	5.6	7.5	8.6	8.6
	C13 H23 P3	272.102	273.11	16.38	2.92831e+07	[M+H]+1	3.08506e+07	1.79104e+07	1.68822e+07	1.41466e+07	1.30342e+07	1.44828e+07	1.19306e+07	9.95886e+06	1.17931e+07	1.79104e+07	1.41466e+07	35.5781	5.45947	0.79	-0.34	0.158591	0.206256	7.1	6.5	6.5	8.5	8.5	8.9	7.8	3.2	8.5
	C11 H25 N4 O3 P	292.165	293.172	17.252	2.92761e+07	[M+H]+1	1.7565e+07	8.76462e+06	7.1231e+06	2.3326e+07	1.75022e+07	1.64847e+07	2.55227e+07	2.3655e+07	1.982e+07	8.76462e+06	1.75022e+07	50.3553	19.3219	1.997	1	0.144967	0.191442	1.8	0.5	1.2	4.1	3.3	3	5.7	5.7	6.9
	C31 H51 N4 O5 P3 S	684.279	685.286	19.559	2.91803e+07	[M+H]+1	514789	479756	544579	6.51295e+06	9.37654e+06	4.89286e+06	2.53773e+07	2.58574e+07	2.71992e+07	514789	6.51295e+06	6.32437	32.7739	12.652	3.66	0.00412702	0.00905416				3.2	2.1	4.7	7.5	8.3	8.6
	C27 H40 N2 S2	456.264	457.271	18.649	2.91775e+07	[M+H]+1	457336	392274	417614	1.46909e+07	1.43804e+07	1.18287e+07	2.66118e+07	2.91077e+07	2.96207e+07	417614	1.43804e+07	7.76378	11.5201	34.435	5.11	8.94279e-06	6.94021e-05				5.4	5.7	6.1	7.4	7.6	8
	C34 H51 N2 O3 P S2	630.305	631.313	22.356	2.91611e+07	[M+H]+1	2.90995e+07	2.78992e+07	2.28614e+07	1.56915e+07	1.30915e+07	1.84433e+07	2.14235e+07	2.13601e+07	2.12248e+07	2.78992e+07	1.56915e+07	12.4341	17.0009	0.562	-0.83	0.0151005	0.0275589	7.1	6	5.4	5.2	4.5	4.8	6.7	8.3	6.7
	C35 H74 N9 O4 P	715.559	738.549	23.23	2.91067e+07	[M+Na]+1	771232	723664	586757	2.76433e+07	2.31957e+07	2.91479e+07	8.60662e+06	8.58466e+06	8.38083e+06	723664	2.76433e+07	13.8028	11.6081	38.199	5.26	6.0825e-06	5.2754e-05				2.7	6.1	7.1	3.5	6.1	3.5
N,N'-Diisopropyl[1,2,5]oxadiazolo[3,4-b]pyrazine-5,6-diamine	C10 H16 N6 O	236.139	237.146	16.058	2.90862e+07	[M+H]+1	2.0961e+07	1.5855e+07	2.98567e+07	1.76748e+07	2.06738e+07	1.26796e+07	1.3159e+07	1.27705e+07	1.50613e+07	2.0961e+07	1.76748e+07	31.8834	23.7421	0.843	-0.25	0.340378	0.400098	4.6	3.5	5.6	4.3	5.1	3.6	5.1	3.6	5.9
2,4,6-TRIISOPROPYLBENZOIC ACID	C16 H24 O2	248.177	249.185	18.504	2.90425e+07	[M+H]+1	495845	470296	483337	2.76498e+07	2.86129e+07	2.8751e+07	1.63433e+07	1.67648e+07	1.6649e+07	483337	2.86129e+07	2.64419	2.11683	59.199	5.89	6.79889e-09	1.68412e-06				8.6	7.3	8.5	9.4	9.4	6.7
TBHQ	C10 H14 O2	166.099	167.107	15.469	2.89642e+07	[M+H]+1	1.36308e+07	1.54786e+07	1.04424e+07	2.31621e+07	2.43659e+07	2.47546e+07	2.88347e+07	2.87866e+07	2.80167e+07	1.36308e+07	2.43659e+07	19.324	3.44599	1.788	0.84	0.0305977	0.0501121				6.7	7.5	7.5	7.7	8.9	3.9
	C38 H73 N3 O2 S2	667.515	668.522	20.227	2.89551e+07	[M+H]+1	6.87495e+06	3.28365e+06	4.37887e+06	2.07345e+07	1.70517e+07	2.55489e+07	2.70989e+07	2.79336e+07	2.71616e+07	4.37887e+06	2.07345e+07	37.9837	20.1838	4.735	2.24	0.0079677	0.0158977	2.9	1.9	4	5.5	6.6	6.6	8.3	8.9	8.3
	C33 H49 N8 P3 S	682.3	683.307	20.213	2.88593e+07	[M+H]+1	420097	427253	381822	6.93427e+06	5.0896e+06	3.18095e+06	2.78446e+07	2.733e+07	2.72648e+07	420097	5.0896e+06	5.96194	37.0294	12.115	3.6	0.00723244	0.0146456				2.1	2.5	1.1	7.3	7.1	3.7
	C34 H50 O S	506.358	539.392	20.738	2.88512e+07	[M+H+MeOH]+1	1.17769e+06	754672	756570	8.01422e+06	8.03263e+06	7.32021e+06	2.77144e+07	2.64267e+07	2.75656e+07	756570	8.01422e+06	27.1873	5.21387	10.593	3.41	0.00337627	0.00762875	1.2	1.2	1.2	3	3	4.5	7.1	3.7	6.4
	C30 H51 N O3 S2	537.33	538.337	1.799	2.8715e+07	[M+H]+1	122704	120246	110977	2.31022e+07	2.15902e+07	2.91765e+07	9.75615e+06	9.1848e+06	8.94166e+06	120246	2.31022e+07	5.24213	16.3073	192.125	7.59	7.46768e-05	0.000358823				6.4	6.7	6.2	6.4	6.5	5.8
Gly-Leu	C8 H16 N2 O3	188.116	189.123	2.214	2.86949e+07	[M+H]+1	155022	150327	134004	2.7111e+07	2.49463e+07	2.87217e+07	9.86645e+06	9.92283e+06	9.6519e+06	150327	2.7111e+07	7.53293	7.03581	180.347	7.49	1.17118e-07	4.11279e-06				7.4	7	3.4	3.7	5.6	3.5
N-(2,3-Dihydroxy-3-methylbutyl)-9-pentofuranosyl-9H-purin-6-amine	C15 H23 N5 O6	369.163	370.171	1.873	2.86519e+07	[M+H]+1	63166.1	65476.5	60369.9	2.75946e+06	3.1845e+06	3.16522e+06	2.73774e+07	2.73306e+07	2.6369e+07	63166.1	3.16522e+06	4.05871	7.90502	50.11	5.65	6.47515e-06	5.51041e-05				2.8	7.3	2.8	7.1	9	7.1
	C21 H35 N5	357.288	358.295	19.84	2.86425e+07	[M+H]+1	288119	280974	266734	1.62421e+07	2.85463e+07	1.88892e+07	6.73785e+06	6.57677e+06	7.56912e+06	280974	1.88892e+07	3.90768	30.5117	67.228	6.07	0.00129242	0.00346896				4.2	6.3	6.1	7.1	6.8	6
	C25 H41 N4 O2 P S2	524.238	525.246	18.624	2.8613e+07	[M+H]+1	259884	233792	248775	2.37688e+07	2.62018e+07	2.22783e+07	2.65819e+07	2.92489e+07	2.85768e+07	248775	2.37688e+07	5.29096	8.22375	95.543	6.58	9.0568e-07	1.36062e-05				3.2	7.8	7.8	9	3.9	3.9
	C36 H72 N6 O8 S	748.51	749.517	23.526	2.8556e+07	[M+H]+1	797072	904316	690095	8.47413e+06	6.62944e+06	1.03267e+07	2.72995e+07	2.5932e+07	2.70905e+07	797072	8.47413e+06	13.4365	21.8084	10.632	3.41	0.000323207	0.00116211				2.2	1.5	2.4	6.4	6	6
	C66 H94 N5 O5 P S2	1131.64	566.829	20.499	2.8533e+07	[M+2H]+2	317493	280531	298456	1.1572e+06	1.4978e+06	2.18047e+06	2.76099e+07	2.78722e+07	2.68675e+07	298456	1.4978e+06	6.18555	32.3285	5.018	2.33	0.0100311	0.0192754				2.2	0.7	1.5	7.9	7.3	6.7
Leukotriene B4 Ethanolamide	C22 H37 N O4	379.272	380.279	18.34	2.84832e+07	[M+H]+1	194116	185121	174542	2.84445e+07	2.65333e+07	2.77596e+07	9.90206e+06	1.0816e+07	1.04674e+07	185121	2.77596e+07	5.30773	3.51094	149.954	7.23	1.35678e-07	4.46676e-06				9.2	9.4	8.6	7.5	7.9	8.3
	C25 H47 O7 P S	522.28	523.287	19.125	2.84436e+07	[M+H]+1	360694	370594	337005	2.85286e+07	2.26982e+07	2.78415e+07	1.07239e+07	1.19094e+07	1.18091e+07	360694	2.78415e+07	4.84704	12.0899	77.189	6.27	4.67965e-05	0.00024899				7.5	6.5	6.7	6.2	5.9	6.6
	C30 H54 N2 O9 P2	648.333	649.34	19.151	2.84159e+07	[M+H]+1	413012	380579	370229	5.81229e+06	4.13736e+06	3.82684e+06	2.70594e+07	2.80957e+07	2.81356e+07	380579	4.13736e+06	5.75372	23.2572	10.871	3.44	0.00161842	0.00414591				4.9	4.5	1.5	7.5	8.9	8.9
3-Hydroxy-N-[(3S)-2-oxotetrahydro-3-furanyl]decanamide	C14 H25 N O4	271.178	272.186	16.039	2.84027e+07	[M+H]+1	102911	104065	91777.7	3.60115e+06	3.82977e+06	4.54959e+06	2.5865e+07	2.26541e+07	2.57205e+07	102911	3.82977e+06	6.81376	12.3942	37.214	5.22	1.33438e-05	9.45058e-05				4.1	2.5	6.6	8.9	8.5	8.1
	C33 H59 N O14	693.391	347.703	13.908	2.83717e+07	[M+2H]+2	167099	147036	140370	2.54637e+07	2.80694e+07	3.12969e+06	6.76368e+06	6.74468e+06	7.13197e+06	147036	2.54637e+07	9.18317	72.581	173.181	7.44	0.0242733	0.0409807				5.2	5.8	0.2	3.5	6.1	5.8
	C14 H33 N4 O3 P	336.228	337.235	18.432	2.8344e+07	[M+H]+1	9.57789e+06	2.42556e+07	2.90574e+07	1.55617e+07	2.72752e+07	1.95558e+07	2.37621e+07	2.51135e+07	2.47615e+07	2.42556e+07	1.95558e+07	48.4096	28.6314	0.806	-0.31	0.868385	0.889494	0.5	6	0.9	5.5	5.9	4.7	3.7	6.4	7.5
Dibutyl Fumarate	C12 H20 O4	228.136	229.143	17.72	2.83267e+07	[M+H]+1	176296	645050	219803	2.78488e+07	2.73505e+07	2.77975e+07	1.99917e+07	1.95759e+07	1.88449e+07	219803	2.77975e+07	74.6265	0.990869	126.466	6.98	0.00765806	0.0153818	0		0	10	9.8	10	9.8	9.8	9.8
	C40 H80 N9 O2 P	749.616	750.624	23.781	2.83156e+07	[M+H]+1	682633	877179	593713	1.89739e+07	2.4438e+07	1.02753e+07	2.77473e+07	2.78505e+07	2.65544e+07	682633	1.89739e+07	20.1961	39.9127	27.795	4.8	0.00218827	0.00532719				2.7	2.7	1.9	7.1	8.1	7.1
	C27 H52 N6 O S2	540.366	523.363	19.573	2.82601e+07	[M+H-H2O]+1	2.88046e+06	1.39211e+07	2.67346e+06	1.34225e+06	1.42735e+06	1.60697e+06	2.62044e+07	2.75531e+07	2.72321e+07	2.88046e+06	1.42735e+06	99.1255	9.26349	0.496	-1.01	0.157631	0.205398				2.8		2.8	7.9	7.1	7.9
	C H3 N2 O2 P	105.993	107.001	1.549	2.82523e+07	[M+H]+1	269903	414928	413382	2.86026e+07	2.73148e+07	1.50662e+07	1.65169e+07	1.57908e+07	1.58134e+07	413382	2.73148e+07	22.7518	31.5762	66.076	6.05	0.00017183	0.000696913		1	1	2.9	2.7	1.2	5.6	5.6	6.4
	C80 H121 N2 O14 P3 S2	1490.75	746.381	18.507	2.82411e+07	[M+2H]+2	403766	384579	392577	2.84231e+07	2.51154e+07	2.57285e+07	7.22978e+06	7.95826e+06	8.18135e+06	392577	2.57285e+07	2.44833	6.65951	65.537	6.03	1.09539e-05	8.06987e-05				6.8	7	7	5.3	3.4	5.6
N-{[(2-Methyl-2-propanyl)oxy]carbonyl}valylproline	C15 H26 N2 O5	314.186	315.193	18.763	2.81973e+07	[M+H]+1	1.08601e+06	616616	570007	1.66847e+06	2.34837e+06	377297	2.32956e+07	1.96865e+07	2.48131e+07	616616	1.66847e+06	37.6759	68.3553	2.706	1.44	0.514021	0.569573		0.7	0.7	0.2	0.2	0	6.5	5	7.2
	C15 H30 O3 S	290.191	313.181	17.477	2.81852e+07	[M+Na]+1	173821	168410	157796	1.89647e+06	87825.6	109803	2.52244e+07	2.50966e+07	2.29268e+07	168410	109803	4.891	148.694	0.652	-0.62	0.688435	0.731853							8.1	8.1	8.1
	C26 H54 N2 O11	570.374	571.381	20.264	2.81582e+07	[M+H]+1	424944	404852	405870	2.45578e+07	1.83806e+07	2.81115e+07	8.25282e+06	8.26069e+06	8.48934e+06	405870	2.45578e+07	2.74784	20.7911	60.507	5.92	0.000819207	0.00239732				6.2	6.6	6.8	5	5.8	5.8
	C31 H67 O P3 S	580.41	581.417	22.342	2.8105e+07	[M+H]+1	884032	877218	779343	4.00277e+06	2.87059e+06	8.83258e+06	2.75635e+07	2.73237e+07	2.7304e+07	877218	4.00277e+06	6.91659	60.4804	4.563	2.19	0.0343864	0.0556254				0.5	0.2	0.5	4.5	5.2	6
N,N-Didecyl-2-phenylacetamide	C28 H49 N O	415.381	416.389	19.866	2.80885e+07	[M+H]+1	280986	292275	280928	2.53894e+07	2.33196e+07	2.80061e+07	2.68635e+06	2.75292e+06	2.4805e+06	280986	2.53894e+07	2.29503	9.1841	90.358	6.5	5.87362e-05	0.00029893				6.2	7.8	8.4	2.8	5.4	2.8
	C16 H22 N6 O	314.186	315.193	18.384	2.80876e+07	[M+H]+1	6.99218e+06	5.37883e+06	8.22963e+06	725776	4.32247e+06	3.5735e+06	2.4571e+07	2.57636e+07	2.71509e+07	6.99218e+06	3.5735e+06	20.8177	66.0305	0.511	-0.97	0.185129	0.23569			1.5	0.2	0.5	0.2	7.5	7.9	3.7
	C32 H52 N2 O9	608.369	609.376	13.062	2.80624e+07	[M+H]+1	152205	127156	120661	8.38724e+06	1.00738e+07	8.80041e+06	2.62141e+07	2.50781e+07	2.5233e+07	127156	8.80041e+06	12.4919	9.67363	69.21	6.11	2.22346e-06	2.53234e-05				7.5	8.1	6.4	6.4	7.9	7.9
val-arg	C11 H23 N5 O3	273.18	274.187	2.035	2.80594e+07	[M+H]+1	150706	145374	135140	2.73296e+07	2.81546e+07	2.21167e+07	7.52288e+06	7.57343e+06	7.43292e+06	145374	2.73296e+07	5.5035	12.6569	187.996	7.55	2.43266e-05	0.000147712				5.7	4.4	4.6	3.5	4.6	5.4
	C32 H50 N5 O11 P	711.326	712.334	20.043	2.80592e+07	[M+H]+1	468121	484580	453715	2.67142e+07	2.83227e+07	2.30085e+07	2.08839e+07	2.21786e+07	2.28266e+07	468121	2.67142e+07	3.29437	10.4756	57.067	5.83	7.23879e-05	0.000350624				7.6	7.9	7.2	6.7	8.6	7.5
brassicasterol	C28 H42 O	394.323	377.32	23.779	2.80552e+07	[M+H-H2O]+1	818742	1.41058e+07	797094	3.0288e+06	4.73027e+06	474816	2.75679e+07	2.5825e+07	2.74432e+07	818742	3.0288e+06	146.503	78.0402	3.699	1.89	0.936614	0.947406			0.2	0.2			5.6	5.2	6
	C21 H42 O4 S2	422.252	423.259	20.089	2.80134e+07	[M+H]+1	236945	249261	253146	3.96769e+06	2.991e+06	3.79816e+06	2.65625e+07	2.65498e+07	2.72102e+07	249261	3.79816e+06	3.43203	14.5549	15.238	3.93	0.00064973	0.00198259				7.8	5.7	7	8.3	8.6	8.6
4-{(2R,3R)-2,3-Dihydroxy-3-[(2S,3R,5R,9R,10R,11R,13R,14S,17S)-2,3,11,14-tetrahydroxy-10,13-dimethyl-6-oxo-2,3,4,5,6,9,10,11,12,13,14,15,16,17-tetradecahydro-1H-cyclopenta[a]phenanthren-17-yl]butyl}-3, 4-dihydroxy-5,5-dimethyldihydro-2(3H)-furanone (non-preferred name)	C29 H44 O11	568.286	569.293	16.958	2.79911e+07	[M+H]+1	224976	216899	194793	8.06673e+06	8.37687e+06	7.1851e+06	2.5545e+07	2.31327e+07	2.49491e+07	216899	8.06673e+06	7.36281	7.85019	37.191	5.22	5.91323e-07	1.0025e-05				6.4	6.4	4.1	6.6	6.6	6.6
Echinenone	C40 H54 O	550.417	551.425	22.35	2.797e+07	[M+H]+1	660297	647999	582104	2.33971e+07	1.7196e+07	1.96526e+07	2.69019e+07	2.66562e+07	2.56881e+07	647999	1.96526e+07	6.67272	15.5503	30.328	4.92	9.71736e-05	0.000441736				4.8	4.1	4.1	7.1	7.1	6.4
	C12 H16 N6 O	260.138	261.146	16.953	2.79415e+07	[M+H]+1	5.45029e+06	115293	1.05628e+06	2.64303e+06	5.20725e+06	1.37397e+06	2.66445e+07	2.33903e+07	2.69356e+07	1.05628e+06	2.64303e+06	129.012	63.5097	2.502	1.32	0.427746	0.486511	0.5		0.2	0.2	0.5	0.2	6.6	5.1	6.2
1-(tert-butoxycarbonyl)proline	C10 H17 N O4	215.116	216.123	10.751	2.79315e+07	[M+H]+1	124021	117853	113673	2.813e+07	1.01298e+07	1.8332e+07	5.63036e+06	6.30431e+06	5.44634e+06	117853	1.8332e+07	4.39231	47.7731	155.549	7.28	0.00331641	0.00752053				6.6	3.7	5.2	3	3	3
.beta.-Estradiol	C18 H24 O2	272.178	295.167	16.818	2.7928e+07	[M+Na]+1	250891	199920	210561	3.84172e+06	3.67235e+06	2.35946e+06	2.73135e+07	2.45463e+07	2.72073e+07	210561	3.67235e+06	12.1965	24.6515	17.441	4.12	0.000881068	0.00253781				1.5	1.5	3.1	8.1	8.5	8.1
Nonadecanedioic acid	C19 H36 O4	328.261	329.268	19.604	2.79249e+07	[M+H]+1	363438	356467	337400	2.7934e+07	2.5462e+07	2.72308e+07	1.7807e+07	1.80728e+07	1.80157e+07	356467	2.72308e+07	3.82452	4.73936	76.391	6.26	5.15041e-08	2.78254e-06				9.2	8.3	3.7	9.4	8.6	7.1
	C24 H41 N4 O2 P	448.295	449.303	20.139	2.79169e+07	[M+H]+1	494022	491010	464744	146036	111541	133042	2.66078e+07	2.63624e+07	2.71571e+07	491010	133042	3.33246	13.3798	0.271	-1.88	0.00228726	0.00550771							8.3	8.6	8.6
ISOXYL	C10 H17 N3 O2	211.132	212.139	1.939	2.78716e+07	[M+H]+1	126565	122698	111094	2.62815e+07	2.79371e+07	2.10714e+07	1.40056e+07	1.44962e+07	1.45327e+07	122698	2.62815e+07	6.70275	14.2763	214.197	7.74	2.22935e-05	0.000138357				6.9	7.5	6.1	3.7	7.9	7.5
	C24 H53 N3 P2 S	477.345	500.335	20.671	2.78694e+07	[M+Na]+1	319201	339680	203159	2.78042e+07	2.32107e+07	2.74898e+07	9.06602e+06	8.37479e+06	8.46301e+06	319201	2.74898e+07	25.6221	9.80615	86.121	6.43	0.000392106	0.00134774				8	3.2	7	3.5	6.5	3.5
2,4-dihydroxyheptadec-16-ynyl acetate	C19 H34 O4	326.245	327.253	19.55	2.78508e+07	[M+H]+1	366386	341097	340055	5.48056e+06	2.52943e+07	2.77636e+07	2.00355e+07	2.01539e+07	2.01368e+07	341097	2.52943e+07	4.27005	62.5991	74.156	6.21	0.0184068	0.032488				5.8	0.7	6.2	9.8	9.8	7.5
[truncated: 1,932 more rows]

## Sheet: 2.Metabolomics_1230_Total
Name	Formula	Calc. MW	m/z	RT [min]	Area (Max.)	Reference Ion	Norm. Area: 062323_ScreeningChlorellas_1230_1.raw (F7)	Norm. Area: 062323_ScreeningChlorellas_1230_2.raw (F8)	Norm. Area: 062323_ScreeningChlorellas_1230_3.raw (F9)	Norm. Area: 062323_Blank_1.raw (F1)	Norm. Area: 062323_Blank_2.raw (F2)	Norm. Area: 062323_Blank_3.raw (F3)	Norm. Area: 062323_QC_1.raw (F4)	Norm. Area: 062323_QC_2.raw (F5)	Norm. Area: 062323_QC_3.raw (F6)	Group Area: 1230	Group Area: Blank	Group CV [%]: 1230	Group CV [%]: Blank	Ratio: (1230) / (Blank)	Log2 Fold Change: (1230) / (Blank)	P-value: (1230) / (Blank)	Adj. P-value: (1230) / (Blank)	Peak Rating: 062323_ScreeningChlorellas_1230_1.raw (F7)	Peak Rating: 062323_ScreeningChlorellas_1230_2.raw (F8)	Peak Rating: 062323_ScreeningChlorellas_1230_3.raw (F9)	Peak Rating: 062323_Blank_1.raw (F1)	Peak Rating: 062323_Blank_2.raw (F2)	Peak Rating: 062323_Blank_3.raw (F3)	Peak Rating: 062323_QC_1.raw (F4)	Peak Rating: 062323_QC_2.raw (F5)	Peak Rating: 062323_QC_3.raw (F6)
[truncated: 3,986 more rows]

[truncated: 7 more sheets: 3.Metabolomics_1602_Total, 4.Metabolomics_1798_Total, 5.Metabolomics_3054_Total, 6.Metabolomics_124_Total, 7.Upset1_Metabolomics, 8.Upset_100abundant, 9.MS_Pathways_analysis]
